# Supplementary material for: TMB-Hunt: An amino acid composition based method to screen proteomes for beta-barrel transmembrane proteins
Source: BMC Bioinformatics. 2005 Mar 15;6:56. doi: 10.1186/1471-2105-6-56 (PMC1274253; doi:10.1186/1471-2105-6-56)
Supplement: Additional File 1 — TMB-Hunt source code and training sets [file 1471-2105-6-56-S1.tar]

Archive with 62 entries (57 files):
- TMB_Hunt_1.0
- TMB_Hunt_1.0/tmp
- TMB_Hunt_1.0/tmp/tmp
- TMB_Hunt_1.0/tmp/tmp/blast_for_query0.fa
- TMB_Hunt_1.0/tmp/tmp/query0.aa
- TMB_Hunt_1.0/tmp/tmp/seqs_for_weighting0.ac
- TMB_Hunt_1.0/tmp/tmp/blast_for_query1.fa
- TMB_Hunt_1.0/tmp/tmp/seqs_for_weighting1.ac
- TMB_Hunt_1.0/tmp/tmp/query1.aa
- TMB_Hunt_1.0/tmp/tmp/blast_for_query2.fa
- TMB_Hunt_1.0/tmp/tmp/seqs_for_weighting2.ac
- TMB_Hunt_1.0/tmp/tmp/query2.aa
- TMB_Hunt_1.0/tmp/tmp/blast_for_query3.fa
- TMB_Hunt_1.0/tmp/tmp/seqs_for_weighting3.ac
- TMB_Hunt_1.0/tmp/tmp/query3.aa
- TMB_Hunt_1.0/tmp/tmp/blast_for_query4.fa
- TMB_Hunt_1.0/tmp/tmp/seqs_for_weighting4.ac
- TMB_Hunt_1.0/tmp/tmp/query4.aa
- TMB_Hunt_1.0/tmp/tmp/blast_for_query5.fa
- TMB_Hunt_1.0/tmp/tmp/seqs_for_weighting5.ac
- TMB_Hunt_1.0/tmp/tmp/query5.aa
- TMB_Hunt_1.0/tmp/tmp/blast_for_query6.fa
- TMB_Hunt_1.0/tmp/tmp/seqs_for_weighting6.ac
- TMB_Hunt_1.0/tmp/tmp/query6.aa
- TMB_Hunt_1.0/tmp/blast_for_query.fa
- TMB_Hunt_1.0/tmp/query.aa
- TMB_Hunt_1.0/tmp/seqs_for_weighting.ac
- TMB_Hunt_1.0/tmp/cluster.fa
- TMB_Hunt_1.0/bbtm_membrane_23_weighted.perc
- TMB_Hunt_1.0/TMB_AA_kNN
- TMB_Hunt_1.0/ga_vector
- TMB_Hunt_1.0/TMB_AA_kNN.c
- TMB_Hunt_1.0/backup
- TMB_Hunt_1.0/backup/bbtm_membrane_23_weighted.perc
- TMB_Hunt_1.0/backup/TMB_AA_kNN
- TMB_Hunt_1.0/backup/ga_vector
- TMB_Hunt_1.0/backup/TMB_AA_kNN.c
- TMB_Hunt_1.0/backup/results_0001e
- TMB_Hunt_1.0/backup/ahtm_membrane_23_weighted.perc
- TMB_Hunt_1.0/backup/non_membrane_23_weighted.perc
- TMB_Hunt_1.0/backup/query_aa_composition.pl
- TMB_Hunt_1.0/backup/formatdb.log
- TMB_Hunt_1.0/backup/README.txt
- TMB_Hunt_1.0/backup/genome.fa
- TMB_Hunt_1.0/backup/TMB_hunt.pl
- TMB_Hunt_1.0/backup/zscores_read.txt
- TMB_Hunt_1.0/backup/results_1e
- TMB_Hunt_1.0/ahtm_membrane_23_weighted.perc
- TMB_Hunt_1.0/non_membrane_23_weighted.perc
- TMB_Hunt_1.0/query_aa_composition.pl
- TMB_Hunt_1.0/README.txt
- TMB_Hunt_1.0/genome.fa
- TMB_Hunt_1.0/TMB_hunt.pl
- TMB_Hunt_1.0/zscores_read.txt
- TMB_Hunt_1.0/outputs
- TMB_Hunt_1.0/outputs/output0
- TMB_Hunt_1.0/outputs/output1
- TMB_Hunt_1.0/outputs/output2
- TMB_Hunt_1.0/outputs/output3
- TMB_Hunt_1.0/outputs/output4
- TMB_Hunt_1.0/outputs/output5
- TMB_Hunt_1.0/outputs/output6
