# Supplementary material for: TMB-Hunt: An amino acid composition based method to screen proteomes for beta-barrel transmembrane proteins
Source: BMC Bioinformatics. 2005 Mar 15;6:56. doi: 10.1186/1471-2105-6-56 (PMC1274253; doi:10.1186/1471-2105-6-56)
Supplement: Additional File 1 — TMB-Hunt source code and training sets [file 1471-2105-6-56-S1.tar › TMB_Hunt_1.0/tmp/tmp/query0.aa]

4.84848484848485	1.21212121212121	6.36363636363636	4.84848484848485	3.63636363636364	9.39393939393939	2.42424242424242	6.06060606060606	7.57575757575758	7.57575757575758	2.12121212121212	4.54545454545455	4.84848484848485	1.21212121212121	3.33333333333333	7.57575757575758	6.06060606060606	6.06060606060606	2.72727272727273	6.06060606060606	
