# Supplementary material for: TMB-Hunt: An amino acid composition based method to screen proteomes for beta-barrel transmembrane proteins
Source: BMC Bioinformatics. 2005 Mar 15;6:56. doi: 10.1186/1471-2105-6-56 (PMC1274253; doi:10.1186/1471-2105-6-56)
Supplement: Additional File 1 — TMB-Hunt source code and training sets [file 1471-2105-6-56-S1.tar › TMB_Hunt_1.0/tmp/tmp/query1.aa]

5.78034682080925	1.15606936416185	7.80346820809249	4.33526011560694	4.33526011560694	8.09248554913295	3.46820809248555	5.78034682080925	5.78034682080925	4.91329479768786	2.02312138728324	4.04624277456647	5.49132947976879	2.89017341040462	4.04624277456647	5.20231213872832	5.20231213872832	8.38150289017341	4.04624277456647	5.78034682080925	
