# Supplementary material for: TMB-Hunt: An amino acid composition based method to screen proteomes for beta-barrel transmembrane proteins
Source: BMC Bioinformatics. 2005 Mar 15;6:56. doi: 10.1186/1471-2105-6-56 (PMC1274253; doi:10.1186/1471-2105-6-56)
Supplement: Additional File 1 — TMB-Hunt source code and training sets [file 1471-2105-6-56-S1.tar › TMB_Hunt_1.0/tmp/tmp/blast_for_query2.fa]

>GI|29348311|GNL|REF_MBPWUSL|BT2902 HYPOTHETICAL PROTEIN [BACTEROIDES THETAIOTAOMICRON VPI-5482]
MKYLYKIGLILSVVLTAGACSGQLDTIQEYLDAGETIYAAKMDSVDIRPGYNRVEVTGLLKYGMDTERCV
IHWTPDNDSLVVPVKRIDPVDTFRVFIENLPEGTYQFEIVTYNKSGYRSISTSKGSKTYGDRYISSLRVR
SLLSTEVEGENLLLNFSSEMAEALATKVFYLNSAGEKQEQEVARGDNQIKITDWKPRGAYEVKTYYIPEV
NAVDTFSVSSTGVFPEKIVEMDKSTFREIILDNDIRLNAWGGALWKAWDNAYENTNYAHSDNTNPIVFPA
WFTFDLGEKALLKRFDLFSVVRDDLNYNGGNMKSWEIWGREDEPANSSWDGWTKLITCNSFKPSGKPVGE
NTDEDNSYIAKGEKFDFPSGIPEVRYIRIKVLDSWSGQGYVQFSEFTFYKSE
