# Supplementary material for: TMB-Hunt: An amino acid composition based method to screen proteomes for beta-barrel transmembrane proteins
Source: BMC Bioinformatics. 2005 Mar 15;6:56. doi: 10.1186/1471-2105-6-56 (PMC1274253; doi:10.1186/1471-2105-6-56)
Supplement: Additional File 1 — TMB-Hunt source code and training sets [file 1471-2105-6-56-S1.tar › TMB_Hunt_1.0/tmp/tmp/query2.aa]

5.14705882352941	0.735294117647059	6.86274509803922	7.59803921568627	4.65686274509804	7.1078431372549	0.490196078431373	6.12745098039216	6.37254901960784	6.86274509803922	1.47058823529412	5.63725490196078	3.67647058823529	1.96078431372549	4.41176470588235	8.08823529411765	6.12745098039216	7.1078431372549	2.69607843137255	5.3921568627451	
