# Supplementary material for: TMB-Hunt: An amino acid composition based method to screen proteomes for beta-barrel transmembrane proteins
Source: BMC Bioinformatics. 2005 Mar 15;6:56. doi: 10.1186/1471-2105-6-56 (PMC1274253; doi:10.1186/1471-2105-6-56)
Supplement: Additional File 1 — TMB-Hunt source code and training sets [file 1471-2105-6-56-S1.tar › TMB_Hunt_1.0/tmp/tmp/query3.aa]

6.38820638820639	0.982800982800983	5.65110565110565	7.61670761670762	5.8968058968059	7.61670761670762	2.45700245700246	3.68550368550369	4.91400491400491	6.38820638820639	3.19410319410319	5.65110565110565	5.65110565110565	1.96560196560197	3.43980343980344	4.66830466830467	6.14250614250614	8.5995085995086	2.7027027027027	4.91400491400491	
