# Supplementary material for: TMB-Hunt: An amino acid composition based method to screen proteomes for beta-barrel transmembrane proteins
Source: BMC Bioinformatics. 2005 Mar 15;6:56. doi: 10.1186/1471-2105-6-56 (PMC1274253; doi:10.1186/1471-2105-6-56)
Supplement: Additional File 1 — TMB-Hunt source code and training sets [file 1471-2105-6-56-S1.tar › TMB_Hunt_1.0/tmp/tmp/query4.aa]

7.84615384615385	1.53846153846154	6.61538461538462	6.92307692307692	4.61538461538462	5.69230769230769	0.769230769230769	5.53846153846154	6.92307692307692	7.23076923076923	2.30769230769231	6.92307692307692	4	3.23076923076923	4.30769230769231	4.76923076923077	5.07692307692308	4.92307692307692	2.76923076923077	6.46153846153846	
