# Supplementary material for: TMB-Hunt: An amino acid composition based method to screen proteomes for beta-barrel transmembrane proteins
Source: BMC Bioinformatics. 2005 Mar 15;6:56. doi: 10.1186/1471-2105-6-56 (PMC1274253; doi:10.1186/1471-2105-6-56)
Supplement: Additional File 1 — TMB-Hunt source code and training sets [file 1471-2105-6-56-S1.tar › TMB_Hunt_1.0/tmp/tmp/query5.aa]

6.1865189289012	0.369344413665743	5.72483841181902	4.70914127423823	5.72483841181902	8.49492151431209	1.01569713758079	5.81717451523546	5.72483841181902	7.01754385964912	2.21606648199446	6.37119113573407	4.15512465373961	3.601108033241	4.52446906740535	7.66389658356417	5.90951061865189	6.55586334256694	1.47737765466297	5.26315789473684	
