# Supplementary material for: TMB-Hunt: An amino acid composition based method to screen proteomes for beta-barrel transmembrane proteins
Source: BMC Bioinformatics. 2005 Mar 15;6:56. doi: 10.1186/1471-2105-6-56 (PMC1274253; doi:10.1186/1471-2105-6-56)
Supplement: Additional File 1 — TMB-Hunt source code and training sets [file 1471-2105-6-56-S1.tar › TMB_Hunt_1.0/tmp/tmp/query6.aa]

7.44920993227991	2.25733634311512	5.64334085778781	6.32054176072235	4.51467268623025	6.77200902934537	3.38600451467269	4.51467268623025	7.67494356659142	9.0293453724605	1.35440180586907	4.28893905191874	6.77200902934537	2.70880361173815	3.38600451467269	5.4176072234763	3.83747178329571	4.06320541760722	3.6117381489842	5.4176072234763	
