# Supplementary material for: TMB-Hunt: An amino acid composition based method to screen proteomes for beta-barrel transmembrane proteins
Source: BMC Bioinformatics. 2005 Mar 15;6:56. doi: 10.1186/1471-2105-6-56 (PMC1274253; doi:10.1186/1471-2105-6-56)
Supplement: Additional File 1 — TMB-Hunt source code and training sets [file 1471-2105-6-56-S1.tar › TMB_Hunt_1.0/bbtm_membrane_23_weighted.perc]

7.82467268504312	0.521725474781172	6.35828425014624	4.49939227248902	4.69552927303055	8.02141440392188	1.30362506192105	2.05404908320157	4.79310782580273	5.86941159128819	0.975785527721759	5.6085488538976	4.66230128044749	4.01051961363097	4.10870288474038	6.65177026178266	7.20559819916706	7.10801964639489	1.17388231825764	5.34768611650702
4.27012540580244	0	5.69575675462978	3.95873389229318	4.71419686616658	6.85061329720371	1.5122796758827	4.49351486412042	8.71896237825927	5.47101356817588	1.11288610718216	9.07367805529621	2.53580999973767	3.91405600062959	2.84720151324693	7.91746778458636	7.34071637736735	5.02694210781175	1.95770486438275	5.42633567651229
7.60217701697502	0	8.51368669290154	3.40258169019237	5.41229118664696	11.6059208457036	0.363895336599995	3.12610805997391	5.24469491116533	6.21537107090099	1.11595100045499	7.69285562872059	0.826163985291339	4.48168764160052	3.02936320056458	5.03300644935542	6.14008185984695	4.91895797308351	0.733856920863742	7.21564514240204
7.13912386574257	0	6.17110707038765	3.99306928083907	3.75106508200033	9.55916585412988	1.93603359070985	3.38805878374224	2.90405038606477	7.98613856167813	0.899280575539568	5.68709867271018	4.84008397677462	4.2350734796778	5.44509447387145	7.0181217663232	6.65511546806511	4.96108607619399	1.45202519303239	4.71908187735526
5.625	0	7.65625	2.8125	2.65625	9.84375	1.71875	3.75	2.96875	6.71875	0.3125	4.375	2.8125	5.3125	4.84375	7.03125	8.4375	6.25	2.03125	7.65625
7.15859030837004	0.440528634361234	7.26872246696035	4.51541850220264	3.85462555066079	10.352422907489	1.21145374449339	4.51541850220264	4.51541850220264	4.40528634361234	2.42290748898678	6.38766519823788	1.65198237885463	4.84581497797357	3.52422907488987	6.16740088105727	5.83700440528634	4.40528634361234	4.29515418502203	4.95594713656388
11.6103732456585	0	9.88029199194705	4.22157206378634	4.87087756905117	11.4559767101661	0.308793070984749	3.31105253247976	2.18269773909013	5.94108019639935	1.86861810755616	3.79010182060455	0.931665773503469	1.9003374708515	2.3582405167794	7.23440464637979	6.755355358255	7.70288081340614	0.793128919658763	5.50432339266834
6.91001697792869	0	5.31975099037917	3.45500848896435	3.44368986983588	14.0945104697227	2.12790039615167	3.72382569326542	3.72382569326542	5.58856819468025	2.39671760045274	6.38370118845501	4.25580079230334	3.18619128466327	3.1918505942275	3.1918505942275	7.44765138653084	5.31975099037917	1.60724391624222	7.184493491794
7.06521739130435	0	4.34782608695652	5.43478260869565	5.43478260869565	8.15217391304348	5.43478260869565	3.26086956521739	2.71739130434783	5.97826086956522	2.71739130434783	5.97826086956522	5.43478260869565	2.71739130434783	4.34782608695652	2.17391304347826	5.97826086956522	2.71739130434783	6.52173913043478	5.97826086956522
6.25	0	5	3.75	4.375	12.5	0	3.75	3.75	2.5	1.875	5.625	2.5	4.375	3.75	8.125	7.5	5.625	1.25	10
7.41444866920152	0.126742712294043	6.59062103929024	4.56273764258555	1.96451204055767	10.3929024081115	2.6615969581749	5.95690747782003	7.41444866920152	6.84410646387833	0.380228136882129	9.63244613434727	1.14068441064639	5.83016476552598	1.20405576679341	9.6958174904943	10.0126742712294	6.33713561470215	0.316856780735108	1.4575411913815
10	0.126582278481013	5.88607594936709	4.74683544303798	3.22784810126582	8.10126582278481	2.27848101265823	4.24050632911392	6.83544303797468	6.70886075949367	0.759493670886076	8.41772151898734	2.59493670886076	5.56962025316456	5.18987341772152	6.70886075949367	5	5.56962025316456	0.886075949367089	4.11392405063291
6.63198959687906	0.260078023407022	5.851755526658	5.07152145643693	2.21066319895969	9.75292587776333	1.1703511053316	4.55136540962289	4.03120936280884	6.50195058517555	0	7.28218465539662	3.77113133940182	4.03120936280884	4.81144343302991	6.24187256176853	8.58257477243173	5.33159947984395	2.60078023407022	4.03120936280884
6.32823365785814	0.208623087621697	5.35465924895689	4.86787204450626	4.1029207232267	7.92767732962448	2.1557719054242	4.58970792767733	6.4673157162726	7.30180806675939	1.04311543810848	8.27538247566064	2.78164116828929	5.98052851182197	4.72878998609179	7.09318497913769	7.37134909596662	5.77190542420028	1.11265646731572	3.47705146036161
7.9521463757917	0.140745953553835	6.7558057705841	2.88529204785362	4.29275158339198	10.8374384236453	1.54820548909219	3.23715693173821	4.08163265306122	8.23363828289937	1.54820548909219	8.30401125967628	2.32230823363828	3.72976776917664	3.87051372273047	7.74102744546094	7.60028149190711	6.96692470091485	1.40745953553835	3.44827586206897
7.12166172106825	0.29673590504451	6.37982195845697	3.18991097922849	4.3026706231454	10.2373887240356	2.00296735905045	4.45103857566766	5.41543026706232	7.7893175074184	1.92878338278932	9.56973293768546	1.3353115727003	3.11572700296736	2.37388724035608	8.75370919881306	7.64094955489614	6.23145400593472	0.964391691394659	3.78338278931751
8.59080633006782	0.150715900527506	4.14468726450641	3.16503391107762	4.37076111529766	8.89223813112283	1.58251695553881	5.35041446872645	5.50113036925396	8.06330067822155	1.2810851544838	11.3036925395629	2.18538055764883	3.46646571213263	3.01431801055011	8.36473247927656	7.30972117558402	5.80256217030897	0.904295403165034	3.54182366239638
11.5323854660348	0	6.63507109004739	5.05529225908373	3.23854660347551	5.60821484992101	0.394944707740916	4.2654028436019	8.84676145339652	6.39810426540284	0.315955766192733	6.00315955766193	2.29067930489731	2.44865718799368	1.73775671406003	5.68720379146919	12.4012638230648	10.5055292259084	0.315955766192733	3.3175355450237
5.19366197183099	0.616197183098592	5.28169014084507	3.52112676056338	2.11267605633803	14.1725352112676	2.2887323943662	7.30633802816901	4.31338028169014	7.30633802816901	2.02464788732394	9.41901408450704	1.67253521126761	3.16901408450704	1.93661971830986	9.6830985915493	7.57042253521127	4.57746478873239	1.40845070422535	3.4330985915493
5.65862708719852	0.834879406307978	5.84415584415584	5.19480519480519	4.45269016697588	5.75139146567718	1.57699443413729	4.54545454545455	8.8126159554731	7.5139146567718	1.2987012987013	8.34879406307978	5.00927643784787	4.63821892393321	4.45269016697588	6.2152133580705	8.71985157699443	4.35992578849722	0.927643784786642	5.75139146567718
5.0561797752809	0.842696629213483	6.92883895131086	5.2434456928839	3.93258426966292	6.46067415730337	2.15355805243446	5.1498127340824	9.55056179775281	7.58426966292135	0.842696629213483	7.20973782771536	3.65168539325843	4.8689138576779	4.8689138576779	6.55430711610487	7.20973782771536	4.49438202247191	1.21722846441948	6.08614232209738
10.194624652456	0.556070435588508	5.6533827618165	4.81927710843374	2.78035217794254	10.5653382761817	1.85356811862836	4.54124189063948	3.42910101946247	7.69230769230769	1.29749768303985	6.209453197405	2.5949953660797	3.52177942539388	5.46802594995366	8.61909175162187	6.11677479147359	5.56070435588508	1.39017608897127	3.98517145505097
9.05695611577964	0.186741363211951	5.50887021475257	2.98786181139122	1.86741363211951	14.4724556489262	2.05415499533147	2.7077497665733	2.42763772175537	7.65639589169001	1.49393090569561	7.00280112044818	1.68067226890756	3.73482726423903	4.57516339869281	7.37628384687208	10.7376283846872	8.68347338935574	1.21381886087768	1.58730158730159
14.0115163147793	0.0959692898272553	5.56621880998081	3.26295585412668	1.53550863723608	14.5873320537428	2.01535508637236	3.07101727447217	1.72744721689059	8.73320537428023	1.24760076775432	2.7831094049904	4.41458733205374	4.03071017274472	6.71785028790787	6.33397312859885	5.85412667946257	7.38963531669866	1.24760076775432	2.30326295585413
13.0171543895056	0.403632694248234	5.44904137235116	5.14631685166499	2.11907164480323	5.54994954591322	2.11907164480323	3.53178607467205	3.02724520686176	12.108980827447	1.41271442986882	5.44904137235116	4.33905146316852	7.76992936427851	7.0635721493441	5.3481331987891	4.74268415741675	4.33905146316852	2.4217961654894	4.54086781029263
8.25396825396825	0.423280423280423	6.13756613756614	5.71428571428571	3.5978835978836	9.73544973544974	1.7989417989418	4.44444444444444	7.08994708994709	7.1957671957672	1.05820105820106	5.71428571428571	2.85714285714286	3.5978835978836	7.40740740740741	8.35978835978836	4.55026455026455	4.76190476190476	1.48148148148148	5.71428571428571
4.26439232409382	0.319829424307036	5.863539445629	4.15778251599147	4.79744136460554	9.3816631130064	0.959488272921109	7.0362473347548	6.18336886993603	7.35607675906183	1.59914712153518	7.67590618336887	2.87846481876333	2.87846481876333	3.41151385927505	10.8742004264392	6.71641791044776	5.75692963752665	1.38592750533049	6.28997867803838
8.6	1	5.2	6	3	6.4	2.2	3.6	4	11.6	3	2.6	2.2	5	6.4	7.2	5	5.8	2	2
7.70065075921909	0.759219088937093	4.66377440347072	6.1822125813449	3.14533622559653	5.42299349240781	1.40997830802603	7.04989154013015	5.96529284164859	9.6529284164859	1.40997830802603	5.2060737527115	5.2060737527115	6.83297180043384	3.25379609544469	9.43600867678959	5.96529284164859	8.02603036876356	0.542299349240781	2.06073752711497
5.01635768811341	0.54525627044711	5.67066521264995	5.12540894220284	5.12540894220284	9.59651035986914	1.19956379498364	6.10687022900763	7.19738276990185	8.72410032715376	2.39912758996728	5.34351145038168	3.38058887677208	3.27153762268266	5.23446019629226	8.17884405670665	5.67066521264995	5.88876772082879	1.09051254089422	5.12540894220284
14.0724946695096	0	4.6908315565032	3.30490405117271	2.23880597014925	14.2857142857143	2.13219616204691	2.87846481876333	2.3454157782516	8.84861407249467	0.959488272921109	2.87846481876333	5.22388059701492	4.47761194029851	6.39658848614073	6.18336886993603	5.33049040511727	7.35607675906183	1.38592750533049	2.02558635394456
9.97782705099778	0.665188470066519	4.98891352549889	2.66075388026608	2.4390243902439	8.86917960088692	0.886917960088692	5.21064301552106	2.54988913525499	8.42572062084257	2.32815964523282	4.8780487804878	3.65853658536585	5.98669623059867	7.53880266075388	10.310421286031	6.65188470066519	5.65410199556541	0.997782705099778	5.21064301552106
11.4190687361419	0	5.32150776053215	5.32150776053215	2.4390243902439	7.98226164079823	0.776053215077605	3.76940133037694	4.21286031042129	8.42572062084257	1.21951219512195	3.99113082039911	4.8780487804878	4.21286031042129	8.2039911308204	7.53880266075388	6.98447893569845	11.6407982261641	0.776053215077605	0.776053215077605
8.96860986547085	0.224215246636771	7.0627802690583	3.69955156950673	3.81165919282511	10.9865470852018	1.45739910313901	2.46636771300448	2.3542600896861	9.52914798206278	2.57847533632287	3.47533632286996	4.59641255605381	5.60538116591928	7.62331838565022	7.0627802690583	5.38116591928251	6.72645739910314	1.34529147982063	4.93273542600897
6.85393258426966	0.898876404494382	5.50561797752809	4.60674157303371	3.03370786516854	10	2.80898876404494	2.35955056179775	1.79775280898876	10.7865168539326	2.47191011235955	5.0561797752809	3.82022471910112	4.9438202247191	6.06741573033708	12.0224719101124	5.61797752808989	6.06741573033708	1.79775280898876	3.37078651685393
7.30858468677494	0	4.64037122969838	7.88863109048724	4.98839907192575	10.2088167053364	0.232018561484919	4.87238979118329	0.812064965197216	8.12064965197216	1.04408352668213	5.56844547563805	7.30858468677494	5.22041763341067	5.10440835266821	7.4245939675174	7.77262180974478	8.35266821345708	0.464037122969838	2.55220417633411
10.9799291617473	0	4.95867768595041	3.54191263282172	4.84061393152302	10.7438016528926	0.472255017709563	2.83353010625738	2.5974025974026	10.1534828807556	0.236127508854782	5.66706021251476	4.25029515938607	6.02125147579693	5.43093270365998	6.49350649350649	8.50059031877214	7.6741440377804	0.826446280991736	3.65997638724911
10.9649122807018	0	5.04385964912281	4.16666666666667	1.75438596491228	4.3859649122807	0.43859649122807	3.94736842105263	3.50877192982456	10.5263157894737	0	8.33333333333333	2.19298245614035	8.55263157894737	4.3859649122807	7.89473684210526	6.79824561403509	5.26315789473684	0.219298245614035	4.3859649122807
7.89473684210526	0.239234449760766	5.14354066985646	3.58851674641148	4.54545454545455	7.05741626794258	1.07655502392344	5.14354066985646	4.1866028708134	6.81818181818182	1.43540669856459	6.69856459330144	4.78468899521531	5.38277511961723	3.4688995215311	9.44976076555024	9.21052631578947	8.01435406698565	1.79425837320574	3.94736842105263
8.10157194679565	0.483675937122128	7.85973397823458	2.90205562273277	3.3857315598549	10.7617896009674	1.33010882708585	3.26481257557437	3.26481257557437	8.46432889963724	2.05562273276904	4.59492140266022	3.74848851269649	5.44135429262394	5.68319226118501	7.13422007255139	8.34340991535671	6.0459492140266	1.33010882708585	5.68319226118501
5.74850299401198	1.07784431137725	4.55089820359281	6.22754491017964	4.67065868263473	10.2994011976048	2.03592814371257	4.55089820359281	4.4311377245509	8.02395209580838	2.15568862275449	5.26946107784431	4.67065868263473	2.9940119760479	6.22754491017964	8.8622754491018	5.74850299401198	6.46706586826347	0.838323353293413	2.03592814371257
6.21890547263682	0	6.34328358208955	6.34328358208955	5.84577114427861	8.83084577114428	0.497512437810945	3.98009950248756	5.22388059701492	8.2089552238806	1.3681592039801	6.71641791044776	2.98507462686567	4.47761194029851	4.85074626865672	7.21393034825871	5.72139303482587	8.45771144278607	0.995024875621891	5.59701492537313
7.22291407222914	0.37359900373599	5.72851805728518	5.35491905354919	5.85305105853051	9.09090909090909	1.49439601494396	4.73225404732254	2.73972602739726	9.58904109589041	1.86799501867995	4.60772104607721	4.23412204234122	4.85678704856787	4.23412204234122	10.0871731008717	5.60398505603985	6.47571606475716	1.12079701120797	4.60772104607721
5.99022004889976	0.488997555012225	5.62347188264059	4.52322738386308	3.30073349633252	8.31295843520782	1.58924205378973	3.05623471882641	5.74572127139364	7.70171149144254	1.46699266503667	6.96821515892421	3.54523227383863	3.66748166259169	7.09046454767726	8.31295843520782	5.74572127139364	6.23471882640587	1.71149144254279	5.74572127139364
7.88804071246819	0.254452926208651	5.47073791348601	5.21628498727735	4.19847328244275	6.48854961832061	0.127226463104326	7.63358778625954	2.54452926208651	8.77862595419847	1.52671755725191	6.10687022900763	8.01526717557252	6.87022900763359	4.83460559796438	7.50636132315522	6.99745547073791	8.26972010178117	0.381679389312977	0.763358778625954
10.0765306122449	0	5.48469387755102	1.78571428571429	1.78571428571429	10.969387755102	0.637755102040816	5.35714285714286	3.06122448979592	10.0765306122449	1.53061224489796	7.14285714285714	5.61224489795918	6.88775510204082	4.33673469387755	7.78061224489796	6.88775510204082	8.16326530612245	0.38265306122449	1.91326530612245
11.8404118404118	0.128700128700129	5.40540540540541	6.04890604890605	1.67310167310167	8.36550836550837	1.8018018018018	4.89060489060489	2.05920205920206	12.0978120978121	1.15830115830116	1.8018018018018	6.56370656370656	4.63320463320463	9.3951093951094	8.23680823680824	3.98970398970399	8.23680823680824	0.386100386100386	1.15830115830116
10.180412371134	0.38659793814433	3.99484536082474	3.35051546391753	2.44845360824742	9.79381443298969	0.515463917525773	5.28350515463918	3.60824742268041	9.40721649484536	1.93298969072165	6.18556701030928	5.67010309278351	4.12371134020619	4.12371134020619	9.27835051546392	7.60309278350515	9.40721649484536	0.902061855670103	1.67525773195876
7.61290322580645	0	6.58064516129032	4.25806451612903	4	10.1935483870968	2.06451612903226	3.61290322580645	3.09677419354839	8.51612903225806	1.93548387096774	6.06451612903226	5.16129032258065	4.51612903225806	5.80645161290323	7.48387096774194	7.09677419354839	5.29032258064516	1.54838709677419	5.03225806451613
11.6036505867014	0.91264667535854	4.5632333767927	3.91134289439374	3.38983050847458	6.38852672750978	0.91264667535854	5.73663624511082	7.69230769230769	7.95306388526727	1.30378096479791	5.60625814863103	5.9973924380704	6.38852672750978	4.69361147327249	7.69230769230769	7.5619295958279	6.25814863102999	0.651890482398957	0.651890482398957
6.96452036793692	0.788436268068331	5.38764783180026	8.40998685939553	4.07358738501971	8.01576872536137	1.31406044678055	7.35873850197109	6.04467805519054	10.5124835742444	2.36530880420499	3.28515111695138	3.28515111695138	3.54796320630749	5.12483574244415	9.59264126149803	4.46780551905388	6.30749014454665	1.05124835742444	1.97109067017083
8.04150453955901	0.12970168612192	6.09597924773022	4.02075226977951	2.46433203631647	10.7652399481193	1.03761348897536	4.66926070038911	3.50194552529183	6.22568093385214	2.59403372243839	6.09597924773022	4.28015564202335	4.28015564202335	5.44747081712062	7.39299610894942	7.65239948119326	8.17120622568093	1.16731517509728	4.28015564202335
7.2289156626506	0.267737617135207	6.02409638554217	5.22088353413655	2.27576974564926	10.3078982597055	1.33868808567604	4.95314591700134	4.41767068273092	7.2289156626506	1.60642570281124	7.76439089692102	3.88219544846051	4.28380187416332	4.95314591700134	6.55957161981258	8.83534136546185	5.75635876840696	2.67737617135207	4.28380187416332
6.27557980900409	0	7.23055934515689	3.27421555252387	4.09276944065484	9.95907230559345	1.22783083219645	4.50204638472033	4.3656207366985	9.14051841746248	1.90995907230559	5.3206002728513	3.27421555252387	5.45702592087312	4.63847203274215	8.731241473397	7.36698499317872	5.86630286493861	1.77353342428377	5.45702592087312
7.47663551401869	0.534045393858478	7.74365821094793	9.74632843791722	4.1388518024032	9.47930574098798	1.60213618157543	4.67289719626168	8.27770360480641	5.20694259012016	0.667556742323097	4.8064085447263	5.34045393858478	2.67022696929239	3.60480640854473	5.87449933244326	5.20694259012016	6.1415220293725	0.534045393858478	3.07076101468625
10.3591160220994	0.414364640883978	7.59668508287293	4.41988950276243	4.69613259668508	10.3591160220994	1.65745856353591	2.07182320441989	4.14364640883978	7.73480662983425	2.76243093922652	4.55801104972376	5.11049723756906	3.1767955801105	6.9060773480663	6.76795580110497	5.80110497237569	5.66298342541436	2.20994475138122	3.45303867403315
8.80330123796424	0.275103163686382	6.74002751031637	5.63961485557084	2.61348005502063	7.56533700137552	0.137551581843191	6.60247592847318	5.91471801925722	9.353507565337	1.10041265474553	5.08940852819807	5.36451169188446	4.53920220082531	5.63961485557084	6.3273727647868	5.91471801925722	7.97799174690509	0.412654745529574	2.20082530949106
6.1711079943899	0.280504908835905	5.04908835904628	3.92706872370266	2.80504908835905	8.55539971949509	0.280504908835905	5.61009817671809	4.06732117812062	8.55539971949509	2.38429172510519	7.99438990182328	3.2258064516129	4.90883590462833	5.04908835904628	11.5007012622721	7.85413744740533	8.835904628331	0.841514726507714	1.96353436185133
8.26210826210826	0.284900284900285	7.69230769230769	5.55555555555556	2.42165242165242	9.4017094017094	1.85185185185185	5.41310541310541	4.13105413105413	9.68660968660969	1.70940170940171	3.84615384615385	5.27065527065527	4.55840455840456	6.55270655270655	7.26495726495727	4.55840455840456	7.40740740740741	1.56695156695157	2.42165242165242
8.43023255813953	0.145348837209302	5.81395348837209	6.1046511627907	5.81395348837209	6.97674418604651	1.45348837209302	4.50581395348837	3.77906976744186	7.99418604651163	2.76162790697674	5.66860465116279	3.92441860465116	4.50581395348837	4.21511627906977	9.44767441860465	7.41279069767442	4.94186046511628	0.872093023255814	5.08720930232558
7.36377025036819	0	5.74374079528719	2.94550810014728	1.91458026509573	5.89101620029455	0.883652430044183	8.83652430044183	4.12371134020619	8.5419734904271	1.76730486008837	6.9219440353461	6.18556701030928	5.74374079528719	5.00736377025037	9.86745213549337	8.10014727540501	7.51104565537555	0.589101620029455	1.91458026509573
7.15328467153285	0.291970802919708	7.15328467153285	2.62773722627737	2.77372262773723	9.1970802919708	1.02189781021898	3.5036496350365	2.62773722627737	8.32116788321168	2.62773722627737	5.10948905109489	4.37956204379562	5.25547445255474	5.98540145985401	9.1970802919708	7.88321167883212	6.56934306569343	1.60583941605839	4.96350364963504
8.93371757925072	0.144092219020173	6.34005763688761	4.89913544668588	1.87319884726225	17.7233429394813	2.01729106628242	1.29682997118156	3.02593659942363	5.90778097982709	2.01729106628242	3.1700288184438	9.79827089337176	3.02593659942363	5.90778097982709	7.63688760806916	4.03458213256484	5.61959654178674	1.44092219020173	2.01729106628242
6.2407132243685	0.594353640416048	5.64635958395245	5.34918276374443	3.56612184249629	6.2407132243685	1.33729569093611	7.87518573551263	4.01188707280832	9.9554234769688	2.22882615156018	5.34918276374443	4.75482912332838	5.94353640416047	2.5260029717682	9.50965824665676	6.98365527488856	8.7667161961367	0.594353640416048	2.37741456166419
9.2436974789916	0	5.60224089635854	2.24089635854342	4.76190476190476	15.1260504201681	0.840336134453782	3.64145658263305	4.76190476190476	8.68347338935574	0.560224089635854	4.76190476190476	1.40056022408964	3.92156862745098	3.92156862745098	7.00280112044818	5.88235294117647	5.32212885154062	0.560224089635854	4.48179271708683
4.88549618320611	0.763358778625954	5.80152671755725	4.58015267175572	5.0381679389313	8.54961832061069	0.152671755725191	5.0381679389313	2.13740458015267	13.4351145038168	0.916030534351145	5.19083969465649	8.70229007633588	5.80152671755725	5.0381679389313	7.02290076335878	6.7175572519084	5.80152671755725	1.22137404580153	3.05343511450382
10.8108108108108	0.45045045045045	7.20720720720721	3.3033033033033	3.45345345345345	10.960960960961	0.900900900900901	2.7027027027027	2.1021021021021	10.8108108108108	1.35135135135135	4.65465465465465	4.65465465465465	6.15615615615616	4.95495495495495	7.65765765765766	5.10510510510511	3.45345345345345	1.95195195195195	4.35435435435435
8.93416927899687	0.626959247648903	6.26959247648903	4.54545454545455	3.76175548589342	8.30721003134796	0.626959247648903	6.58307210031348	5.4858934169279	8.30721003134796	1.72413793103448	4.858934169279	4.23197492163009	4.54545454545455	5.79937304075235	5.32915360501567	7.52351097178683	10.1880877742947	0.626959247648903	1.56739811912226
11.144578313253	0	5.12048192771084	3.31325301204819	2.71084337349398	15.6626506024096	1.80722891566265	2.10843373493976	3.6144578313253	8.13253012048193	1.50602409638554	4.21686746987952	0.903614457831325	3.01204819277108	5.12048192771084	6.62650602409639	8.13253012048193	5.42168674698795	1.20481927710843	3.01204819277108
8.22368421052632	0.657894736842105	5.59210526315789	5.59210526315789	1.80921052631579	6.57894736842105	1.80921052631579	6.74342105263158	3.94736842105263	11.0197368421053	0.986842105263158	4.27631578947368	4.11184210526316	5.92105263157895	6.41447368421053	7.73026315789474	5.75657894736842	7.89473684210526	1.48026315789474	3.28947368421053
11.5511551155116	0.165016501650165	6.43564356435644	3.13531353135314	2.97029702970297	10.2310231023102	1.65016501650165	4.29042904290429	2.80528052805281	9.24092409240924	1.81518151815182	2.80528052805281	5.94059405940594	5.44554455445545	5.94059405940594	8.74587458745875	6.10561056105611	7.0957095709571	1.15511551155116	2.31023102310231
8.62354892205638	3.64842454394693	5.4726368159204	5.14096185737977	3.15091210613599	8.29187396351576	1.16086235489221	3.3167495854063	7.62852404643449	6.13598673300166	1.65837479270315	3.64842454394693	2.98507462686567	6.46766169154229	3.81426202321725	8.7893864013267	7.96019900497512	6.6334991708126	1.16086235489221	4.14593698175788
9.688013136289	0	6.73234811165846	5.09031198686371	2.46305418719212	8.3743842364532	0.492610837438424	3.44827586206897	4.43349753694581	9.85221674876847	1.80623973727422	4.10509031198686	6.23973727422003	5.91133004926108	5.09031198686371	8.53858784893268	3.77668308702791	9.0311986863711	0.821018062397373	2.29885057471264
8.36120401337793	0.501672240802676	4.8494983277592	4.0133779264214	4.18060200668896	9.19732441471572	2.34113712374582	5.68561872909699	2.84280936454849	11.0367892976589	1.00334448160535	4.0133779264214	5.01672240802676	6.02006688963211	8.52842809364548	7.02341137123746	7.35785953177258	2.67558528428094	2.0066889632107	3.17725752508361
5.625	0	5.9375	5.3125	3.4375	10	0.9375	4.6875	5.3125	5.3125	1.5625	8.125	2.8125	2.1875	4.375	7.5	6.5625	3.4375	2.5	7.1875
10.8108108108108	0.168918918918919	5.74324324324324	6.25	2.87162162162162	8.9527027027027	0.675675675675676	5.74324324324324	3.37837837837838	9.7972972972973	1.52027027027027	4.22297297297297	5.23648648648649	4.22297297297297	5.40540540540541	6.92567567567568	5.57432432432432	9.96621621621622	0.506756756756757	1.85810810810811
6.39032815198618	0.172711571675302	5.87219343696028	7.7720207253886	2.59067357512953	6.39032815198618	0.518134715025907	7.25388601036269	6.90846286701209	12.0898100172712	1.20898100172712	4.83592400690846	3.28151986183074	4.49050086355786	3.62694300518135	8.11744386873921	5.35405872193437	10.5354058721934	0.863557858376511	1.55440414507772
10.1010101010101	0.673400673400673	4.20875420875421	4.37710437710438	6.22895622895623	9.5959595959596	0.168350168350168	3.87205387205387	1.68350168350168	8.92255892255892	1.68350168350168	6.73400673400673	5.05050505050505	3.53535353535354	3.7037037037037	5.38720538720539	9.76430976430976	6.3973063973064	1.01010101010101	3.87205387205387
10.472972972973	0.168918918918919	6.41891891891892	4.89864864864865	4.89864864864865	10.9797297297297	2.02702702702703	3.20945945945946	9.29054054054054	7.26351351351351	2.19594594594595	5.57432432432432	3.20945945945946	1.85810810810811	1.18243243243243	4.22297297297297	6.08108108108108	5.74324324324324	1.85810810810811	5.40540540540541
7.04225352112676	0.176056338028169	5.45774647887324	6.16197183098592	3.16901408450704	6.86619718309859	0.352112676056338	10.0352112676056	5.98591549295775	9.33098591549296	1.93661971830986	7.57042253521127	3.52112676056338	3.52112676056338	4.92957746478873	6.69014084507042	6.33802816901408	6.69014084507042	0.704225352112676	3.34507042253521
6.25	0	4.16666666666667	4.16666666666667	4.34027777777778	7.11805555555556	2.25694444444444	4.51388888888889	7.8125	11.4583333333333	1.04166666666667	7.8125	2.43055555555556	5.90277777777778	3.29861111111111	9.89583333333333	4.6875	6.07638888888889	0.520833333333333	4.34027777777778
10.1604278074866	0.35650623885918	3.92156862745098	3.92156862745098	2.31729055258467	10.5169340463458	0.17825311942959	4.81283422459893	3.38680926916221	9.80392156862745	2.85204991087344	2.67379679144385	6.41711229946524	4.09982174688057	5.52584670231729	8.73440285204991	8.19964349376114	9.98217468805704	0.17825311942959	1.7825311942959
7.66488413547237	0.71301247771836	3.92156862745098	3.74331550802139	2.13903743315508	7.48663101604278	0.71301247771836	4.45632798573975	4.27807486631016	9.09090909090909	3.20855614973262	5.88235294117647	4.27807486631016	5.88235294117647	3.5650623885918	11.0516934046346	12.6559714795009	5.88235294117647	1.06951871657754	2.13903743315508
6.07142857142857	0.178571428571429	5.89285714285714	5.17857142857143	2.67857142857143	7.5	1.07142857142857	6.25	3.92857142857143	8.92857142857143	1.25	5.35714285714286	4.10714285714286	5.71428571428571	4.28571428571429	11.6071428571429	7.85714285714286	9.46428571428571	0.714285714285714	1.78571428571429
7.63888888888889	0.347222222222222	4.51388888888889	4.51388888888889	2.95138888888889	7.98611111111111	1.04166666666667	5.55555555555556	4.6875	8.68055555555556	2.60416666666667	5.72916666666667	5.03472222222222	5.20833333333333	4.34027777777778	8.50694444444444	4.6875	9.375	0.520833333333333	2.95138888888889
8.06451612903226	6.63082437275986	4.6594982078853	6.27240143369176	2.8673835125448	6.63082437275986	1.0752688172043	4.83870967741935	6.63082437275986	4.6594982078853	1.0752688172043	4.48028673835125	5.19713261648745	3.584229390681	3.04659498207885	7.16845878136201	8.42293906810036	11.1111111111111	0.896057347670251	2.5089605734767
4.88245931283906	0.54249547920434	5.4249547920434	3.79746835443038	2.89330922242315	9.04159132007233	1.44665461121157	5.4249547920434	5.60578661844485	10.126582278481	1.80831826401447	6.32911392405063	2.16998191681736	2.89330922242315	1.98915009041591	16.0940325497288	8.49909584086799	7.41410488245931	0.361663652802893	3.07414104882459
6.06060606060606	0	5.38720538720539	5.05050505050505	3.03030303030303	7.40740740740741	1.68350168350168	3.36700336700337	3.36700336700337	8.41750841750842	1.68350168350168	6.73400673400673	4.04040404040404	3.7037037037037	4.71380471380471	6.3973063973064	5.72390572390572	5.38720538720539	3.03030303030303	7.40740740740741
8.16696914700544	1.08892921960073	5.08166969147005	3.08529945553539	6.17059891107078	4.71869328493648	2.54083484573503	5.08166969147005	4.17422867513612	10.5263157894737	2.35934664246824	4.53720508166969	4.17422867513612	5.26315789473684	3.62976406533575	7.80399274047187	6.17059891107078	7.80399274047187	0.907441016333938	4.90018148820327
8.04387568555759	0	6.58135283363803	5.85009140767824	5.85009140767824	8.22669104204753	1.09689213893967	4.02193784277879	6.39853747714808	5.85009140767824	2.0109689213894	6.58135283363803	2.55941499085923	4.20475319926874	3.83912248628885	7.49542961608775	6.76416819012797	5.11882998171846	2.37659963436929	5.48446069469835
20.5273069679849	0.188323917137476	5.83804143126177	3.57815442561205	1.31826741996234	9.98116760828625	1.88323917137476	2.44821092278719	2.07156308851224	9.03954802259887	1.88323917137476	2.63653483992467	6.77966101694915	4.51977401129944	10.7344632768362	4.14312617702448	3.95480225988701	4.51977401129944	1.69491525423729	1.88323917137476
14.0151515151515	0	4.16666666666667	6.81818181818182	1.89393939393939	5.11363636363636	0.378787878787879	3.40909090909091	3.21969696969697	10.0378787878788	1.70454545454545	4.92424242424242	4.92424242424242	5.87121212121212	8.33333333333333	7.76515151515152	5.87121212121212	7.57575757575758	0.568181818181818	3.21969696969697
18.3235867446394	0.194931773879142	5.65302144249513	5.65302144249513	3.31384015594542	6.62768031189084	0.584795321637427	1.94931773879142	2.33918128654971	9.35672514619883	0.974658869395711	3.31384015594542	5.0682261208577	6.82261208576998	8.57699805068226	6.4327485380117	4.28849902534113	7.60233918128655	0.779727095516569	1.94931773879142
5.12820512820513	0	4.02930402930403	5.12820512820513	4.02930402930403	8.79120879120879	2.1978021978022	5.49450549450549	9.52380952380952	8.42490842490843	0	5.86080586080586	2.1978021978022	2.93040293040293	4.02930402930403	8.42490842490843	8.05860805860806	4.02930402930403	1.46520146520147	2.93040293040293
11.9760479041916	0	5.78842315369261	3.39321357285429	2.59481037924152	5.38922155688623	0.598802395209581	2.9940119760479	3.1936127744511	10.9780439121756	1.39720558882236	7.38522954091816	3.1936127744511	7.58483033932136	6.187624750499	9.18163672654691	8.58283433133733	5.18962075848303	0.199600798403194	3.99201596806387
8.69565217391304	0	9.09090909090909	5.13833992094862	4.54545454545455	10.2766798418972	2.17391304347826	3.3596837944664	2.56916996047431	8.10276679841897	0.988142292490119	4.34782608695652	3.55731225296443	3.95256916996047	7.11462450592885	6.52173913043478	6.71936758893281	3.75494071146245	2.96442687747036	2.96442687747036
5.22088353413655	0.200803212851406	5.42168674698795	6.42570281124498	4.41767068273092	7.0281124497992	1.40562248995984	6.22489959839357	7.42971887550201	8.43373493975904	2.61044176706827	6.82730923694779	1.80722891566265	3.21285140562249	2.81124497991968	12.4497991967871	5.62248995983936	6.62650602409639	0.200803212851406	3.81526104417671
11.6564417177914	1.02249488752556	4.9079754601227	5.72597137014315	2.86298568507157	8.38445807770961	2.04498977505112	2.86298568507157	3.88548057259714	10.0204498977505	1.02249488752556	4.70347648261759	4.08997955010225	6.95296523517382	8.58895705521472	6.33946830265849	4.49897750511247	5.11247443762781	0.613496932515337	4.49897750511247
12.5773195876289	0.412371134020619	2.68041237113402	4.94845360824742	4.32989690721649	9.69072164948454	0.412371134020619	6.39175257731959	2.88659793814433	8.45360824742268	1.03092783505155	5.36082474226804	7.01030927835052	3.71134020618557	5.56701030927835	8.45360824742268	6.39175257731959	8.24742268041237	0.206185567010309	1.03092783505155
5.99173553719008	0	5.16528925619835	3.92561983471074	4.54545454545455	7.85123966942149	1.2396694214876	3.71900826446281	7.85123966942149	10.9504132231405	0.826446280991736	7.02479338842975	2.47933884297521	4.33884297520661	3.92561983471074	9.50413223140496	5.57851239669422	7.64462809917355	1.2396694214876	5.99173553719008
7.26141078838174	0.20746887966805	6.43153526970954	4.35684647302905	3.7344398340249	8.50622406639004	1.03734439834025	6.01659751037344	4.77178423236515	8.92116182572614	2.0746887966805	5.39419087136929	4.5643153526971	3.7344398340249	5.39419087136929	6.43153526970954	7.46887966804979	11.4107883817427	0.622406639004149	1.45228215767635
7.83898305084746	0	5.72033898305085	4.02542372881356	2.75423728813559	10.3813559322034	0.423728813559322	5.08474576271187	4.44915254237288	9.32203389830508	2.11864406779661	6.35593220338983	4.02542372881356	3.38983050847458	4.8728813559322	7.41525423728813	8.05084745762712	10.5932203389831	0	2.96610169491525
14.4067796610169	2.11864406779661	2.96610169491525	2.96610169491525	1.90677966101695	7.41525423728813	1.27118644067797	1.90677966101695	2.33050847457627	6.14406779661017	0.847457627118644	3.8135593220339	9.74576271186441	2.11864406779661	15.0423728813559	8.47457627118644	8.05084745762712	2.96610169491525	2.96610169491525	2.33050847457627
5.9447983014862	0.212314225053079	4.88322717622081	6.36942675159236	5.09554140127389	9.12951167728238	0.849256900212314	8.28025477707006	7.21868365180467	7.85562632696391	0.424628450106157	7.21868365180467	2.9723991507431	2.76008492569002	3.60934182590234	8.9171974522293	6.15711252653928	8.70488322717622	0.636942675159236	2.54777070063694
9.77130977130977	0	6.65280665280665	2.07900207900208	4.57380457380457	11.2266112266112	2.28690228690229	4.57380457380457	4.78170478170478	9.14760914760915	2.7027027027027	4.57380457380457	3.53430353430353	2.28690228690229	3.11850311850312	9.35550935550936	4.98960498960499	6.65280665280665	1.03950103950104	3.32640332640333
6.45833333333333	0.625	7.29166666666667	6.66666666666667	5	7.5	1.45833333333333	5	5.625	8.125	2.91666666666667	8.125	1.25	2.29166666666667	5.20833333333333	7.29166666666667	3.75	5.20833333333333	1.45833333333333	5.41666666666667
8.85529157667387	0.431965442764579	5.61555075593953	5.39956803455724	3.23974082073434	5.18358531317495	0.863930885529158	5.18358531317495	5.39956803455724	10.5831533477322	2.80777537796976	6.0475161987041	2.15982721382289	5.61555075593953	6.47948164146868	8.63930885529158	4.53563714902808	7.12742980561555	1.29589632829374	4.31965442764579
6.92640692640693	0.216450216450216	4.54545454545455	4.76190476190476	3.24675324675325	8.44155844155844	0.865800865800866	4.76190476190476	7.14285714285714	12.5541125541126	2.16450216450216	4.11255411255411	5.41125541125541	2.38095238095238	5.19480519480519	8.65800865800866	7.35930735930736	8.00865800865801	0.649350649350649	2.38095238095238
6.941431670282	0	6.72451193058568	3.03687635574837	5.2060737527115	13.4490238611714	1.08459869848156	3.68763557483731	4.98915401301518	9.32754880694143	0.216919739696312	5.42299349240781	2.81995661605206	4.33839479392625	5.42299349240781	9.11062906724512	6.941431670282	5.2060737527115	1.08459869848156	4.77223427331887
10.2844638949672	0.218818380743982	3.06345733041575	7.00218818380744	4.15754923413567	5.68927789934355	0.218818380743982	7.87746170678337	8.7527352297593	8.7527352297593	1.31291028446389	6.56455142231947	2.84463894967177	5.68927789934355	3.93873085339168	6.56455142231947	6.56455142231947	6.34573304157549	0.218818380743982	3.7199124726477
12.280701754386	0.219298245614035	4.16666666666667	8.55263157894737	2.63157894736842	4.82456140350877	1.09649122807018	5.26315789473684	5.70175438596491	12.0614035087719	1.53508771929825	4.3859649122807	2.19298245614035	4.82456140350877	7.89473684210526	9.42982456140351	3.94736842105263	3.94736842105263	0.43859649122807	4.3859649122807
7.47252747252747	0.659340659340659	7.91208791208791	4.17582417582418	4.17582417582418	11.2087912087912	1.75824175824176	2.63736263736264	5.93406593406593	8.35164835164835	0.879120879120879	5.71428571428571	3.73626373626374	6.15384615384615	4.17582417582418	4.17582417582418	4.61538461538462	7.69230769230769	3.2967032967033	5.05494505494505
8.60927152317881	0.441501103752759	7.50551876379691	4.63576158940397	3.3112582781457	10.5960264900662	1.1037527593819	5.07726269315673	5.07726269315673	5.51876379690949	3.09050772626932	5.96026490066225	1.76600441501104	5.29801324503311	3.75275938189845	6.84326710816777	6.84326710816777	4.85651214128035	4.41501103752759	5.07726269315673
6.05381165919283	0.672645739910314	4.7085201793722	6.95067264573991	3.81165919282511	5.82959641255605	1.79372197309417	8.29596412556054	7.62331838565022	11.8834080717489	0.896860986547085	6.72645739910314	3.81165919282511	4.48430493273543	4.03587443946188	7.39910313901345	6.50224215246637	6.72645739910314	0.224215246636771	1.34529147982063
9.52380952380952	0.226757369614512	8.16326530612245	4.76190476190476	4.08163265306122	11.5646258503401	0.90702947845805	2.94784580498866	5.4421768707483	7.48299319727891	1.13378684807256	6.12244897959184	1.36054421768707	1.8140589569161	5.89569160997732	7.02947845804989	6.12244897959184	7.48299319727891	2.04081632653061	5.66893424036281
5.68181818181818	0	5.90909090909091	6.81818181818182	4.09090909090909	2.72727272727273	0.681818181818182	5	8.18181818181818	9.54545454545455	4.31818181818182	6.81818181818182	2.04545454545455	4.77272727272727	4.09090909090909	10.9090909090909	5.68181818181818	6.13636363636364	0	6.36363636363636
15.1724137931034	0	5.28735632183908	4.82758620689655	1.83908045977011	8.04597701149425	2.29885057471264	4.13793103448276	6.89655172413793	6.89655172413793	0.689655172413793	5.51724137931035	3.90804597701149	3.2183908045977	3.44827586206897	11.7241379310345	5.05747126436782	7.58620689655172	0.229885057471264	2.98850574712644
12.2401847575058	0	3.92609699769053	4.6189376443418	3.92609699769053	10.161662817552	0.92378752886836	6.00461893764434	3.00230946882217	8.08314087759815	1.84757505773672	5.54272517321016	5.77367205542725	4.38799076212471	5.08083140877598	9.00692840646651	5.31177829099307	8.77598152424942	0.23094688221709	0.92378752886836
11.7647058823529	0	7.29411764705882	3.76470588235294	5.41176470588235	10.3529411764706	1.17647058823529	3.29411764705882	5.17647058823529	9.17647058823529	0.470588235294118	8.47058823529412	0.941176470588235	3.52941176470588	2.11764705882353	6.35294117647059	5.88235294117647	7.76470588235294	1.17647058823529	5.64705882352941
13.1034482758621	0.229885057471264	7.1264367816092	7.81609195402299	0.919540229885057	5.51724137931035	0	2.75862068965517	5.28735632183908	12.4137931034483	2.06896551724138	2.29885057471264	3.2183908045977	5.28735632183908	7.81609195402299	7.81609195402299	5.05747126436782	5.51724137931035	0.689655172413793	1.83908045977011
13.126491646778	0.954653937947494	4.05727923627685	2.86396181384248	3.5799522673031	9.06921241050119	2.38663484486873	0.954653937947494	1.90930787589499	12.1718377088305	1.43198090692124	4.77326968973747	5.72792362768496	5.96658711217184	6.44391408114559	8.1145584725537	3.5799522673031	5.25059665871122	1.43198090692124	5.96658711217184
8.49056603773585	1.17924528301887	6.13207547169811	7.54716981132075	4.24528301886792	5.89622641509434	3.30188679245283	4.71698113207547	3.30188679245283	5.66037735849057	2.12264150943396	3.30188679245283	3.77358490566038	3.06603773584906	9.43396226415094	6.36792452830189	5.66037735849057	8.49056603773585	1.17924528301887	4.4811320754717
4.79616306954436	1.43884892086331	3.11750599520384	6.47482014388489	4.55635491606715	5.2757793764988	3.35731414868106	8.39328537170264	8.15347721822542	10.0719424460432	1.67865707434053	5.2757793764988	3.83693045563549	2.87769784172662	3.59712230215827	8.63309352517986	4.55635491606715	5.99520383693046	1.19904076738609	5.03597122302158
4.79616306954436	1.43884892086331	3.11750599520384	6.47482014388489	4.55635491606715	5.2757793764988	3.35731414868106	8.39328537170264	8.15347721822542	10.0719424460432	1.67865707434053	5.2757793764988	3.83693045563549	2.87769784172662	3.59712230215827	8.63309352517986	4.55635491606715	5.99520383693046	1.19904076738609	5.03597122302158
11.6625310173697	1.73697270471464	4.46650124069479	3.47394540942928	4.46650124069479	7.94044665012407	0.992555831265509	5.70719602977668	4.46650124069479	8.43672456575682	1.98511166253102	5.95533498759305	4.71464019851117	3.47394540942928	3.47394540942928	8.6848635235732	7.94044665012407	4.96277915632754	2.48138957816377	2.72952853598015
7.61670761670762	0	6.63390663390663	11.5479115479115	2.7027027027027	4.66830466830467	0.982800982800983	8.10810810810811	9.82800982800983	11.7936117936118	2.21130221130221	6.87960687960688	0.737100737100737	2.21130221130221	2.7027027027027	5.40540540540541	4.42260442260442	5.65110565110565	0.737100737100737	3.43980343980344
9.72568578553616	0.498753117206983	3.74064837905237	3.99002493765586	3.99002493765586	8.22942643391521	0.498753117206983	5.98503740648379	3.49127182044888	7.98004987531172	1.74563591022444	5.98503740648379	4.73815461346633	6.48379052369077	3.99002493765586	8.22942643391521	6.48379052369077	9.72568578553616	0.498753117206983	2.24438902743142
5.16431924882629	0	3.75586854460094	7.981220657277	5.16431924882629	4.22535211267606	1.40845070422535	4.69483568075117	5.63380281690141	9.38967136150235	0.938967136150235	2.8169014084507	4.22535211267606	6.10328638497653	4.22535211267606	6.57276995305164	3.75586854460094	10.3286384976526	2.8169014084507	3.28638497652582
11.4427860696517	0.497512437810945	6.96517412935323	3.23383084577114	5.97014925373134	11.9402985074627	0.497512437810945	4.72636815920398	4.72636815920398	4.97512437810945	2.7363184079602	5.22388059701492	2.48756218905473	2.23880597014925	3.23383084577114	7.46268656716418	5.22388059701492	6.21890547263682	1.24378109452736	5.97014925373134
6.70103092783505	0	5.15463917525773	7.98969072164948	4.63917525773196	6.44329896907216	0.257731958762887	9.27835051546392	7.47422680412371	10.3092783505155	2.06185567010309	3.35051546391753	4.12371134020619	5.15463917525773	1.54639175257732	6.44329896907216	7.21649484536082	7.98969072164948	0.515463917525773	3.09278350515464
11.8090452261307	1.50753768844221	5.52763819095477	5.52763819095477	4.52261306532663	9.04522613065327	1.50753768844221	5.27638190954774	1.25628140703518	7.28643216080402	1.00502512562814	5.52763819095477	3.01507537688442	2.26130653266332	6.78391959798995	7.28643216080402	5.52763819095477	11.3065326633166	0.251256281407035	0.753768844221105
8.5427135678392	0.251256281407035	6.03015075376884	2.01005025125628	3.76884422110553	9.79899497487437	2.76381909547739	4.52261306532663	4.52261306532663	10.3015075376884	1.25628140703518	7.03517587939699	3.51758793969849	5.0251256281407	2.51256281407035	8.79396984924623	4.77386934673367	5.52763819095477	2.01005025125628	4.02010050251256
7.32984293193717	0	5.49738219895288	7.59162303664921	4.45026178010471	7.59162303664921	1.83246073298429	1.04712041884817	8.37696335078534	7.85340314136126	1.04712041884817	6.282722513089	3.92670157068063	1.83246073298429	5.23560209424084	4.45026178010471	6.54450261780105	7.59162303664921	1.83246073298429	6.54450261780105
8.99470899470899	0	8.73015873015873	3.96825396825397	5.82010582010582	12.962962962963	1.05820105820106	4.23280423280423	3.43915343915344	4.76190476190476	1.85185185185185	6.08465608465608	2.11640211640212	2.11640211640212	4.4973544973545	6.34920634920635	5.02645502645503	9.25925925925926	1.58730158730159	3.96825396825397
10.6267029972752	0.817438692098093	9.26430517711172	4.63215258855586	4.63215258855586	11.9891008174387	1.08991825613079	4.90463215258856	1.90735694822888	5.17711171662125	1.08991825613079	3.54223433242507	4.08719346049046	2.45231607629428	2.99727520435967	7.35694822888283	6.81198910081744	8.71934604904632	1.90735694822888	5.72207084468665
11.2328767123288	0.547945205479452	7.12328767123288	2.19178082191781	2.73972602739726	11.2328767123288	0.821917808219178	2.73972602739726	6.02739726027397	7.67123287671233	1.64383561643836	4.10958904109589	4.10958904109589	6.02739726027397	3.83561643835616	5.75342465753425	6.02739726027397	7.94520547945206	1.36986301369863	5.20547945205479
5.58659217877095	0	4.74860335195531	8.93854748603352	6.14525139664804	7.82122905027933	1.39664804469274	3.63128491620112	8.10055865921788	5.58659217877095	0.837988826815642	7.54189944134078	2.51396648044693	3.35195530726257	4.74860335195531	6.70391061452514	5.02793296089385	4.46927374301676	1.95530726256983	7.54189944134078
7.42857142857143	1.71428571428571	4.28571428571429	3.14285714285714	6.57142857142857	7.14285714285714	0.857142857142857	6.28571428571429	4	7.71428571428571	0.857142857142857	6.57142857142857	4.28571428571429	2.57142857142857	2.85714285714286	10.8571428571429	7.71428571428571	6.57142857142857	1.42857142857143	5.42857142857143
6.79886685552408	0.84985835694051	4.24929178470255	5.09915014164306	4.53257790368272	11.0481586402266	0.84985835694051	6.23229461756374	7.36543909348442	5.09915014164306	0.56657223796034	4.81586402266289	5.38243626062323	2.26628895184136	3.11614730878187	9.63172804532578	9.06515580736544	4.24929178470255	0.84985835694051	4.53257790368272
11.5044247787611	2.65486725663717	5.30973451327434	2.65486725663717	5.01474926253687	7.66961651917404	0.884955752212389	3.83480825958702	5.01474926253687	7.66961651917404	0.589970501474926	6.48967551622419	4.71976401179941	2.3598820058997	2.94985250737463	7.37463126843658	8.25958702064897	7.37463126843658	2.65486725663717	3.24483775811209
12.4260355029586	0.591715976331361	5.32544378698225	2.9585798816568	2.07100591715976	9.17159763313609	0.887573964497041	6.50887573964497	3.25443786982249	7.39644970414201	0.887573964497041	4.43786982248521	7.98816568047337	2.07100591715976	5.02958579881657	7.10059171597633	7.98816568047337	8.28402366863905	0.591715976331361	1.4792899408284
11.2121212121212	0.606060606060606	4.24242424242424	2.72727272727273	3.33333333333333	12.7272727272727	1.21212121212121	6.96969696969697	4.54545454545455	7.87878787878788	1.81818181818182	4.84848484848485	3.93939393939394	2.12121212121212	3.33333333333333	6.06060606060606	7.57575757575758	6.36363636363636	1.21212121212121	4.24242424242424
11.3846153846154	0	9.53846153846154	5.84615384615385	4.92307692307692	12	0	4.30769230769231	1.53846153846154	7.07692307692308	0.923076923076923	5.84615384615385	0.307692307692308	2.46153846153846	5.23076923076923	6.46153846153846	5.53846153846154	7.07692307692308	0.923076923076923	5.53846153846154
10.1796407185629	0	5.98802395209581	1.19760479041916	4.19161676646707	9.58083832335329	0.598802395209581	3.59281437125748	5.38922155688623	6.58682634730539	0	4.19161676646707	2.9940119760479	1.79640718562874	5.38922155688623	11.9760479041916	4.19161676646707	7.78443113772455	0	7.18562874251497
6.62251655629139	0.993377483443709	8.94039735099338	7.6158940397351	5.96026490066225	9.27152317880795	2.31788079470199	2.31788079470199	2.64900662251656	7.28476821192053	2.64900662251656	6.95364238410596	2.98013245033113	2.98013245033113	5.29801324503311	3.97350993377483	5.29801324503311	4.96688741721854	3.3112582781457	7.28476821192053
16.5540540540541	0	5.40540540540541	5.40540540540541	1.68918918918919	7.09459459459459	0.675675675675676	5.40540540540541	4.39189189189189	7.43243243243243	3.04054054054054	3.71621621621622	2.7027027027027	10.1351351351351	5.74324324324324	7.09459459459459	3.04054054054054	8.78378378378378	0.675675675675676	0.675675675675676
6.77966101694915	0	7.79661016949153	3.05084745762712	6.44067796610169	10.5084745762712	2.3728813559322	4.40677966101695	4.40677966101695	6.44067796610169	2.03389830508475	8.8135593220339	2.71186440677966	2.71186440677966	3.05084745762712	7.11864406779661	4.74576271186441	4.40677966101695	4.74576271186441	7.11864406779661
5.11945392491468	0.341296928327645	4.43686006825939	9.55631399317406	3.41296928327645	5.46075085324232	1.36518771331058	4.77815699658703	5.46075085324232	12.9692832764505	1.36518771331058	4.09556313993174	3.7542662116041	8.53242320819113	5.11945392491468	11.2627986348123	3.07167235494881	6.8259385665529	0.68259385665529	2.04778156996587
6.20689655172414	0	5.51724137931035	5.17241379310345	3.44827586206897	7.93103448275862	1.72413793103448	3.10344827586207	3.44827586206897	10	2.75862068965517	6.89655172413793	4.48275862068965	4.13793103448276	4.48275862068965	6.55172413793103	6.20689655172414	6.20689655172414	3.44827586206897	7.93103448275862
9.86394557823129	0.680272108843537	4.76190476190476	5.78231292517007	2.72108843537415	6.80272108843537	2.04081632653061	4.76190476190476	4.08163265306122	13.9455782312925	1.02040816326531	2.04081632653061	5.10204081632653	3.40136054421769	7.48299319727891	8.16326530612245	4.08163265306122	9.86394557823129	0	1.70068027210884
9.21501706484642	0.68259385665529	5.11945392491468	3.07167235494881	5.80204778156997	7.16723549488055	1.02389078498294	3.41296928327645	6.48464163822526	10.580204778157	1.36518771331058	6.8259385665529	4.43686006825939	3.41296928327645	1.70648464163823	8.19112627986348	8.53242320819113	6.14334470989761	0.68259385665529	2.73037542662116
6.69014084507042	0	4.57746478873239	8.80281690140845	4.22535211267606	4.57746478873239	0.704225352112676	8.09859154929578	14.0845070422535	9.85915492957746	1.76056338028169	5.98591549295775	3.16901408450704	5.63380281690141	0	7.3943661971831	4.57746478873239	6.33802816901408	0.352112676056338	2.46478873239437
7.19424460431655	0	6.11510791366906	1.79856115107914	2.15827338129496	6.83453237410072	0.719424460431655	3.59712230215827	2.51798561151079	7.55395683453237	2.51798561151079	5.39568345323741	2.15827338129496	6.11510791366906	3.9568345323741	15.4676258992806	13.3093525179856	8.63309352517986	1.43884892086331	2.15827338129496
8.92857142857143	0.357142857142857	8.57142857142857	4.28571428571429	3.92857142857143	13.2142857142857	1.42857142857143	5.71428571428571	2.85714285714286	5.71428571428571	2.85714285714286	7.14285714285714	0.714285714285714	4.28571428571429	3.21428571428571	6.07142857142857	5	6.07142857142857	2.5	5.35714285714286
7.14285714285714	1.42857142857143	4.28571428571429	1.42857142857143	5.35714285714286	11.4285714285714	1.78571428571429	4.28571428571429	6.07142857142857	8.92857142857143	1.07142857142857	8.92857142857143	3.57142857142857	2.5	1.78571428571429	6.42857142857143	5	6.42857142857143	2.14285714285714	6.42857142857143
6.54545454545455	0	4	3.63636363636364	4	8.72727272727273	4.36363636363636	4.72727272727273	4.72727272727273	6.54545454545455	1.45454545454545	5.45454545454545	3.63636363636364	2.90909090909091	8	10.5454545454545	6.54545454545455	5.81818181818182	1.09090909090909	5.45454545454545
10.4651162790698	0	8.13953488372093	2.32558139534884	4.65116279069767	10.8527131782946	2.71317829457364	5.81395348837209	5.03875968992248	8.13953488372093	0.775193798449612	6.97674418604651	1.16279069767442	3.48837209302326	2.32558139534884	6.2015503875969	6.2015503875969	5.42635658914729	1.16279069767442	7.75193798449612
5.81395348837209	0.775193798449612	4.26356589147287	2.32558139534884	6.2015503875969	7.75193798449612	1.93798449612403	6.2015503875969	9.68992248062016	10.8527131782946	3.10077519379845	5.42635658914729	3.87596899224806	1.55038759689922	2.71317829457364	12.015503875969	5.03875968992248	3.48837209302326	0.387596899224806	6.2015503875969
11.1969111969112	0.772200772200772	1.15830115830116	5.79150579150579	4.24710424710425	5.79150579150579	2.31660231660232	6.17760617760618	3.86100386100386	12.3552123552124	1.93050193050193	1.15830115830116	5.01930501930502	4.24710424710425	6.94980694980695	3.86100386100386	5.79150579150579	8.10810810810811	6.56370656370656	0.772200772200772
9.72762645914397	0.389105058365759	5.83657587548638	5.05836575875486	2.72373540856031	4.66926070038911	1.94552529182879	6.6147859922179	6.22568093385214	9.33852140077821	2.33463035019455	3.89105058365759	4.66926070038911	4.28015564202335	5.44747081712062	8.56031128404669	3.50194552529183	7.00389105058366	1.16731517509728	4.66926070038911
6.2992125984252	0.78740157480315	3.93700787401575	6.2992125984252	5.11811023622047	4.33070866141732	1.5748031496063	6.69291338582677	5.90551181102362	11.0236220472441	5.11811023622047	3.93700787401575	4.7244094488189	6.2992125984252	4.7244094488189	5.11811023622047	3.93700787401575	8.26771653543307	0.78740157480315	3.1496062992126
9.2741935483871	0.806451612903226	7.25806451612903	4.83870967741935	2.01612903225806	9.2741935483871	1.20967741935484	5.24193548387097	4.83870967741935	8.06451612903226	0.806451612903226	5.64516129032258	5.64516129032258	3.62903225806452	4.83870967741935	5.64516129032258	6.85483870967742	7.66129032258065	1.20967741935484	3.2258064516129
12.3456790123457	1.64609053497942	4.11522633744856	7.40740740740741	2.05761316872428	6.17283950617284	2.05761316872428	3.29218106995885	5.76131687242798	6.5843621399177	1.23456790123457	4.52674897119342	4.52674897119342	6.5843621399177	5.34979423868313	7.40740740740741	3.7037037037037	11.9341563786008	0.411522633744856	2.46913580246914
8.94308943089431	0.813008130081301	1.6260162601626	3.2520325203252	7.31707317073171	5.28455284552846	2.4390243902439	6.91056910569106	5.28455284552846	14.6341463414634	2.84552845528455	3.2520325203252	3.65853658536585	2.84552845528455	2.84552845528455	4.8780487804878	7.31707317073171	6.09756097560976	3.2520325203252	4.47154471544715
11.6182572614108	0	5.39419087136929	4.5643153526971	4.9792531120332	12.8630705394191	1.2448132780083	2.4896265560166	5.80912863070539	7.05394190871369	1.6597510373444	4.9792531120332	1.6597510373444	1.6597510373444	2.0746887966805	8.71369294605809	7.46887966804979	8.71369294605809	2.4896265560166	4.149377593361
5.06329113924051	0	6.75105485232067	4.64135021097046	3.79746835443038	7.17299578059072	1.68776371308017	3.79746835443038	7.59493670886076	7.17299578059072	1.26582278481013	7.59493670886076	2.53164556962025	2.53164556962025	5.06329113924051	10.126582278481	6.75105485232067	7.59493670886076	1.26582278481013	7.17299578059072
7.65957446808511	0.425531914893617	5.1063829787234	5.1063829787234	4.68085106382979	6.80851063829787	1.27659574468085	3.82978723404255	3.82978723404255	13.6170212765957	2.12765957446809	2.5531914893617	7.23404255319149	2.97872340425532	6.80851063829787	7.23404255319149	6.80851063829787	7.65957446808511	0.425531914893617	3.40425531914894
9.82905982905983	0	5.12820512820513	4.7008547008547	2.99145299145299	9.4017094017094	0.427350427350427	4.27350427350427	10.6837606837607	7.69230769230769	4.7008547008547	4.7008547008547	4.7008547008547	4.27350427350427	1.28205128205128	6.41025641025641	7.69230769230769	7.69230769230769	0.854700854700855	2.13675213675214
9.44206008583691	0	9.44206008583691	1.71673819742489	6.00858369098712	10.7296137339056	1.28755364806867	3.43347639484979	6.43776824034335	9.87124463519313	3.43347639484979	3.43347639484979	4.29184549356223	3.86266094420601	1.71673819742489	6.00858369098712	6.43776824034335	6.00858369098712	2.14592274678112	3.86266094420601
3.36134453781513	0	5.46218487394958	6.30252100840336	6.30252100840336	6.72268907563025	2.94117647058824	5.88235294117647	4.6218487394958	7.14285714285714	2.10084033613445	10.0840336134454	2.94117647058824	2.10084033613445	5.04201680672269	5.46218487394958	5.88235294117647	4.20168067226891	2.52100840336134	7.56302521008403
8.65800865800866	0	6.92640692640693	3.03030303030303	7.35930735930736	9.52380952380952	0.432900432900433	4.32900432900433	4.32900432900433	7.79220779220779	1.2987012987013	5.19480519480519	4.76190476190476	1.73160173160173	2.5974025974026	9.09090909090909	3.8961038961039	11.2554112554113	1.73160173160173	5.62770562770563
3.57142857142857	2.23214285714286	4.91071428571429	5.80357142857143	9.375	3.57142857142857	2.23214285714286	8.03571428571429	5.80357142857143	10.2678571428571	2.67857142857143	5.80357142857143	2.67857142857143	3.125	4.01785714285714	9.82142857142857	4.46428571428571	6.25	1.78571428571429	3.125
4.79616306954436	1.43884892086331	3.11750599520384	6.47482014388489	4.55635491606715	5.2757793764988	3.35731414868106	8.39328537170264	8.15347721822542	10.0719424460432	1.67865707434053	5.2757793764988	3.83693045563549	2.87769784172662	3.59712230215827	8.63309352517986	4.55635491606715	5.99520383693046	1.19904076738609	5.03597122302158
3.24074074074074	3.7037037037037	4.16666666666667	7.40740740740741	6.48148148148148	3.7037037037037	1.85185185185185	8.7962962962963	7.40740740740741	9.72222222222222	2.31481481481481	5.55555555555556	2.31481481481481	0.925925925925926	5.09259259259259	12.037037037037	2.31481481481481	6.01851851851852	2.31481481481481	4.16666666666667
8.1447963800905	0.904977375565611	5.88235294117647	4.07239819004525	4.07239819004525	5.88235294117647	1.35746606334842	2.26244343891403	10.4072398190045	8.1447963800905	1.35746606334842	6.78733031674208	3.16742081447964	1.35746606334842	2.26244343891403	9.95475113122172	6.33484162895928	8.5972850678733	1.35746606334842	4.07239819004525
9.1324200913242	0	5.47945205479452	3.65296803652968	5.02283105022831	12.3287671232877	1.36986301369863	5.93607305936073	0.91324200913242	8.67579908675799	1.36986301369863	5.02283105022831	5.02283105022831	2.28310502283105	3.65296803652968	6.84931506849315	8.21917808219178	7.76255707762557	1.82648401826484	1.82648401826484
4.45544554455445	1.98019801980198	3.96039603960396	6.93069306930693	6.93069306930693	4.95049504950495	1.98019801980198	6.93069306930693	4.45544554455445	8.91089108910891	1.48514851485149	7.92079207920792	4.45544554455445	3.46534653465347	7.42574257425743	8.41584158415842	2.97029702970297	6.93069306930693	0.99009900990099	3.96039603960396
8.45771144278607	0	4.97512437810945	3.48258706467662	3.98009950248756	12.4378109452736	0.995024875621891	3.98009950248756	6.46766169154229	11.9402985074627	0.995024875621891	8.45771144278607	1.49253731343284	5.4726368159204	3.48258706467662	8.45771144278607	6.46766169154229	2.48756218905473	0.995024875621891	4.47761194029851
7.35294117647059	0	4.90196078431373	3.92156862745098	7.35294117647059	3.92156862745098	2.45098039215686	10.2941176470588	10.7843137254902	8.82352941176471	0.980392156862745	4.41176470588235	3.92156862745098	5.3921568627451	0.980392156862745	3.92156862745098	8.33333333333333	3.43137254901961	1.47058823529412	3.43137254901961
9.5959595959596	0.252525252525253	6.31313131313131	2.77777777777778	5.55555555555556	8.83838383838384	1.26262626262626	2.77777777777778	2.77777777777778	3.78787878787879	1.76767676767677	3.28282828282828	2.27272727272727	2.27272727272727	2.27272727272727	7.82828282828283	4.7979797979798	5.80808080808081	2.52525252525253	4.54545454545455
13.1313131313131	1.01010101010101	5.05050505050505	5.05050505050505	3.53535353535354	7.07070707070707	0	5.05050505050505	7.57575757575758	5.05050505050505	1.51515151515152	6.56565656565657	5.55555555555556	3.53535353535354	6.06060606060606	5.05050505050505	6.06060606060606	7.07070707070707	2.02020202020202	2.02020202020202
14.9484536082474	0	5.67010309278351	10.3092783505155	2.57731958762887	1.54639175257732	1.03092783505155	5.15463917525773	13.4020618556701	7.7319587628866	1.54639175257732	5.67010309278351	1.54639175257732	3.60824742268041	3.60824742268041	5.67010309278351	5.15463917525773	8.24742268041237	0	2.06185567010309
9.72972972972973	0.540540540540541	3.78378378378378	2.7027027027027	9.18918918918919	11.3513513513514	0	5.94594594594595	6.48648648648649	12.972972972973	2.7027027027027	4.32432432432432	2.16216216216216	2.7027027027027	1.08108108108108	7.56756756756757	4.32432432432432	5.94594594594595	1.08108108108108	2.16216216216216
4.91803278688525	0.546448087431694	7.65027322404372	3.82513661202186	6.55737704918033	8.7431693989071	1.09289617486339	3.27868852459016	8.7431693989071	6.55737704918033	0.546448087431694	6.01092896174863	2.18579234972678	4.37158469945355	7.10382513661202	4.91803278688525	5.46448087431694	7.10382513661202	2.18579234972678	4.91803278688525
11.1111111111111	0	5.26315789473684	3.50877192982456	4.67836257309941	5.26315789473684	4.09356725146199	4.67836257309941	7.01754385964912	7.01754385964912	0	7.60233918128655	3.50877192982456	2.92397660818713	5.84795321637427	10.5263157894737	4.09356725146199	4.09356725146199	1.16959064327485	7.01754385964912
13.6094674556213	0.591715976331361	5.91715976331361	7.69230769230769	2.36686390532544	11.8343195266272	1.77514792899408	0.591715976331361	5.91715976331361	8.87573964497041	2.9585798816568	2.9585798816568	2.36686390532544	3.55029585798817	6.50887573964497	7.10059171597633	2.9585798816568	7.69230769230769	0.591715976331361	3.55029585798817
7.18954248366013	2.61437908496732	4.57516339869281	3.92156862745098	2.61437908496732	5.88235294117647	0.65359477124183	9.80392156862745	3.92156862745098	11.7647058823529	1.30718954248366	5.88235294117647	2.61437908496732	3.26797385620915	3.26797385620915	12.4183006535948	5.22875816993464	11.1111111111111	0.65359477124183	0.65359477124183
12.5	0.657894736842105	5.26315789473684	3.94736842105263	4.60526315789474	9.86842105263158	0.657894736842105	7.23684210526316	7.23684210526316	5.26315789473684	3.28947368421053	4.60526315789474	1.97368421052632	0	3.94736842105263	8.55263157894737	5.26315789473684	7.23684210526316	1.31578947368421	2.63157894736842
12.2137404580153	0	6.10687022900763	8.3969465648855	1.52671755725191	9.9236641221374	1.52671755725191	3.81679389312977	4.58015267175572	9.16030534351145	3.05343511450382	1.52671755725191	4.58015267175572	4.58015267175572	11.4503816793893	1.52671755725191	3.81679389312977	8.3969465648855	0.763358778625954	2.29007633587786
5.43478260869565	1.08695652173913	3.26086956521739	3.26086956521739	5.43478260869565	10.8695652173913	0	8.69565217391304	8.69565217391304	13.0434782608696	2.17391304347826	2.17391304347826	4.34782608695652	1.08695652173913	5.43478260869565	6.52173913043478	5.43478260869565	2.17391304347826	4.34782608695652	5.43478260869565
14.6067415730337	0	3.37078651685393	6.74157303370786	2.24719101123596	0	0	6.74157303370786	10.1123595505618	10.1123595505618	1.12359550561798	7.86516853932584	2.24719101123596	5.61797752808989	3.37078651685393	7.86516853932584	6.74157303370786	5.61797752808989	0	3.37078651685393
8.51063829787234	0	6.38297872340426	4.25531914893617	6.38297872340426	17.0212765957447	0	4.25531914893617	2.12765957446809	17.0212765957447	2.12765957446809	4.25531914893617	0	0	0	8.51063829787234	0	8.51063829787234	2.12765957446809	4.25531914893617
19.047619047619	0	2.38095238095238	4.76190476190476	0	0	2.38095238095238	7.14285714285714	4.76190476190476	16.6666666666667	4.76190476190476	2.38095238095238	0	4.76190476190476	7.14285714285714	9.52380952380952	9.52380952380952	0	0	2.38095238095238
3.44827586206897	0	10.3448275862069	0	0	10.3448275862069	0	3.44827586206897	10.3448275862069	3.44827586206897	0	10.3448275862069	10.3448275862069	6.89655172413793	0	3.44827586206897	6.89655172413793	0	10.3448275862069	6.89655172413793
14.2857142857143	0	0	7.14285714285714	0	7.14285714285714	0	14.2857142857143	0	7.14285714285714	7.14285714285714	7.14285714285714	0	7.14285714285714	7.14285714285714	7.14285714285714	0	7.14285714285714	0	0
8	0	8	4	4	12	4	4	12	8	0	8	0	0	0	4	0	8	0	12
8.69565217391304	0	13.0434782608696	0	4.34782608695652	17.3913043478261	0	0	0	4.34782608695652	0	8.69565217391304	0	4.34782608695652	4.34782608695652	0	8.69565217391304	17.3913043478261	0	4.34782608695652
8.69565217391304	0	13.0434782608696	0	4.34782608695652	17.3913043478261	0	0	0	4.34782608695652	0	8.69565217391304	0	4.34782608695652	4.34782608695652	0	8.69565217391304	17.3913043478261	0	4.34782608695652
4.54545454545455	0	9.09090909090909	9.09090909090909	0	9.09090909090909	0	4.54545454545455	4.54545454545455	9.09090909090909	0	0	0	4.54545454545455	4.54545454545455	4.54545454545455	9.09090909090909	18.1818181818182	0	4.54545454545455
0	0	9.09090909090909	9.09090909090909	4.54545454545455	9.09090909090909	0	0	4.54545454545455	18.1818181818182	0	9.09090909090909	0	0	4.54545454545455	0	9.09090909090909	13.6363636363636	0	4.54545454545455
9.09090909090909	0	4.54545454545455	4.54545454545455	0	13.6363636363636	0	0	0	4.54545454545455	0	9.09090909090909	0	9.09090909090909	4.54545454545455	0	9.09090909090909	22.7272727272727	0	4.54545454545455
0	0	0	4.76190476190476	9.52380952380952	9.52380952380952	0	4.76190476190476	9.52380952380952	4.76190476190476	4.76190476190476	4.76190476190476	0	4.76190476190476	4.76190476190476	4.76190476190476	4.76190476190476	19.047619047619	0	4.76190476190476
4.76190476190476	0	4.76190476190476	4.76190476190476	4.76190476190476	14.2857142857143	0	0	0	0	0	9.52380952380952	0	4.76190476190476	0	0	9.52380952380952	23.8095238095238	0	9.52380952380952
9.52380952380952	0	4.76190476190476	14.2857142857143	9.52380952380952	9.52380952380952	0	0	4.76190476190476	4.76190476190476	0	0	4.76190476190476	4.76190476190476	4.76190476190476	9.52380952380952	0	9.52380952380952	0	4.76190476190476
