# Supplementary material for: TMB-Hunt: An amino acid composition based method to screen proteomes for beta-barrel transmembrane proteins
Source: BMC Bioinformatics. 2005 Mar 15;6:56. doi: 10.1186/1471-2105-6-56 (PMC1274253; doi:10.1186/1471-2105-6-56)
Supplement: Additional File 1 — TMB-Hunt source code and training sets [file 1471-2105-6-56-S1.tar › TMB_Hunt_1.0/ga_vector]

Generation: 0
Chromosome0
9.452000	7.924000	6.764000	14.442000	12.664000	10.370000	8.364000	4.260000	13.432000	11.758000	5.398000	5.642000	8.636000	13.568001	11.462000	5.032000	10.490000	7.714000	8.788000	11.684000	
Chromosome1
11.732000	5.928000	6.130000	13.912000	6.782000	6.772000	12.910000	7.562000	5.572000	11.260000	8.444000	4.940001	8.868000	7.484000	10.844000	4.352000	12.386000	9.120000	5.892000	6.566000	
Chromosome2
9.780001	5.052000	10.962000	6.298000	12.344000	13.139999	5.826000	14.408001	11.667999	6.878000	12.200000	11.070000	13.094000	14.244000	9.908000	7.402000	13.388000	13.788000	13.931999	7.574000	
Chromosome3
5.536000	10.986000	9.572001	12.792000	11.868000	6.472000	8.586000	10.336000	12.112000	5.308000	10.610000	12.704000	10.504000	8.208000	12.184000	4.882000	6.702000	9.236000	13.524000	5.408000	
Chromosome4
5.854000	7.556000	10.130000	14.170000	5.102000	10.444000	14.912000	12.054000	4.614000	12.070000	11.824000	6.032000	4.428000	5.116000	6.642000	13.879999	6.900000	11.490000	6.806000	14.062000	
Chromosome5
12.644000	5.742000	9.910000	4.436000	9.984000	15.580000	12.966000	11.810000	12.854000	7.822000	12.340000	14.466000	6.500000	14.198000	7.180000	8.520000	7.184000	6.082000	9.372000	8.630000	
Chromosome6
7.726000	11.320000	8.872000	6.178000	7.790000	12.606000	12.616000	11.900000	14.820000	14.724000	7.204000	12.482000	4.942000	12.936001	5.544000	9.812000	12.066000	11.796000	11.566000	7.354000	
Chromosome7
7.400000	4.158000	9.850000	10.950000	7.808000	14.000000	7.172000	11.340000	9.927999	12.644001	11.036000	7.004000	12.540000	4.414000	6.096000	12.483999	7.976000	11.296000	13.924000	8.379999	
Chromosome8
9.636000	5.262000	13.450000	5.796000	10.378000	6.454000	9.274000	11.582000	8.232000	12.740000	10.664000	8.942000	7.428000	6.454000	13.670000	12.694000	7.100000	6.234000	14.510000	7.924000	
Chromosome9
7.478000	9.004000	13.700000	11.316000	14.431999	11.756000	13.196000	12.875999	9.402000	11.299999	14.732000	13.942000	9.167999	6.280000	8.322000	9.056000	8.680000	12.456000	5.642000	12.063999	
Chromosome10
7.168000	4.004000	9.044000	8.988000	14.466000	10.364000	13.660000	11.996000	9.590000	8.177999	9.356000	10.830000	13.790000	5.934000	8.162000	12.648001	5.666000	9.036000	11.948000	13.178000	
Chromosome11
8.960000	8.750000	11.460000	8.922000	8.032000	14.644000	6.804000	6.168000	7.016000	11.664000	4.828000	7.376000	7.610000	12.300000	5.294000	5.852000	8.356000	8.512000	4.332000	8.004000	
Chromosome12
13.216000	6.572000	10.664000	8.292000	10.992000	14.850000	5.256000	9.848000	10.020000	8.900000	6.084000	4.528000	6.078000	12.964001	12.962000	9.984000	5.580000	8.884000	5.878000	12.318000	
Chromosome13
6.230000	9.164000	8.560000	5.448000	7.990000	6.576000	12.316000	4.024000	5.372000	11.004000	6.796000	12.468000	9.096001	6.820000	6.722000	10.816000	10.464001	10.178000	4.912000	5.708000	
Chromosome14
11.640000	9.275999	8.902000	13.578000	6.094000	5.206000	11.898000	9.254000	9.940000	6.388000	6.078000	12.916000	9.888000	7.118000	10.044001	11.634000	5.462000	5.970000	4.026000	13.584000	
Chromosome15
12.094000	8.782000	14.324000	5.112000	7.454000	14.064000	11.554000	10.087999	8.098000	12.876000	12.258000	6.952000	9.570000	9.454000	5.968000	13.128000	12.250000	9.842000	4.354000	8.896000	
Chromosome16
6.750000	7.088000	6.484000	11.384000	13.662000	14.436000	5.472000	13.624000	8.674000	9.146000	4.426000	13.976000	10.428000	12.516000	6.816000	5.808000	7.542000	4.400000	8.612000	12.894000	
Chromosome17
6.026000	6.270000	9.016000	7.500000	11.340000	9.642000	11.528000	10.598000	4.516000	14.927999	7.934000	6.432000	8.822000	5.604000	9.112000	14.320000	7.616000	14.566000	12.342000	8.792000	
Chromosome18
12.904000	13.050000	9.650000	11.726000	10.180000	13.868000	10.170000	8.059999	9.268000	7.196000	8.884000	14.992000	7.100000	8.100000	4.930000	6.384000	8.732000	6.292000	13.280001	8.142000	
Chromosome19
6.776000	12.308000	6.106000	11.752000	11.380000	12.664000	5.148000	11.294000	13.072000	9.608000	10.386000	9.452000	6.618000	13.700000	7.740000	7.000000	13.348000	6.096000	5.706000	13.756000	
Chromosome20
7.290000	5.956000	14.854000	13.998000	6.532000	8.602000	9.992000	6.692000	13.376000	8.734000	5.628000	13.678000	12.068000	11.120000	5.932000	11.890000	5.468000	5.250000	9.210000	6.480000	
Chromosome21
8.806000	9.448000	8.358000	10.284000	5.048000	8.048000	10.828000	8.686000	7.020000	9.191999	9.344000	7.752000	8.522000	6.236000	5.892000	13.544000	11.834000	13.204000	5.912000	12.332000	
Chromosome22
12.068000	11.722000	15.284000	8.754000	8.286000	12.760000	5.114000	7.152000	4.068000	9.850000	7.616000	6.296000	9.743999	5.596000	6.432000	4.520000	8.478000	4.568000	5.394000	6.214000	
Chromosome23
6.340000	14.510000	8.260000	12.750000	10.664000	14.832000	11.956000	8.310000	4.618000	6.068000	11.412000	6.854000	8.566000	11.306000	7.714000	7.310000	11.776000	12.866000	12.976000	6.328000	
Chromosome24
8.244000	13.702000	10.940001	5.766000	13.410000	8.464001	9.884000	8.544000	11.794000	11.166000	4.458000	9.772000	13.902000	6.724000	10.120001	10.146000	13.972000	10.674000	8.582000	11.086000	
Chromosome25
7.220000	6.068000	9.176000	5.722000	5.978000	10.186000	8.312000	5.214000	6.092000	12.094000	7.932000	12.712000	5.416000	5.870000	4.478000	6.668000	5.236000	13.704000	11.034000	5.140000	
Chromosome26
15.208000	7.336000	11.596000	12.850000	5.692000	7.166000	14.420000	12.902000	13.942000	8.642000	12.316000	14.524000	11.002000	6.798000	12.374000	7.024000	6.926000	8.944000	12.384000	6.534000	
Chromosome27
10.308000	5.008000	9.434000	7.152000	4.992000	6.226000	5.178000	13.810000	6.408000	9.108000	9.400000	10.946000	11.198000	6.394000	11.212000	10.782000	6.272000	5.194000	9.526000	8.060000	
Chromosome28
6.224000	7.188000	4.176000	10.422000	11.014000	8.330000	13.070000	14.926000	7.768000	6.662000	8.640000	8.082000	8.704000	13.740000	11.388000	6.730000	9.248000	8.366000	15.535999	12.342000	
Chromosome29
10.676000	10.768000	11.982000	6.786000	8.338000	4.650000	13.206000	4.888000	4.704000	5.804000	14.384000	13.842000	5.472000	13.380000	5.120000	8.890000	8.808000	4.500000	8.056000	4.672000	
Chromosome30
6.004000	5.658000	5.934000	7.482000	12.748000	5.922000	14.844000	12.918000	5.772000	9.532000	6.050000	6.740000	9.087999	5.678000	8.142000	7.986000	13.468000	10.380000	8.648000	9.876000	
Chromosome31
10.018000	7.328000	12.238000	6.024000	7.896000	4.212000	11.084000	13.228000	6.310000	9.074000	6.024000	12.616000	8.848000	5.604000	4.784000	4.658000	15.459999	13.312000	10.246000	12.962000	
Chromosome32
7.794000	12.816000	7.762000	6.040000	13.450000	9.236000	12.540000	5.750000	8.144001	10.518000	4.972000	14.396000	11.872000	9.059999	14.518000	13.766000	13.392000	11.836000	12.286000	8.736000	
Chromosome33
8.156000	5.724000	7.722000	9.300000	10.140000	6.156000	10.806000	8.236000	13.096000	11.036000	6.496000	4.828000	7.988000	13.368000	9.256000	11.848000	10.614000	5.686000	8.470000	11.018000	
Chromosome34
11.140000	13.996000	11.740000	13.355999	10.900000	13.702000	8.748000	12.472000	10.247999	12.330000	5.518000	8.700000	9.588000	5.868000	10.732000	7.972000	6.320000	13.496000	13.396000	10.836000	
Chromosome35
10.784000	9.692000	8.478000	10.732000	6.332000	9.142000	5.352000	14.294000	13.490000	11.582000	10.427999	11.440001	7.532000	13.656000	13.580000	6.092000	12.350000	7.536000	13.732000	13.708000	
Chromosome36
13.520000	12.724000	10.136000	9.470000	7.644000	4.730000	6.772000	10.388000	9.132000	13.688000	7.862000	10.722000	8.170000	7.050000	7.236000	5.174000	11.794000	11.896000	9.838000	4.430000	
Chromosome37
8.332000	5.386000	9.750000	10.700000	7.080000	6.358000	13.375999	6.366000	10.072000	7.218000	11.112000	10.600000	11.182000	6.678000	14.342000	13.112000	14.986000	5.982000	5.152000	5.942000	
Chromosome38
10.188000	8.122000	10.834000	5.396000	14.962000	8.488001	9.032000	9.040000	6.988000	7.316000	12.156000	4.762000	12.150000	11.534000	8.388000	14.742000	6.790000	7.296000	4.596000	7.420000	
Chromosome39
14.754000	7.956000	12.490000	6.218000	14.814000	6.740000	14.418000	8.299999	14.768000	11.330000	7.294000	8.354000	13.664000	7.986000	7.402000	10.252000	7.180000	12.598000	6.446000	12.427999	
Generation: 1
Chromosome0
12.904000	13.050000	9.650000	11.726000	10.180000	13.868000	10.170000	8.059999	9.268000	7.196000	8.884000	14.992000	6.660000	8.104000	4.930000	6.384000	8.732000	6.292000	13.280001	8.142000	
Chromosome1
5.536000	10.986000	10.390000	13.572000	11.476000	6.472000	8.586000	10.568001	12.112000	5.308000	10.610000	11.798000	10.504000	8.208000	12.184000	4.882000	6.702000	9.236000	13.524000	5.408000	
Chromosome2
6.340000	14.510000	8.260000	12.446000	10.664000	14.832000	11.956000	8.310000	4.618000	6.068000	11.412000	6.854000	8.566000	11.306000	7.714000	7.310000	11.776000	12.866000	12.976000	6.328000	
Chromosome3
10.676000	10.124000	11.506001	6.786000	8.338000	4.364000	13.206000	4.888000	4.704000	5.804000	14.384000	13.842000	5.472000	13.380000	5.120000	8.890000	8.808000	4.500000	8.056000	4.672000	
Chromosome4
7.478000	9.578000	13.700000	11.316000	14.431999	11.756000	13.584000	13.240000	9.402000	11.299999	14.732000	13.942000	9.167999	5.648000	8.322000	9.056000	8.680000	12.456000	5.644000	12.063999	
Chromosome5
6.654000	9.554000	9.322001	4.496000	7.990000	7.254000	12.316000	4.024000	5.372000	11.004000	6.796000	12.468000	9.096001	6.820000	6.722000	10.816000	10.464001	10.178000	4.912000	5.708000	
Chromosome6
6.368000	7.556000	10.130000	14.170000	5.102000	10.444000	14.912000	12.054000	4.614000	12.070000	11.824000	6.982000	4.438000	4.712000	6.642000	13.743999	6.900000	11.490000	6.806000	14.062000	
Chromosome7
9.636000	5.262000	13.450000	5.796000	10.378000	6.454000	9.274000	11.582000	8.232000	12.740000	10.664000	8.942000	8.114000	6.454000	13.670000	12.694000	7.100000	6.234000	14.510000	7.924000	
Chromosome8
7.794000	12.816000	7.762000	6.040000	13.450000	9.236000	12.540000	5.750000	8.144001	10.518000	4.972000	14.396000	12.127999	9.059999	14.518000	13.766000	13.392000	11.836000	12.286000	8.736000	
Chromosome9
6.812000	4.004000	9.044000	8.988000	14.466000	10.364000	13.660000	11.996000	9.590000	8.822000	10.338000	10.722000	14.764000	5.934000	8.162000	12.648001	5.666000	9.036000	11.948000	13.178000	
Chromosome10
10.676000	10.768000	11.982000	6.786000	8.338000	4.650000	13.206000	4.888000	4.704000	5.174000	14.384000	13.842000	5.472000	13.380000	5.120000	8.890000	8.292000	4.500000	8.056000	4.672000	
Chromosome11
9.636000	5.262000	13.450000	5.796000	10.842000	6.454000	9.274000	11.582000	8.232000	12.740000	10.664000	8.942000	7.428000	6.454000	14.516000	12.694000	7.100000	6.234000	14.510000	7.924000	
Chromosome12
7.168000	3.784000	9.044000	8.988000	14.466000	10.364000	13.660000	11.996000	9.590000	8.177999	10.282000	10.830000	13.790000	5.934000	8.162000	12.648001	5.666000	9.036000	11.948000	12.562000	
Chromosome13
10.676000	10.768000	11.982000	6.786000	8.338000	4.650000	13.206000	4.888000	4.704000	5.804000	14.384000	13.842000	5.472000	13.380000	5.120000	8.890000	8.808000	4.500000	7.712000	4.030000	
Chromosome14
6.230000	9.164000	9.472000	5.448000	7.990000	6.576000	12.480000	4.024000	5.372000	11.004000	6.796000	12.468000	9.934001	6.112000	6.722000	10.816000	10.464001	10.178000	4.912000	5.708000	
Chromosome15
7.478000	9.004000	13.700000	11.316000	14.431999	11.756000	12.534000	12.875999	9.402000	11.299999	14.728001	13.942000	9.167999	6.280000	8.322000	9.056000	8.680000	12.456000	4.852000	12.063999	
Chromosome16
7.168000	4.004000	9.044000	8.988000	13.731999	10.364000	13.660000	11.996000	9.590000	7.633999	9.356000	10.830000	13.568000	5.966000	8.162000	12.648001	5.666000	9.036000	11.948000	13.178000	
Chromosome17
7.794000	12.816000	7.762000	6.040000	13.450000	9.236000	12.508000	5.750000	8.144001	10.518000	4.972000	14.770000	11.872000	9.059999	14.518000	13.766000	13.392000	11.836000	12.286000	8.736000	
Chromosome18
6.174000	13.646000	8.260000	12.750000	10.664000	14.832000	12.524000	9.066000	5.520000	6.068000	11.840000	6.854000	8.566000	11.056000	8.476000	7.310000	11.776000	12.866000	12.976000	6.328000	
Chromosome19
12.904000	13.050000	10.502000	11.360000	10.180000	13.868000	10.170000	8.059999	9.268000	7.196000	8.884000	14.992000	7.100000	8.100000	4.930000	6.384000	8.732000	6.292000	13.280001	8.392000	
Chromosome20
5.536000	10.986000	9.572001	12.792000	11.868000	5.898000	8.586000	10.336000	12.112000	5.308000	10.610000	12.704000	10.504000	8.076000	12.184000	4.882000	7.634000	9.236000	13.296000	5.408000	
Chromosome21
9.636000	5.262000	13.450000	5.796000	10.378000	6.454000	9.274000	11.582000	8.232000	13.691999	10.664000	8.414001	7.428000	6.454000	13.670000	12.694000	7.100000	6.234000	14.510000	7.924000	
Chromosome22
6.340000	14.510000	8.780001	12.750000	11.257999	14.832000	11.956000	8.310000	4.618000	5.214000	11.412000	6.854000	8.566000	11.306000	7.714000	7.310000	11.776000	12.866000	12.976000	6.328000	
Chromosome23
7.478000	9.004000	13.734000	11.316000	14.431999	11.756000	13.196000	12.875999	9.402000	11.299999	14.732000	13.942000	9.167999	5.740000	8.322000	9.056000	8.680000	13.132000	5.642000	11.617999	
Chromosome24
7.478000	9.004000	13.700000	11.316000	14.431999	11.007999	13.196000	12.605999	9.402000	11.377999	14.732000	13.942000	9.167999	6.280000	8.322000	9.056000	8.286000	12.514000	5.642000	12.063999	
Chromosome25
10.676000	10.768000	11.982000	6.786000	8.338000	4.800000	13.206000	4.888000	4.704000	5.804000	14.384000	13.658000	5.938000	13.380000	5.120000	8.890000	9.330000	4.402000	8.056000	4.672000	
Chromosome26
5.854000	7.556000	10.130000	14.170000	5.102000	10.444000	15.700000	12.054000	4.614000	12.070000	11.824000	6.032000	4.428000	5.116000	6.642000	13.047999	6.900000	11.490000	6.806000	14.062000	
Chromosome27
9.636000	6.238000	13.450000	5.796000	10.378000	6.454000	9.274000	10.797999	8.232000	13.204000	10.664000	8.942000	8.364000	6.454000	13.670000	12.694000	7.100000	6.234000	14.510000	7.924000	
Chromosome28
6.340000	14.510000	8.260000	12.750000	10.664000	14.832000	11.956000	8.310000	4.618000	6.006000	11.412000	6.854000	8.566000	11.584000	8.492000	7.310000	11.776000	12.866000	12.976000	6.328000	
Chromosome29
5.854000	7.556000	10.130000	14.170000	4.686000	10.444000	14.912000	12.054000	4.614000	12.070000	11.824000	5.862000	4.428000	5.116000	6.642000	13.879999	6.900000	10.535999	6.806000	14.874001	
Chromosome30
7.478000	9.004000	13.700000	11.316000	14.431999	11.414000	14.038000	12.875999	9.402000	11.299999	14.732000	13.810000	9.167999	6.230000	8.322000	9.863999	8.680000	12.456000	5.642000	11.612000	
Chromosome31
7.794000	12.816000	7.762000	6.040000	14.248000	9.236000	12.540000	5.750000	8.144001	10.153999	4.972000	14.396000	11.872000	9.059999	14.518000	13.766000	13.392000	11.836000	12.848001	8.736000	
Chromosome32
5.854000	6.772000	10.130000	14.170000	4.752000	10.444000	14.912000	12.054000	4.614000	12.070000	11.824000	6.032000	4.428000	5.116000	6.642000	13.879999	6.900000	11.490000	6.806000	14.062000	
Chromosome33
5.854000	7.556000	10.350000	14.170000	5.102000	10.444000	14.912000	12.054000	5.564000	12.070000	12.678000	6.032000	4.428000	5.116000	6.642000	13.879999	6.540000	11.490000	6.806000	14.062000	
Chromosome34
10.288000	5.986000	13.450000	5.796000	10.378000	6.454000	9.274000	11.582000	8.232000	12.740000	9.886000	8.942000	7.428000	6.454000	13.670000	12.694000	8.076000	6.234000	14.510000	7.924000	
Chromosome35
7.794000	13.794000	7.762000	6.040000	13.450000	9.236000	12.540000	5.750000	8.144001	10.518000	4.972000	14.396000	11.872000	9.059999	13.888000	13.766000	13.392000	11.836000	12.286000	8.736000	
Chromosome36
5.854000	7.556000	9.664001	13.870000	5.102000	10.444000	14.912000	12.054000	4.614000	12.070000	11.436001	6.032000	3.892000	5.796000	6.642000	13.879999	6.900000	11.490000	6.806000	14.062000	
Chromosome37
10.618000	5.262000	13.450000	5.796000	10.378000	6.594000	9.274000	11.582000	8.232000	12.740000	10.662000	8.942000	7.450000	6.454000	13.670000	12.694000	7.100000	6.234000	14.292000	7.924000	
Chromosome38
7.168000	4.004000	9.044000	8.796000	14.466000	10.364000	13.660000	11.996000	9.590000	8.177999	9.356000	11.368000	12.944000	5.934000	7.651999	12.648001	5.666000	9.036000	11.948000	13.178000	
Chromosome39
7.794000	12.816000	7.762000	6.886000	13.450000	8.848000	12.540000	6.332000	8.144001	10.634000	4.972000	14.396000	11.872000	9.059999	14.518000	13.766000	13.392000	11.836000	12.286000	8.736000	
Generation: 2
Chromosome0
6.174000	13.646000	8.260000	12.750000	10.664000	15.590000	12.524000	9.066000	5.520000	6.068000	11.840000	6.854000	9.222000	11.056000	8.476000	7.310000	11.494000	12.866000	12.976000	6.328000	
Chromosome1
10.676000	10.238000	11.982000	6.946000	8.338000	4.566000	13.206000	4.888000	4.704000	5.174000	14.384000	13.842000	5.472000	13.380000	5.120000	8.890000	7.772000	4.500000	8.230000	4.672000	
Chromosome2
6.340000	14.510000	8.780001	12.750000	11.257999	15.372000	11.956000	8.310000	4.618000	5.214000	11.412000	6.854000	8.566000	11.306000	7.714000	7.310000	11.776000	13.468000	12.976000	6.328000	
Chromosome3
12.904000	13.050000	9.650000	11.726000	10.180000	13.868000	10.358000	8.059999	9.282000	6.238000	8.318000	14.992000	6.660000	8.104000	5.462000	6.112000	8.732000	6.292000	13.280001	8.142000	
Chromosome4
6.340000	14.510000	7.734000	12.446000	10.664000	14.882000	11.956000	8.310000	4.618000	6.068000	11.412000	6.854000	8.566000	11.306000	7.714000	7.310000	11.776000	12.866000	13.837999	6.328000	
Chromosome5
6.462000	14.510000	8.260000	12.776000	10.974000	14.832000	11.956000	8.634001	4.618000	6.006000	11.412000	7.820000	8.566000	12.516000	8.257999	7.310000	11.776000	12.866000	12.976000	6.328000	
Chromosome6
13.430000	13.050000	10.036000	11.360000	10.180000	13.868000	10.170000	8.059999	9.268000	7.196000	8.884000	14.992000	7.100000	8.100000	4.930000	6.384000	8.732000	6.292000	13.940001	8.392000	
Chromosome7
5.536000	10.986000	10.390000	13.572000	11.476000	6.472000	9.460000	10.568001	12.112000	5.308000	10.610000	12.162001	10.865999	8.208000	11.412000	4.882000	7.540000	9.236000	13.524000	5.408000	
Chromosome8
10.240000	10.124000	11.506001	6.786000	8.338000	4.364000	13.206000	4.888000	4.704000	5.804000	15.368000	13.842000	5.472000	13.380000	5.120000	8.890000	8.177999	4.500000	8.056000	5.592000	
Chromosome9
10.676000	10.768000	11.982000	6.786000	8.338000	4.800000	13.206000	4.756000	4.704000	5.804000	14.384000	13.606000	5.938000	13.380000	5.120000	8.890000	8.588000	4.402000	8.056000	4.672000	
Chromosome10
12.904000	13.050000	10.502000	11.070000	9.842000	13.868000	9.512000	8.059999	9.268000	7.196000	8.884000	14.992000	7.126000	7.162000	4.062000	6.384000	9.560000	6.292000	13.280001	8.392000	
Chromosome11
9.906000	10.768000	11.982000	7.584000	8.338000	4.780000	12.508000	4.888000	5.662000	5.174000	14.384000	13.842000	5.472000	13.380000	5.120000	8.890000	8.292000	4.500000	8.056000	4.672000	
Chromosome12
6.340000	14.510000	8.780001	12.750000	10.731999	14.832000	12.750000	8.310000	4.618000	5.214000	11.038000	6.854000	8.566000	11.414000	7.714000	7.310000	11.776000	12.866000	12.976000	6.996000	
Chromosome13
11.589999	10.768000	11.982000	6.786000	8.338000	4.650000	13.206000	4.888000	5.678000	5.174000	14.384000	13.842000	5.472000	13.492001	5.120000	8.890000	8.058000	4.500000	8.056000	4.672000	
Chromosome14
10.676000	10.290000	11.506001	6.786000	8.338000	4.364000	13.206000	4.888000	5.240000	5.804000	14.384000	13.842000	5.472000	13.380000	5.120000	8.890000	8.808000	4.500000	8.056000	4.672000	
Chromosome15
6.340000	14.510000	8.260000	12.446000	10.664000	14.832000	11.956000	8.310000	4.618000	6.068000	11.412000	6.854000	8.566000	11.064000	7.714000	7.310000	11.776000	12.866000	12.976000	6.328000	
Chromosome16
6.174000	13.646000	8.260000	12.750000	10.664000	14.832000	12.524000	9.066000	5.520000	6.068000	11.840000	6.854000	8.566000	11.056000	9.406000	6.856000	11.776000	12.866000	12.976000	6.328000	
Chromosome17
6.174000	13.646000	8.260000	12.750000	10.664000	14.832000	12.524000	9.066000	5.520000	5.342000	11.840000	6.854000	8.566000	11.056000	8.038000	7.310000	11.776000	12.866000	12.976000	6.328000	
Chromosome18
6.340000	14.510000	8.506001	12.446000	11.217999	14.832000	11.956000	7.864000	4.618000	6.068000	11.412000	6.854000	8.566000	11.306000	7.344000	7.310000	11.776000	13.798000	12.976000	6.328000	
Chromosome19
10.676000	10.768000	11.982000	6.786000	8.338000	4.800000	13.206000	4.888000	4.704000	5.454000	14.384000	13.658000	5.938000	12.602000	5.120000	8.890000	9.330000	4.402000	8.056000	4.672000	
Chromosome20
12.904000	13.050000	10.502000	11.360000	10.180000	13.868000	10.170000	8.568000	9.268000	7.196000	8.884000	14.992000	7.100000	8.100000	4.930000	6.384000	8.732000	6.292000	13.280001	8.236000	
Chromosome21
5.536000	10.986000	10.390000	13.572000	11.476000	6.472000	8.586000	10.568001	12.112000	5.308000	11.112000	11.798000	10.504000	8.208000	12.184000	4.882000	6.702000	9.236000	13.524000	5.408000	
Chromosome22
6.340000	14.510000	8.260000	12.174000	10.664000	14.832000	11.956000	8.310000	3.994000	6.068000	11.412000	6.646000	8.566000	11.306000	7.714000	7.310000	11.776000	12.866000	12.976000	6.328000	
Chromosome23
10.676000	10.768000	11.982000	6.786000	8.338000	4.800000	13.724000	4.888000	5.504000	5.804000	14.384000	13.658000	5.938000	13.380000	5.120000	8.890000	9.330000	4.402000	8.056000	4.672000	
Chromosome24
6.340000	14.510000	8.260000	12.500000	11.375999	14.832000	11.956000	8.310000	4.618000	6.068000	11.535999	6.854000	8.566000	11.851999	7.714000	7.310000	11.776000	12.866000	12.976000	6.328000	
Chromosome25
5.536000	10.986000	10.390000	13.572000	11.536000	5.946000	9.148001	10.568001	12.620000	5.308000	10.610000	11.798000	10.504000	8.208000	12.184000	4.882000	6.702000	9.236000	13.524000	5.408000	
Chromosome26
10.676000	10.768000	11.982000	6.786000	8.338000	4.650000	13.206000	4.888000	5.630000	5.174000	14.384000	13.842000	5.472000	13.380000	4.578000	8.890000	8.292000	4.500000	8.056000	4.672000	
Chromosome27
12.904000	13.050000	10.502000	11.360000	10.466001	13.868000	10.170000	8.059999	9.268000	7.196000	8.884000	14.992000	7.100000	8.100000	4.890000	6.384000	9.290000	6.292000	13.280001	8.392000	
Chromosome28
6.340000	14.510000	8.780001	13.032000	10.782000	14.832000	12.790000	8.310000	4.618000	5.214000	11.521999	6.854000	9.228000	10.406000	7.714000	8.062000	11.372000	12.866000	12.976000	6.328000	
Chromosome29
6.174000	13.646000	8.138000	12.750000	10.664000	15.481999	12.524000	9.066000	5.520000	6.068000	11.840000	6.854000	8.566000	11.056000	7.906000	7.310000	11.776000	12.866000	13.020000	6.328000	
Chromosome30
5.816000	14.510000	8.260000	12.486000	10.294000	14.832000	11.956000	9.296000	4.618000	6.068000	10.932000	6.854000	8.566000	11.306000	7.714000	6.874000	11.962000	13.862000	12.976000	6.328000	
Chromosome31
4.746000	10.986000	10.390000	13.572000	11.476000	6.472000	8.586000	10.568001	12.112000	5.308000	10.610000	11.798000	10.504000	8.208000	12.184000	4.882000	6.702000	9.236000	13.934000	5.408000	
Chromosome32
6.340000	14.510000	9.184001	12.750000	11.257999	14.832000	12.920000	8.310000	4.618000	4.470000	11.584000	6.854000	8.708000	11.306000	7.714000	7.310000	11.776000	12.866000	12.976000	6.328000	
Chromosome33
6.174000	13.646000	8.850000	12.750000	10.664000	14.750000	12.524000	9.066000	5.520000	6.068000	11.840000	6.854000	8.566000	11.056000	8.476000	7.860000	11.776000	12.866000	12.976000	6.934000	
Chromosome34
10.676000	9.271999	11.506001	6.786000	7.430000	4.364000	13.206000	4.888000	4.100000	5.804000	14.524000	13.842000	5.472000	13.380000	5.456000	8.890000	9.665999	4.500000	8.056000	4.634000	
Chromosome35
5.560000	14.510000	8.260000	12.446000	10.664000	14.832000	11.956000	8.310000	4.582000	6.068000	11.412000	6.854000	8.566000	11.306000	7.714000	7.310000	11.776000	12.866000	12.976000	6.328000	
Chromosome36
6.340000	14.510000	8.260000	12.446000	10.664000	14.832000	11.956000	8.310000	4.618000	6.068000	11.412000	6.854000	8.566000	11.306000	7.080000	7.310000	11.776000	12.866000	12.976000	6.328000	
Chromosome37
13.820001	13.774000	9.650000	11.726000	10.180000	13.868000	10.170000	8.059999	9.268000	7.196000	8.884000	14.992000	6.660000	8.444000	4.930000	6.384000	8.456000	6.292000	12.444000	8.142000	
Chromosome38
6.174000	13.646000	8.260000	12.750000	10.664000	14.955999	13.120000	9.066000	5.520000	6.068000	11.840000	6.994000	8.566000	11.056000	8.476000	7.310000	11.776000	12.866000	13.776000	5.952000	
Chromosome39
10.676000	10.768000	11.982000	7.520000	8.338000	4.800000	13.206000	4.888000	4.704000	5.804000	14.384000	13.658000	5.938000	13.380000	5.120000	8.890000	9.330000	3.942000	8.056000	4.672000	
Generation: 3
Chromosome0
6.174000	13.646000	9.160000	12.750000	10.664000	14.832000	12.524000	9.066000	5.520000	5.342000	11.840000	6.854000	8.864000	11.056000	8.038000	7.310000	11.776000	12.866000	13.955999	6.328000	
Chromosome1
5.768000	10.986000	10.172000	13.572000	11.476000	7.178000	9.460000	10.568001	12.112000	5.308000	10.610000	12.162001	10.865999	8.208000	11.412000	4.882000	7.540000	9.236000	12.756001	5.408000	
Chromosome2
6.174000	13.646000	8.260000	12.750000	10.664000	15.644000	12.524000	9.066000	5.520000	6.068000	11.840000	6.854000	8.566000	11.056000	10.010000	6.612000	12.558000	12.370000	13.638000	6.860000	
Chromosome3
5.788000	13.646000	8.138000	12.750000	10.664000	15.481999	12.524000	9.066000	5.520000	6.068000	11.840000	7.398000	8.866000	10.722000	7.650000	7.310000	11.776000	12.866000	13.020000	6.098000	
Chromosome4
6.174000	13.646000	8.260000	12.750000	10.664000	14.955999	13.120000	9.066000	5.520000	5.608000	11.238000	6.994000	8.566000	11.056000	8.476000	7.556000	11.086000	12.866000	13.776000	6.068000	
Chromosome5
12.904000	14.012000	9.650000	11.726000	10.592000	13.256001	10.358000	8.059999	9.282000	6.238000	8.318000	14.992000	6.660000	8.104000	5.382000	6.112000	8.732000	6.292000	13.280001	8.142000	
Chromosome6
13.430000	13.050000	10.036000	11.000000	10.180000	13.868000	10.170000	8.059999	8.323999	7.196000	8.462000	14.992000	7.100000	8.100000	4.930000	6.384000	8.732000	6.292000	13.940001	7.606000	
Chromosome7
12.904000	13.050000	9.566000	11.360000	10.180000	13.380000	10.170000	8.568000	9.268000	7.196000	8.884000	14.992000	6.766000	8.100000	4.930000	6.384000	8.732000	6.292000	13.280001	8.236000	
Chromosome8
13.820001	13.774000	9.650000	11.726000	10.414001	13.868000	10.170000	8.059999	9.268000	7.196000	9.452000	14.992000	6.660000	7.808000	4.930000	6.384000	8.456000	6.292000	12.444000	8.142000	
Chromosome9
11.440000	10.238000	12.762000	6.946000	8.338000	3.764000	13.206000	4.888000	4.704000	5.174000	14.384000	13.746000	5.472000	13.380000	5.120000	8.890000	7.772000	4.500000	8.230000	4.672000	
Chromosome10
5.536000	11.956000	10.390000	13.572000	11.476000	6.472000	9.460000	10.108001	11.825999	5.308000	10.610000	12.162001	9.933999	8.208000	11.412000	4.882000	7.540000	9.236000	13.524000	5.408000	
Chromosome11
6.174000	13.646000	8.138000	12.750000	10.664000	15.481999	11.900001	9.066000	5.520000	6.068000	11.840000	6.854000	8.566000	11.056000	7.906000	8.252000	11.776000	12.866000	13.020000	6.328000	
Chromosome12
5.536000	10.986000	10.390000	13.572000	11.476000	6.836000	9.460000	10.568001	12.112000	5.820000	10.610000	12.856001	10.865999	8.208000	11.412000	4.882000	8.400000	9.236000	13.850000	5.408000	
Chromosome13
13.430000	13.050000	10.036000	11.360000	10.180000	13.868000	10.170000	8.033999	9.268000	7.994000	8.884000	15.615999	8.012000	8.100000	4.930000	6.384000	8.732000	6.292000	13.940001	8.392000	
Chromosome14
13.430000	13.050000	10.036000	11.360000	10.180000	13.868000	10.170000	8.059999	9.268000	7.196000	8.624000	14.992000	7.100000	8.100000	4.930000	6.384000	8.732000	6.292000	13.940001	8.392000	
Chromosome15
10.957999	10.238000	11.982000	6.946000	8.338000	4.566000	13.206000	4.068000	4.704000	5.174000	14.384000	14.688000	5.472000	13.380000	5.120000	8.890000	8.452000	4.500000	8.230000	4.672000	
Chromosome16
12.904000	13.050000	9.606000	11.172000	9.752000	13.868000	10.358000	8.059999	9.282000	6.238000	8.756000	14.992000	5.804000	8.104000	5.462000	6.112000	8.732000	6.292000	13.280001	8.142000	
Chromosome17
12.904000	13.050000	10.502000	11.360000	10.180000	13.868000	10.170000	8.568000	9.268000	7.196000	8.884000	14.992000	7.100000	8.100000	4.930000	6.132000	8.732000	6.292000	13.280001	8.236000	
Chromosome18
12.904000	13.050000	9.650000	11.726000	10.180000	13.868000	10.358000	7.308000	9.282000	6.238000	8.318000	14.992000	6.660000	8.104000	5.462000	5.400000	7.986001	6.292000	12.434001	8.142000	
Chromosome19
6.174000	13.646000	8.260000	12.750000	10.664000	14.955999	13.120000	9.066000	4.692000	6.068000	11.840000	6.994000	8.566000	11.056000	8.476000	7.310000	11.776000	12.866000	13.776000	5.952000	
Chromosome20
4.828000	10.986000	10.390000	13.572000	11.476000	6.472000	9.460000	10.568001	12.112000	5.308000	10.610000	12.772000	10.865999	8.392000	11.412000	4.882000	7.540000	9.236000	13.524000	5.408000	
Chromosome21
10.676000	10.384000	11.982000	6.946000	8.338000	5.016000	13.206000	4.888000	5.020000	5.174000	14.384000	13.604000	5.472000	13.380000	5.366000	9.118000	7.772000	4.500000	8.132000	4.672000	
Chromosome22
10.676000	10.238000	11.982000	6.946000	7.622000	4.566000	13.206000	4.888000	4.704000	5.174000	14.384000	13.842000	5.472000	13.380000	5.120000	8.890000	7.772000	4.500000	8.230000	4.672000	
Chromosome23
6.174000	13.646000	8.260000	12.750000	10.664000	14.832000	12.524000	9.066000	5.520000	5.342000	11.840000	6.854000	8.566000	10.153999	7.068000	7.310000	11.776000	12.866000	12.976000	6.328000	
Chromosome24
6.174000	13.646000	8.138000	12.750000	10.474000	15.481999	12.524000	9.066000	5.520000	6.068000	11.840000	7.248000	7.822000	11.056000	7.906000	7.310000	11.776000	12.866000	13.020000	6.328000	
Chromosome25
12.904000	13.050000	10.410000	10.941999	10.180000	13.982000	10.358000	8.632000	9.282000	6.238000	8.710000	14.992000	6.660000	8.118000	5.462000	6.112000	8.732000	6.292000	13.280001	8.142000	
Chromosome26
13.430000	13.050000	10.036000	11.360000	10.180000	13.868000	10.170000	8.059999	9.268000	6.456000	8.884000	14.992000	7.100000	8.100000	4.930000	6.384000	8.732000	6.292000	13.940001	8.392000	
Chromosome27
13.820001	13.774000	9.650000	11.726000	10.180000	13.868000	10.170000	8.059999	9.268000	7.196000	8.092000	14.992000	6.660000	8.444000	4.930000	6.384000	8.456000	6.292000	11.794001	8.790000	
Chromosome28
13.430000	13.050000	10.036000	11.360000	9.210000	13.868000	10.170000	8.059999	9.268000	7.502000	8.884000	14.992000	7.100000	8.100000	4.930000	6.384000	7.756001	6.292000	13.940001	8.392000	
Chromosome29
6.174000	13.646000	8.260000	12.750000	10.664000	14.832000	12.524000	9.066000	5.520000	4.696000	11.840000	6.854000	8.566000	11.056000	8.038000	7.310000	11.922000	12.866000	12.976000	6.328000	
Chromosome30
10.676000	10.238000	11.982000	6.946000	8.338000	5.108000	13.206000	4.888000	5.174000	5.174000	14.384000	13.842000	4.524000	13.380000	5.120000	8.890000	7.772000	4.500000	8.230000	4.672000	
Chromosome31
5.176000	10.986000	10.390000	13.572000	11.476000	6.472000	9.460000	10.568001	11.440000	5.308000	10.610000	12.162001	10.865999	8.208000	12.257999	4.882000	6.652000	9.236000	13.524000	5.408000	
Chromosome32
6.174000	13.646000	9.114000	12.750000	10.664000	15.481999	12.524000	9.066000	5.520000	6.068000	11.840000	6.854000	8.566000	11.188000	7.906000	7.310000	11.776000	12.866000	13.020000	6.328000	
Chromosome33
13.820001	13.774000	10.542000	11.726000	10.180000	13.868000	10.170000	8.059999	9.268000	7.196000	8.884000	14.992000	6.660000	8.444000	4.930000	6.384000	8.456000	5.744000	12.444000	7.674000	
Chromosome34
6.786000	13.646000	8.138000	12.750000	10.664000	15.481999	12.524000	9.066000	5.520000	6.068000	11.840000	6.854000	8.566000	11.056000	7.906000	7.310000	11.776000	12.866000	13.020000	6.328000	
Chromosome35
6.174000	13.646000	8.138000	12.750000	10.664000	14.521999	12.524000	9.066000	5.520000	6.068000	11.840000	6.854000	8.566000	11.056000	7.906000	7.310000	12.674000	12.866000	13.020000	5.454000	
Chromosome36
12.904000	13.050000	9.650000	12.374000	10.180000	13.868000	10.358000	8.059999	9.282000	6.238000	8.318000	14.992000	6.660000	8.104000	5.462000	6.112000	8.732000	6.292000	13.280001	8.142000	
Chromosome37
5.536000	10.986000	10.386001	12.785999	11.476000	6.472000	9.460000	10.568001	12.112000	5.308000	10.610000	12.162001	10.865999	8.208000	11.412000	4.882000	7.540000	9.236000	13.052000	5.408000	
Chromosome38
10.676000	10.162000	11.982000	6.946000	8.338000	4.566000	13.206000	4.888000	4.704000	5.174000	14.384000	13.842000	5.472000	13.380000	5.120000	8.890000	7.772000	4.500000	8.230000	4.672000	
Chromosome39
13.196001	13.774000	9.650000	11.618000	10.180000	13.868000	10.170000	8.059999	9.268000	7.196000	8.318000	14.992000	7.458000	8.444000	4.930000	6.384000	9.110001	5.364000	12.444000	8.142000	
Generation: 4
Chromosome0
6.316000	13.646000	9.160000	12.750000	10.664000	14.832000	13.220000	9.066000	5.520000	5.342000	11.840000	6.638000	8.864000	11.056000	8.038000	7.310000	11.776000	12.866000	13.955999	6.328000	
Chromosome1
6.174000	13.646000	8.260000	12.750000	10.664000	14.832000	11.698000	9.898000	5.520000	4.696000	11.840000	6.854000	8.566000	11.054000	8.038000	7.890000	11.922000	12.866000	12.976000	6.328000	
Chromosome2
6.174000	13.646000	8.462001	13.402000	10.664000	14.521999	12.524000	9.066000	5.520000	6.068000	12.440001	6.854000	8.566000	11.056000	7.906000	7.310000	12.674000	12.866000	13.020000	5.454000	
Chromosome3
5.536000	11.956000	9.790000	13.572000	11.476000	6.472000	9.460000	10.482000	11.825999	5.308000	10.610000	12.162001	9.933999	8.208000	11.412000	4.882000	7.540000	9.236000	13.524000	5.408000	
Chromosome4
5.536000	10.986000	9.654000	13.040000	11.476000	6.836000	9.460000	10.568001	12.112000	5.820000	10.906000	12.866001	10.865999	7.652000	11.412000	4.774000	8.400000	9.660000	13.850000	5.408000	
Chromosome5
10.957999	10.238000	11.982000	6.946000	8.338000	4.566000	13.938001	4.068000	5.308000	5.174000	14.384000	14.688000	5.472000	13.380000	5.398000	8.890000	8.452000	4.500000	8.018000	4.672000	
Chromosome6
5.536000	10.986000	10.984000	12.185999	11.476000	6.472000	9.460000	10.568001	12.459999	5.340000	10.610000	12.162001	10.865999	8.654000	11.412000	4.882000	7.540000	9.236000	13.052000	5.022000	
Chromosome7
5.788000	13.924000	8.138000	12.750000	10.664000	15.481999	12.524000	9.066000	5.646000	6.068000	11.840000	8.026000	9.826000	10.722000	7.650000	7.310000	11.776000	12.866000	13.020000	6.098000	
Chromosome8
6.314000	13.646000	8.260000	12.750000	10.212000	14.955999	13.120000	9.066000	5.520000	5.608000	11.646000	6.994000	8.566000	11.056000	8.476000	7.556000	11.086000	12.866000	13.776000	6.068000	
Chromosome9
6.174000	13.646000	9.114000	12.750000	10.664000	15.481999	12.524000	9.066000	5.520000	6.068000	11.068000	6.854000	8.876000	11.188000	7.151999	7.310000	11.776000	12.866000	13.020000	6.328000	
Chromosome10
6.174000	13.646000	9.114000	12.750000	10.664000	15.098000	12.524000	9.066000	5.544000	6.068000	11.840000	6.854000	8.566000	11.188000	7.906000	7.310000	11.776000	12.866000	13.020000	6.328000	
Chromosome11
6.174000	13.646000	10.108000	12.750000	11.052000	14.832000	12.524000	8.158000	5.520000	5.342000	11.840000	6.854000	8.864000	11.056000	8.038000	7.310000	11.776000	12.976000	13.955999	6.328000	
Chromosome12
5.536000	11.956000	10.390000	13.454000	11.476000	6.472000	9.460000	10.108001	11.825999	5.308000	10.610000	12.162001	9.933999	8.208000	11.412000	4.882000	7.540000	9.236000	13.524000	5.408000	
Chromosome13
6.562000	13.646000	8.138000	12.750000	10.664000	15.481999	12.524000	9.066000	5.520000	6.068000	11.840000	7.398000	8.866000	10.722000	7.684000	8.238000	11.776000	12.866000	13.020000	6.098000	
Chromosome14
6.174000	14.532000	9.096001	12.750000	10.664000	14.832000	12.524000	9.066000	5.520000	4.696000	11.840000	6.854000	8.566000	11.056000	7.394000	7.564000	11.922000	12.866000	12.976000	6.328000	
Chromosome15
5.536000	10.986000	10.686001	12.785999	11.476000	6.472000	9.460000	10.568001	12.112000	5.308000	9.788000	12.162001	11.770000	8.208000	11.412000	4.192000	7.540000	9.236000	13.052000	5.408000	
Chromosome16
5.788000	13.646000	8.266001	12.750000	10.664000	15.481999	12.524000	9.066000	5.520000	6.068000	11.840000	7.398000	8.866000	10.722000	7.650000	7.310000	11.776000	12.866000	13.020000	6.098000	
Chromosome17
6.174000	13.646000	8.138000	12.750000	10.664000	14.521999	12.524000	9.066000	5.520000	6.068000	11.840000	6.854000	8.566000	11.056000	7.906000	6.358000	12.674000	12.866000	13.020000	5.878000	
Chromosome18
5.788000	13.646000	8.138000	12.750000	10.664000	15.481999	12.466001	9.066000	5.520000	6.068000	11.840000	7.398000	9.100000	10.722000	7.650000	7.310000	11.776000	12.866000	13.020000	6.098000	
Chromosome19
10.957999	10.238000	11.982000	6.946000	8.338000	4.566000	13.206000	4.068000	4.704000	5.492000	14.384000	14.688000	5.704000	12.778000	5.120000	8.890000	8.452000	4.500000	8.230000	3.762000	
Chromosome20
5.536000	10.986000	10.390000	13.572000	11.476000	6.836000	9.064000	10.568001	12.112000	5.820000	10.610000	12.856001	10.865999	7.422000	11.412000	4.882000	8.400000	9.236000	13.850000	5.848000	
Chromosome21
6.174000	13.646000	7.380000	12.318000	10.664000	14.832000	12.524000	9.066000	5.520000	4.696000	11.840000	6.854000	8.566000	11.056000	8.038000	7.310000	11.922000	12.866000	12.960000	6.328000	
Chromosome22
6.174000	13.646000	8.260000	12.750000	10.664000	14.832000	12.524000	9.066000	5.520000	4.696000	12.100000	6.854000	8.566000	11.056000	8.038000	7.310000	11.922000	12.866000	12.976000	6.328000	
Chromosome23
6.174000	13.646000	8.138000	12.750000	10.664000	14.521999	12.524000	8.940000	5.520000	6.068000	11.840000	6.854000	8.566000	11.056000	7.906000	7.310000	12.674000	12.866000	13.020000	5.454000	
Chromosome24
5.536000	11.956000	10.390000	13.572000	11.476000	6.472000	9.814000	10.108001	11.825999	5.308000	10.610000	12.162001	9.933999	8.208000	11.412000	4.882000	7.540000	9.236000	13.524000	5.408000	
Chromosome25
6.174000	13.654000	9.114000	12.750000	10.664000	15.481999	12.524000	9.066000	6.258000	6.068000	11.840000	6.854000	8.566000	11.188000	7.906000	7.310000	11.776000	12.574000	13.020000	6.328000	
Chromosome26
5.536000	10.986000	10.386001	12.704000	11.436000	6.472000	10.328000	10.568001	12.112000	5.308000	10.880000	12.162001	10.865999	8.208000	11.412000	4.882000	7.540000	9.236000	13.052000	5.408000	
Chromosome27
6.174000	13.646000	9.160000	12.750000	10.664000	14.832000	12.524000	8.938000	5.520000	5.342000	11.840000	6.854000	8.864000	11.056000	8.038000	7.310000	11.776000	12.866000	14.846000	6.328000	
Chromosome28
10.957999	9.874000	11.982000	6.946000	8.338000	4.566000	13.280001	4.068000	4.704000	5.174000	14.384000	14.688000	5.396000	13.380000	5.120000	8.890000	8.452000	4.500000	8.318000	4.672000	
Chromosome29
5.788000	13.646000	8.138000	12.750000	10.664000	15.481999	12.524000	9.066000	5.520000	6.068000	11.840000	7.398000	8.800000	10.722000	6.940000	7.310000	10.842000	12.780000	12.122000	6.098000	
Chromosome30
6.174000	13.646000	8.138000	13.042000	11.558000	14.521999	12.524000	9.066000	5.520000	6.244000	11.840000	6.854000	8.566000	11.056000	8.422000	7.310000	12.674000	12.866000	13.020000	5.454000	
Chromosome31
5.536000	10.986000	10.390000	13.572000	12.180000	6.516000	9.460000	10.568001	12.112000	5.820000	10.610000	12.856001	10.865999	8.208000	11.412000	4.882000	7.690000	9.236000	13.850000	5.408000	
Chromosome32
5.536000	10.986000	10.386001	12.785999	11.476000	6.472000	10.112000	10.568001	12.112000	5.308000	10.610000	12.162001	10.865999	8.364000	11.412000	4.028000	7.540000	9.236000	13.052000	4.858000	
Chromosome33
5.308000	13.620000	9.160000	12.750000	10.664000	14.832000	12.524000	9.066000	5.520000	5.608000	11.840000	5.882000	8.864000	11.056000	8.038000	7.310000	11.776000	11.948000	13.955999	6.328000	
Chromosome34
6.174000	13.646000	8.138000	12.750000	10.521999	14.521999	12.524000	9.066000	6.252000	6.068000	11.840000	6.854000	8.566000	11.056000	7.906000	7.310000	12.674000	13.802000	13.020000	5.454000	
Chromosome35
6.174000	13.646000	9.160000	12.750000	10.664000	14.190000	12.524000	9.066000	5.520000	5.342000	11.840000	6.854000	8.864000	11.056000	8.038000	6.776000	11.776000	12.866000	13.955999	5.336000	
Chromosome36
6.174000	13.646000	8.138000	12.992000	10.664000	14.521999	12.524000	8.596000	5.520000	5.622000	11.840000	6.854000	8.566000	11.056000	7.906000	7.310000	12.674000	12.866000	13.020000	5.454000	
Chromosome37
6.174000	13.646000	9.000000	12.750000	9.900000	14.832000	12.524000	9.066000	5.520000	5.342000	11.840000	6.854000	8.560000	11.056000	8.038000	7.310000	11.776000	13.810000	13.955999	7.264000	
Chromosome38
6.174000	13.646000	8.138000	12.750000	10.664000	14.521999	12.524000	9.066000	5.520000	6.068000	12.324000	6.416000	8.566000	11.056000	7.906000	7.310000	12.674000	12.866000	13.020000	5.454000	
Chromosome39
11.871999	10.238000	11.982000	6.946000	8.558001	4.532000	13.206000	4.068000	4.704000	4.674000	14.384000	14.688000	5.472000	13.380000	5.120000	8.890000	8.452000	4.500000	8.230000	4.672000	
Generation: 5
Chromosome0
6.174000	13.646000	7.380000	12.318000	11.401999	14.832000	12.524000	9.066000	5.520000	4.696000	11.840000	7.684000	8.566000	11.332000	8.038000	7.428000	11.922000	13.632000	13.620000	6.328000	
Chromosome1
10.957999	9.992000	11.982000	6.946000	8.338000	4.566000	13.280001	4.260000	4.704000	5.174000	14.384000	14.688000	5.396000	13.380000	5.120000	8.670000	8.122000	4.500000	8.318000	4.600000	
Chromosome2
6.316000	13.646000	9.160000	12.720000	10.664000	14.832000	13.220000	9.066000	5.520000	5.342000	11.840000	6.638000	8.864000	11.056000	8.038000	7.310000	11.672000	12.866000	13.348000	6.328000	
Chromosome3
6.174000	13.759999	9.096001	12.750000	10.664000	14.832000	11.934000	9.066000	5.520000	4.696000	11.840000	6.854000	8.272000	11.056000	6.966000	7.688000	11.922000	12.866000	12.976000	6.328000	
Chromosome4
6.126000	13.646000	8.138000	12.750000	10.664000	16.275999	12.466001	9.066000	5.520000	6.068000	11.840000	7.398000	9.100000	10.722000	8.046000	7.310000	10.834000	12.866000	13.020000	6.098000	
Chromosome5
6.174000	13.646000	7.666000	13.384000	9.941999	14.832000	12.022000	9.066000	5.520000	4.696000	11.870001	6.854000	8.566000	11.056000	8.038000	6.628000	11.922000	12.866000	12.976000	6.328000	
Chromosome6
6.932000	13.646000	7.156001	12.750000	10.664000	14.521999	13.394000	8.940000	5.520000	6.068000	11.840000	6.854000	8.566000	11.056000	7.906000	7.310000	12.674000	12.866000	13.020000	5.454000	
Chromosome7
5.206000	13.646000	9.160000	12.750000	10.664000	14.832000	12.798000	8.938000	5.520000	5.342000	11.840000	6.854000	8.864000	11.056000	8.038000	7.506000	11.776000	12.866000	14.846000	6.328000	
Chromosome8
6.174000	13.646000	8.700001	12.992000	10.664000	14.521999	12.524000	8.596000	5.520000	5.622000	11.840000	6.854000	8.566000	11.238000	8.615999	7.310000	11.966000	12.866000	12.497999	5.454000	
Chromosome9
5.124000	11.956000	9.790000	14.481999	11.476000	6.472000	9.460000	10.986000	11.825999	5.308000	10.610000	12.162001	9.933999	8.306000	11.412000	4.882000	7.674000	9.236000	13.524000	5.408000	
Chromosome10
10.957999	9.874000	11.982000	6.946000	9.300000	4.566000	13.280001	4.068000	4.704000	5.174000	14.384000	14.688000	5.396000	12.706000	4.242000	8.890000	9.129999	4.500000	8.318000	4.672000	
Chromosome11
10.957999	10.681999	11.982000	6.946000	8.338000	4.566000	13.280001	4.068000	5.008000	4.624000	14.384000	14.688000	5.396000	13.380000	5.120000	8.712000	9.389999	4.500000	8.318000	4.924000	
Chromosome12
6.174000	13.646000	8.912000	12.750000	10.077999	14.832000	12.524000	8.938000	5.520000	5.342000	11.840000	6.854000	8.864000	10.650000	8.038000	7.310000	11.776000	12.866000	14.846000	6.718000	
Chromosome13
6.174000	13.646000	8.138000	12.992000	10.664000	14.521999	13.246000	8.596000	5.520000	5.622000	11.102000	6.964000	8.566000	11.056000	7.906000	7.310000	12.674000	12.866000	13.020000	5.454000	
Chromosome14
5.788000	13.646000	8.138000	12.750000	10.664000	15.481999	12.466001	9.066000	5.520000	6.628000	11.840000	7.398000	9.100000	10.722000	7.650000	7.310000	11.776000	12.866000	13.020000	6.398000	
Chromosome15
6.174000	13.646000	8.138000	12.992000	10.664000	14.521999	12.524000	8.596000	5.520000	6.408000	11.840000	6.854000	8.566000	11.056000	7.906000	7.310000	12.674000	12.866000	12.917999	5.454000	
Chromosome16
6.174000	13.646000	9.160000	12.750000	10.664000	14.832000	12.524000	8.938000	5.520000	5.342000	11.840000	6.854000	8.864000	11.056000	8.038000	7.310000	11.286000	12.866000	15.056000	6.328000	
Chromosome17
6.316000	13.646000	9.160000	12.750000	10.077999	14.832000	12.408000	9.332000	5.520000	5.342000	11.840000	6.638000	8.864000	11.056000	8.038000	7.310000	11.776000	12.866000	13.955999	6.328000	
Chromosome18
6.174000	13.646000	8.016001	12.992000	10.664000	14.521999	12.626000	8.596000	5.520000	5.622000	11.966001	6.854000	8.566000	11.056000	7.906000	7.982000	12.674000	12.866000	13.020000	5.454000	
Chromosome19
5.760000	14.532000	9.096001	12.750000	10.664000	14.832000	12.524000	9.066000	5.520000	4.696000	11.840000	6.854000	8.566000	11.056000	7.394000	7.564000	11.922000	12.866000	12.976000	6.328000	
Chromosome20
6.174000	13.646000	8.138000	12.992000	10.664000	15.308000	12.524000	8.596000	5.520000	5.510000	11.840000	6.854000	8.566000	11.056000	7.906000	7.310000	12.674000	12.866000	12.247999	5.454000	
Chromosome21
6.174000	13.646000	8.834000	12.750000	10.664000	14.849999	12.524000	9.521999	5.520000	5.342000	11.840000	6.854000	8.864000	11.056000	8.830000	7.310000	11.776000	12.866000	14.846000	6.328000	
Chromosome22
5.788000	13.646000	7.248001	12.174000	10.186000	15.481999	12.466001	9.066000	5.520000	6.068000	11.840000	7.398000	9.100000	10.722000	7.768000	7.310000	11.776000	12.866000	13.020000	6.098000	
Chromosome23
6.952000	14.532000	9.096001	12.750000	9.764000	14.832000	12.524000	9.066000	5.520000	4.374000	11.840000	6.854000	8.566000	11.388000	7.394000	7.564000	11.922000	12.866000	12.976000	6.328000	
Chromosome24
6.174000	13.646000	8.138000	12.750000	10.664000	14.521999	12.524000	8.940000	5.520000	6.068000	11.840000	6.756000	8.566000	11.056000	7.743999	6.352000	12.674000	11.912001	13.020000	5.454000	
Chromosome25
10.957999	9.874000	11.982000	6.946000	8.338000	4.566000	13.280001	4.722000	4.704000	5.174000	14.384000	14.688000	5.396000	13.380000	5.120000	8.890000	8.452000	4.500000	8.318000	4.672000	
Chromosome26
6.174000	13.577999	9.096001	12.750000	10.664000	14.832000	12.008000	9.414000	5.520000	4.696000	11.840000	6.854000	8.566000	11.056000	7.394000	7.564000	11.922000	12.866000	12.976000	6.328000	
Chromosome27
5.536000	11.956000	9.768000	13.572000	11.476000	6.472000	9.460000	10.482000	11.825999	5.308000	10.610000	12.162001	9.933999	8.208000	10.549999	4.882000	7.540000	9.236000	13.524000	4.624000	
Chromosome28
6.174000	13.646000	9.160000	12.750000	10.664000	14.028000	12.524000	8.938000	5.520000	5.342000	11.840000	6.854000	8.864000	11.056000	8.038000	7.310000	12.400000	12.866000	14.846000	6.328000	
Chromosome29
6.174000	14.266000	8.690001	12.750000	9.775999	14.521999	12.524000	8.940000	5.520000	6.068000	11.840000	6.718000	8.368000	11.469999	7.906000	6.870000	12.674000	12.866000	13.020000	5.454000	
Chromosome30
6.174000	13.646000	8.138000	12.750000	10.664000	14.521999	12.524000	8.940000	5.520000	6.068000	11.840000	6.854000	8.566000	11.056000	7.906000	7.310000	12.674000	12.866000	13.988000	5.454000	
Chromosome31
6.316000	13.646000	9.717999	12.750000	10.664000	14.832000	13.220000	9.066000	4.670000	5.342000	11.840000	6.638000	7.896000	10.450000	8.038000	7.310000	11.776000	12.866000	13.955999	6.328000	
Chromosome32
6.174000	14.532000	9.096001	12.750000	10.664000	14.832000	12.524000	9.066000	5.520000	4.696000	11.840000	6.854000	8.566000	11.056000	7.394000	7.564000	11.922000	12.866000	12.976000	6.502000	
Chromosome33
6.174000	13.362000	7.380000	12.318000	10.664000	14.832000	12.524000	9.066000	5.520000	3.948000	11.840000	6.854000	8.566000	11.056000	8.038000	7.310000	11.922000	12.866000	12.960000	5.772000	
Chromosome34
6.174000	13.646000	8.260000	12.750000	10.664000	14.832000	12.524000	9.066000	5.520000	4.696000	12.100000	6.854000	8.566000	11.056000	8.038000	7.452000	11.922000	12.866000	12.976000	6.328000	
Chromosome35
6.174000	13.646000	8.138000	12.992000	10.664000	14.521999	12.524000	8.848000	4.810000	6.538000	11.840000	6.854000	8.566000	11.056000	7.906000	7.310000	12.674000	12.866000	12.504000	5.454000	
Chromosome36
6.174000	13.646000	8.260000	12.750000	10.664000	14.832000	12.524000	9.066000	5.520000	4.232000	12.100000	7.278000	8.566000	11.056000	8.038000	7.498000	12.894000	12.866000	12.976000	6.328000	
Chromosome37
6.174000	14.151999	8.260000	12.750000	10.664000	14.832000	12.524000	9.066000	5.520000	4.448000	12.100000	6.854000	8.566000	11.056000	8.038000	7.310000	11.922000	12.866000	12.976000	6.328000	
Chromosome38
10.957999	9.874000	11.982000	6.946000	8.338000	4.566000	12.812000	4.068000	5.520000	4.720000	14.384000	14.688000	5.396000	13.140000	5.120000	8.890000	9.217999	4.500000	8.318000	4.672000	
Chromosome39
6.174000	13.646000	9.160000	11.896000	10.664000	14.832000	12.524000	8.938000	5.520000	5.342000	11.840000	6.854000	8.864000	11.056000	7.280000	7.310000	11.776000	12.866000	14.846000	6.998000	
Generation: 6
Chromosome0
6.174000	13.646000	7.380000	12.318000	11.954000	14.834000	12.524000	9.066000	5.520000	4.358000	11.840000	7.684000	8.566000	11.332000	8.038000	7.428000	11.922000	13.632000	13.620000	6.328000	
Chromosome1
6.174000	13.646000	8.260000	12.750000	10.664000	14.832000	12.524000	9.066000	5.520000	4.232000	12.536000	6.692000	8.566000	11.056000	8.038000	7.498000	12.894000	12.866000	12.976000	6.328000	
Chromosome2
11.395999	10.681999	11.042001	6.946000	7.622000	4.566000	13.280001	4.068000	5.008000	4.823999	14.384000	14.559999	5.396000	13.380000	5.120000	9.408000	9.389999	4.986000	8.150000	4.924000	
Chromosome3
10.957999	9.379999	11.982000	6.380000	8.338000	4.566000	12.812000	4.068000	5.520000	4.720000	14.384000	14.688000	5.396000	13.140000	5.120000	8.890000	9.217999	4.500000	8.318000	4.672000	
Chromosome4
6.316000	13.646000	9.160000	12.720000	10.664000	14.832000	13.220000	9.066000	5.520000	5.158000	12.636000	6.638000	8.864000	11.056000	8.038000	7.310000	11.672000	12.866000	13.348000	6.328000	
Chromosome5
6.174000	13.646000	8.700001	13.362000	9.898000	14.521999	12.524000	8.596000	4.956000	5.622000	11.840000	7.008000	7.926000	11.238000	8.615999	7.310000	11.966000	12.866000	12.497999	5.454000	
Chromosome6
6.174000	13.646000	7.802001	12.992000	10.664000	14.521999	12.738000	8.596000	5.520000	5.622000	11.102000	6.964000	8.566000	11.056000	7.906000	7.310000	13.138000	12.866000	13.020000	5.454000	
Chromosome7
5.788000	13.478000	8.138000	12.840000	10.664000	15.481999	12.466001	9.066000	5.520000	6.628000	11.840000	7.398000	9.100000	10.722000	7.650000	7.310000	11.776000	12.866000	13.020000	6.398000	
Chromosome8
6.174000	13.646000	8.016001	12.992000	11.042000	13.570000	12.626000	8.825999	5.520000	5.622000	12.014001	6.854000	8.566000	11.056000	7.901999	7.982000	12.674000	12.866000	13.020000	5.454000	
Chromosome9
6.174000	13.646000	8.834000	12.750000	10.664000	14.849999	12.524000	9.521999	5.520000	5.342000	11.840000	6.854000	8.864000	11.774000	8.830000	7.040000	10.970000	12.866000	14.846000	6.328000	
Chromosome10
6.174000	13.646000	8.138000	12.992000	9.912000	14.521999	13.246000	8.596000	5.520000	5.622000	11.102000	6.964000	8.566000	11.056000	7.906000	7.310000	12.806000	12.866000	13.020000	5.534000	
Chromosome11
6.316000	13.646000	9.160000	12.720000	10.664000	14.832000	13.220000	9.066000	5.520000	5.342000	11.788000	6.638000	8.864000	11.056000	8.038000	7.310000	11.672000	12.238000	13.348000	6.328000	
Chromosome12
6.174000	13.646000	8.430000	12.992000	10.664000	14.521999	13.246000	8.596000	5.520000	5.622000	11.102000	6.964000	8.566000	11.056000	7.906000	7.310000	11.814000	12.866000	12.549999	5.454000	
Chromosome13
6.174000	13.646000	8.016001	12.992000	10.664000	14.521999	12.626000	8.596000	5.520000	5.622000	12.494000	6.850000	8.074000	10.448000	7.906000	7.982000	12.196000	12.866000	13.020000	5.454000	
Chromosome14
6.006000	13.646000	8.834000	12.750000	11.322000	14.849999	12.524000	9.521999	5.520000	5.342000	11.840000	6.854000	8.864000	11.056000	8.830000	7.310000	11.776000	13.454000	14.846000	6.328000	
Chromosome15
6.174000	13.646000	9.822000	12.750000	10.664000	14.849999	12.524000	9.521999	5.520000	5.342000	11.840000	6.560000	8.864000	11.056000	8.830000	7.310000	11.776000	12.866000	14.846000	6.596000	
Chromosome16
6.174000	13.646000	8.700001	12.992000	10.664000	14.521999	12.524000	8.596000	5.520000	5.622000	11.840000	7.292000	8.300000	11.238000	8.615999	7.310000	12.278000	13.632000	12.497999	5.454000	
Chromosome17
6.316000	13.646000	9.160000	12.720000	10.664000	14.832000	13.220000	9.066000	5.520000	5.342000	11.840000	6.638000	8.864000	11.056000	8.038000	7.310000	11.672000	13.182000	13.348000	6.328000	
Chromosome18
6.174000	13.646000	8.138000	12.992000	10.664000	14.325999	13.246000	8.596000	5.520000	5.622000	11.102000	6.964000	8.566000	11.056000	7.906000	7.310000	12.674000	12.866000	13.020000	5.454000	
Chromosome19
6.316000	13.646000	9.408000	12.720000	10.664000	14.752000	13.220000	9.066000	5.520000	5.342000	11.840000	6.638000	8.864000	11.056000	7.878000	7.310000	11.672000	12.866000	13.348000	6.328000	
Chromosome20
6.316000	13.646000	9.160000	12.720000	10.664000	14.960000	13.786000	9.066000	5.520000	5.342000	11.840000	6.638000	8.864000	11.056000	8.038000	7.310000	11.672000	12.866000	13.348000	6.328000	
Chromosome21
7.152000	13.646000	8.908000	12.720000	10.664000	14.832000	13.220000	9.066000	5.520000	5.342000	11.840000	6.770000	8.864000	11.056000	8.038000	7.310000	11.672000	12.866000	13.348000	5.914000	
Chromosome22
6.174000	13.646000	8.834000	12.750000	10.379999	14.849999	12.524000	9.815999	5.856000	5.122000	11.840000	6.854000	8.864000	11.056000	8.830000	7.310000	11.776000	12.866000	14.846000	6.328000	
Chromosome23
5.788000	13.646000	8.138000	12.750000	10.664000	15.481999	12.466001	9.066000	5.520000	6.628000	11.840000	7.398000	9.100000	10.722000	7.650000	7.940000	11.776000	12.866000	13.020000	6.398000	
Chromosome24
6.316000	14.151999	9.160000	12.720000	10.664000	14.832000	13.220000	9.066000	5.520000	5.342000	11.840000	6.638000	8.864000	11.056000	8.038000	7.310000	11.672000	12.866000	13.348000	6.328000	
Chromosome25
6.174000	14.466000	7.824001	13.561999	10.664000	14.521999	12.626000	8.596000	5.520000	5.622000	11.966001	6.854000	8.566000	11.056000	7.906000	7.982000	12.674000	12.866000	13.020000	5.454000	
Chromosome26
6.174000	13.646000	8.260000	13.414000	10.664000	14.832000	12.524000	9.066000	5.520000	4.232000	12.100000	7.278000	9.240000	11.056000	8.984000	7.498000	12.894000	12.866000	12.976000	6.328000	
Chromosome27
6.174000	13.646000	8.514000	12.750000	10.837999	14.849999	12.524000	9.521999	5.520000	5.342000	11.840000	6.854000	8.864000	10.340000	9.340000	7.310000	11.776000	12.866000	14.846000	6.328000	
Chromosome28
6.440000	14.098000	7.510000	12.750000	10.664000	14.832000	12.524000	9.066000	5.520000	4.232000	12.100000	7.278000	8.566000	10.863999	8.038000	6.898000	11.952000	13.706000	12.976000	6.328000	
Chromosome29
10.471999	9.874000	11.982000	6.946000	8.338000	4.566000	12.812000	4.040000	5.520000	4.720000	15.085999	14.868000	5.396000	13.140000	5.120000	8.890000	9.217999	4.500000	8.276000	4.672000	
Chromosome30
6.174000	13.646000	8.016001	12.992000	10.664000	14.521999	13.000000	8.596000	5.520000	5.622000	11.966001	6.854000	8.566000	11.056000	7.510000	7.982000	12.674000	12.866000	13.020000	5.454000	
Chromosome31
5.788000	13.646000	8.138000	12.750000	10.664000	15.481999	12.466001	9.066000	5.224000	6.628000	11.840000	7.398000	9.162001	10.722000	7.650000	7.310000	11.776000	13.504000	13.020000	6.398000	
Chromosome32
6.316000	13.646000	9.160000	12.720000	10.664000	14.832000	13.220000	9.066000	5.520000	5.342000	12.636000	6.638000	8.864000	11.056000	8.038000	7.310000	11.672000	12.866000	13.348000	6.328000	
Chromosome33
6.174000	13.646000	9.246000	12.750000	9.882000	14.832000	12.524000	9.066000	5.520000	4.232000	12.100000	7.278000	8.566000	11.056000	8.038000	7.128000	12.894000	12.866000	12.976000	6.328000	
Chromosome34
6.316000	12.856000	9.160000	12.720000	10.664000	14.832000	13.220000	9.066000	5.918000	5.152000	12.034000	6.638000	8.864000	10.492000	8.038000	7.310000	11.216000	12.866000	13.348000	6.328000	
Chromosome35
5.788000	13.646000	8.138000	12.750000	10.664000	15.481999	12.466001	9.066000	5.520000	6.628000	11.840000	7.398000	9.100000	10.722000	7.650000	7.310000	11.776000	12.866000	13.020000	6.682000	
Chromosome36
6.174000	13.476000	8.138000	12.992000	10.664000	14.521999	13.246000	8.596000	5.520000	5.622000	10.844000	6.964000	8.566000	11.533999	7.906000	7.310000	13.033999	12.866000	12.075999	5.454000	
Chromosome37
6.316000	13.646000	9.160000	12.720000	10.664000	14.832000	13.930000	9.066000	5.520000	5.342000	11.840000	6.638000	8.864000	11.056000	8.038000	7.310000	11.672000	12.054000	13.348000	6.328000	
Chromosome38
6.174000	13.646000	8.700001	12.992000	10.664000	14.521999	12.524000	8.596000	5.520000	5.574000	11.840000	6.854000	8.566000	11.238000	9.207999	7.310000	11.219999	12.866000	12.497999	5.454000	
Chromosome39
7.104000	13.368000	8.260000	12.750000	10.664000	14.832000	12.524000	9.066000	5.520000	3.940000	12.100000	7.278000	8.566000	11.056000	8.038000	7.498000	12.396000	13.210000	12.786000	6.328000	
Generation: 7
Chromosome0
6.174000	13.646000	7.380000	12.318000	11.954000	14.464000	12.524000	9.066000	5.520000	5.002000	11.840000	8.074000	9.394000	11.332000	8.038000	7.428000	11.922000	13.964000	13.620000	6.328000	
Chromosome1
6.440000	14.098000	7.510000	12.750000	11.164000	14.832000	13.346001	9.066000	5.520000	4.142000	12.100000	7.278000	8.566000	10.863999	8.038000	6.898000	11.952000	13.706000	12.976000	6.328000	
Chromosome2
6.006000	13.646000	8.834000	12.750000	11.322000	14.436000	12.524000	9.521999	5.520000	5.342000	11.840000	6.854000	8.864000	11.056000	8.830000	6.516000	11.776000	13.454000	14.846000	6.328000	
Chromosome3
10.471999	10.650000	11.982000	6.946000	8.338000	4.566000	13.250000	4.446000	5.520000	4.720000	15.085999	14.868000	5.396000	13.140000	5.394000	8.890000	9.217999	4.500000	8.276000	5.210000	
Chromosome4
6.316000	13.646000	9.160000	12.720000	9.948000	14.832000	13.220000	9.066000	5.520000	5.158000	12.636000	6.638000	8.864000	11.056000	8.038000	7.310000	11.672000	12.866000	13.348000	7.174000	
Chromosome5
6.174000	13.646000	7.802001	12.992000	10.664000	14.521999	12.738000	8.596000	5.734000	5.622000	11.266000	6.964000	8.566000	11.056000	7.906000	7.310000	13.138000	12.866000	13.020000	5.454000	
Chromosome6
5.788000	13.478000	8.138000	12.840000	10.712000	15.481999	12.466001	9.066000	4.982000	6.628000	11.840000	7.398000	9.100000	10.722000	7.650000	7.310000	11.776000	12.866000	13.020000	6.398000	
Chromosome7
6.316000	13.646000	9.160000	12.692000	10.664000	14.832000	13.220000	9.066000	5.520000	5.342000	11.840000	6.638000	8.864000	10.314000	8.038000	7.310000	11.672000	13.182000	13.348000	6.328000	
Chromosome8
6.174000	13.646000	8.138000	12.992000	10.664000	14.325999	13.786000	8.596000	5.520000	5.622000	11.102000	6.220000	8.566000	11.056000	7.906000	7.310000	12.674000	12.866000	13.080000	5.454000	
Chromosome9
6.940001	13.106000	10.182000	12.720000	10.759999	14.752000	13.220000	8.748000	5.520000	5.342000	11.840000	7.564000	8.864000	11.056000	7.878000	7.310000	11.672000	12.866000	13.308000	6.328000	
Chromosome10
6.316000	13.646000	9.408000	12.720000	10.664000	14.752000	13.220000	9.066000	5.520000	5.342000	11.840000	6.638000	8.864000	11.056000	7.878000	7.310000	12.258000	12.866000	13.348000	7.088000	
Chromosome11
6.576000	13.646000	7.802001	12.992000	10.664000	14.521999	12.738000	8.596000	5.520000	5.622000	11.102000	6.964000	8.566000	11.594000	7.906000	7.310000	13.138000	12.866000	13.020000	5.454000	
Chromosome12
6.316000	12.654000	9.160000	12.720000	10.664000	14.832000	13.220000	9.066000	5.520000	5.158000	12.707999	6.638000	8.864000	11.056000	8.512000	7.862000	11.672000	12.866000	13.348000	6.328000	
Chromosome13
6.316000	13.400000	9.408000	12.720000	10.664000	14.752000	12.990001	9.066000	4.936000	5.342000	12.526000	6.638000	8.864000	11.056000	7.878000	7.310000	11.672000	12.866000	13.348000	6.328000	
Chromosome14
6.316000	13.646000	9.160000	12.228001	10.664000	14.888000	13.220000	9.066000	4.956000	5.342000	11.840000	6.638000	8.864000	11.056000	8.038000	7.310000	11.672000	13.182000	13.348000	6.328000	
Chromosome15
6.174000	13.646000	7.802001	12.992000	10.664000	14.521999	12.738000	8.596000	5.520000	5.622000	11.102000	6.964000	8.566000	10.648000	7.906000	7.310000	13.138000	12.866000	13.020000	5.454000	
Chromosome16
6.316000	13.646000	9.160000	12.720000	10.664000	14.832000	13.220000	9.066000	5.516000	5.978000	11.840000	6.638000	8.864000	10.368000	8.038000	7.310000	11.672000	13.182000	13.348000	5.912000	
Chromosome17
6.006000	13.646000	8.834000	12.750000	11.322000	14.849999	12.524000	9.537999	5.520000	5.640000	11.840000	6.854000	8.864000	11.056000	8.830000	7.310000	11.776000	13.454000	14.846000	6.328000	
Chromosome18
6.440000	13.323999	7.510000	12.750000	10.664000	14.832000	12.524000	9.066000	5.520000	4.232000	12.332001	7.278000	8.566000	10.863999	8.038000	6.898000	10.997999	13.706000	12.976000	6.328000	
Chromosome19
6.006000	13.646000	8.655999	12.722000	11.969999	14.212000	12.524000	9.521999	4.892000	5.342000	11.840000	6.854000	8.864000	11.056000	9.160000	7.310000	11.704000	14.324000	15.696000	6.328000	
Chromosome20
9.941999	9.874000	11.744000	7.112000	8.338000	4.566000	12.812000	4.040000	5.520000	4.720000	15.085999	14.868000	5.396000	13.140000	5.120000	8.890000	9.217999	4.500000	8.276000	4.672000	
Chromosome21
5.788000	14.098000	7.510000	12.750000	10.782000	14.832000	12.524000	9.066000	5.520000	4.232000	12.100000	7.010000	8.566000	10.863999	8.038000	6.898000	11.952000	13.706000	12.976000	6.328000	
Chromosome22
6.174000	13.646000	7.802001	12.992000	10.664000	14.521999	12.738000	7.614000	5.520000	5.338000	11.102000	6.964000	8.566000	11.056000	7.906000	7.974000	13.138000	12.866000	13.509999	5.676000	
Chromosome23
6.174000	13.646000	7.380000	12.318000	11.466000	15.240000	12.524000	9.066000	5.520000	4.358000	11.840000	6.914000	8.566000	11.332000	8.038000	7.428000	11.922000	14.064000	13.620000	6.328000	
Chromosome24
5.636000	13.646000	8.834000	12.892000	11.322000	14.487999	12.524000	9.521999	5.520000	5.342000	11.840000	6.854000	8.864000	11.056000	8.830000	7.310000	11.776000	13.402000	15.394000	6.328000	
Chromosome25
6.174000	13.646000	7.802001	12.992000	10.664000	14.521999	12.738000	8.596000	5.520000	5.622000	11.102000	6.964000	8.566000	11.056000	7.906000	7.310000	13.138000	12.062000	13.065999	5.454000	
Chromosome26
6.316000	13.646000	9.408000	12.720000	10.400000	14.752000	13.220000	9.066000	5.520000	5.342000	11.840000	6.638000	8.508000	11.056000	8.406000	6.660000	11.672000	12.866000	13.348000	6.594000	
Chromosome27
6.316000	13.646000	9.408000	12.720000	11.212000	14.752000	13.220000	9.066000	5.520000	5.342000	11.840000	6.638000	8.864000	11.056000	8.814000	7.310000	11.672000	12.866000	13.348000	6.328000	
Chromosome28
6.176001	13.646000	9.160000	12.450000	10.664000	14.832000	13.220000	9.260000	5.520000	5.158000	12.636000	6.638000	8.864000	11.056000	8.038000	7.310000	11.672000	12.866000	13.348000	6.328000	
Chromosome29
6.174000	13.646000	7.802001	12.992000	10.926000	14.521999	12.738000	8.596000	5.520000	5.622000	11.102000	6.964000	8.566000	11.056000	7.906000	7.310000	13.138000	13.078000	13.020000	5.454000	
Chromosome30
6.264000	13.646000	9.408000	12.720000	10.664000	14.752000	13.220000	9.066000	5.520000	5.342000	11.840000	6.638000	8.864000	11.056000	7.878000	7.310000	11.672000	12.866000	13.348000	6.328000	
Chromosome31
6.316000	13.646000	9.408000	12.720000	10.664000	14.752000	13.220000	9.066000	5.520000	4.730000	11.840000	6.638000	8.864000	11.113999	7.878000	7.310000	11.672000	12.866000	13.348000	6.328000	
Chromosome32
5.454000	13.646000	7.380000	12.318000	11.954000	14.834000	12.524000	9.066000	5.520000	4.358000	11.840000	7.684000	9.248000	11.332000	8.038000	7.428000	11.922000	13.632000	13.620000	6.328000	
Chromosome33
5.788000	13.478000	8.138000	12.840000	10.664000	15.834000	12.466001	8.544000	5.520000	6.628000	11.840000	7.398000	9.100000	10.722000	8.016000	7.122000	11.776000	12.818000	13.020000	6.398000	
Chromosome34
6.980000	13.646000	9.160000	12.720000	10.664000	14.832000	13.220000	9.066000	5.520000	5.342000	11.840000	6.776000	8.864000	11.056000	8.038000	7.310000	11.672000	13.182000	13.348000	6.328000	
Chromosome35
6.440000	14.098000	7.510000	12.750000	10.664000	14.832000	12.524000	9.066000	5.520000	4.232000	12.100000	7.278000	8.566000	11.507999	8.038000	6.898000	11.952000	13.706000	12.976000	6.328000	
Chromosome36
6.174000	13.646000	7.380000	11.320000	11.954000	14.834000	12.524000	8.512000	5.520000	4.358000	12.050000	8.048000	8.566000	11.332000	8.038000	7.428000	11.922000	13.632000	13.620000	6.328000	
Chromosome37
6.174000	13.646000	7.380000	11.464000	11.954000	14.834000	12.524000	9.066000	5.520000	4.358000	11.840000	7.684000	8.566000	12.018000	8.038000	7.428000	11.922000	13.632000	12.848000	6.328000	
Chromosome38
10.749999	9.874000	11.982000	6.946000	8.338000	4.566000	12.812000	4.040000	5.520000	4.720000	15.085999	14.868000	5.396000	13.140000	5.120000	8.890000	9.217999	4.500000	8.276000	4.672000	
Chromosome39
6.174000	13.646000	7.380000	12.318000	11.954000	15.712000	12.524000	9.066000	6.260000	4.358000	11.840000	7.684000	8.566000	11.332000	8.038000	7.428000	11.922000	13.632000	13.620000	6.328000	
Generation: 8
Chromosome0
6.208000	13.646000	7.380000	12.318000	12.521999	14.464000	12.524000	9.066000	5.520000	5.002000	11.840000	8.074000	9.304000	11.332000	8.038000	7.428000	11.922000	13.964000	13.250000	6.328000	
Chromosome1
6.440000	14.098000	7.510000	12.750000	11.164000	14.832000	13.346001	9.066000	6.060000	4.142000	12.100000	7.278000	8.566000	10.863999	8.038000	6.898000	11.952000	13.706000	12.976000	6.328000	
Chromosome2
6.174000	13.500000	7.380000	11.320000	11.954000	14.834000	12.784000	8.512000	5.520000	4.358000	12.050000	8.048000	8.576000	11.332000	8.038000	7.428000	11.922000	13.632000	13.620000	6.328000	
Chromosome3
10.021999	10.650000	11.982000	6.946000	8.338000	4.566000	13.250000	4.446000	5.520000	4.720000	15.085999	14.868000	5.396000	13.140000	5.394000	8.890000	9.139999	4.994000	8.276000	5.210000	
Chromosome4
6.234000	13.646000	7.380000	11.226000	11.954000	14.834000	12.524000	8.512000	5.520000	4.358000	12.050000	8.048000	8.566000	11.332000	7.092000	7.924000	11.922000	13.632000	13.620000	6.328000	
Chromosome5
6.174000	12.806000	7.380000	12.318000	11.954000	15.712000	12.524000	9.066000	5.932000	4.358000	11.840000	7.684000	8.138000	11.332000	8.358000	7.832000	11.922000	13.752000	13.620000	6.328000	
Chromosome6
6.006000	13.300000	8.834000	13.396000	11.322000	14.849999	12.524000	9.537999	5.520000	5.640000	11.840000	6.854000	8.864000	11.056000	8.830000	7.310000	11.776000	13.454000	14.846000	6.328000	
Chromosome7
5.788000	14.098000	7.994000	13.684000	10.782000	14.832000	12.524000	9.066000	5.520000	4.232000	12.100000	7.010000	8.566000	10.863999	8.038000	6.898000	11.952000	13.538000	12.730000	5.578000	
Chromosome8
6.174000	13.646000	7.380000	12.318000	11.466000	15.240000	12.524000	9.066000	5.520000	4.358000	12.440001	6.914000	8.566000	11.332000	8.038000	7.428000	11.496000	14.064000	13.620000	6.328000	
Chromosome9
5.636000	13.646000	8.834000	12.892000	11.322000	14.487999	12.524000	9.521999	5.520000	5.342000	11.840000	6.854000	8.864000	11.056000	8.830000	7.310000	12.586000	13.402000	15.394000	6.328000	
Chromosome10
6.440000	13.313999	7.510000	12.750000	11.164000	14.832000	13.346001	9.066000	5.520000	4.142000	12.100000	7.278000	8.566000	10.863999	8.038000	6.898000	11.952000	13.706000	12.976000	6.328000	
Chromosome11
6.174000	13.646000	7.380000	12.318000	11.466000	15.240000	12.524000	9.066000	6.364000	4.358000	11.840000	6.914000	8.566000	11.332000	8.038000	7.428000	11.922000	14.064000	13.076000	6.328000	
Chromosome12
5.636000	13.646000	8.834000	12.892000	11.322000	15.331999	12.524000	9.521999	5.520000	5.342000	11.840000	6.854000	9.090000	11.056000	8.830000	7.310000	11.776000	13.402000	16.288000	6.328000	
Chromosome13
10.471999	9.820000	11.330000	6.946000	8.338000	4.566000	12.902000	4.446000	5.520000	4.720000	15.085999	15.454000	5.396000	13.140000	5.394000	8.890000	9.217999	4.500000	8.276000	5.210000	
Chromosome14
6.174000	13.646000	7.380000	12.318000	11.954000	14.464000	12.524000	8.326000	5.520000	5.968000	11.840000	8.032001	9.394000	11.332000	8.038000	7.428000	11.922000	13.964000	13.620000	6.328000	
Chromosome15
9.573999	10.650000	11.982000	6.946000	8.338000	4.946000	14.110000	4.446000	5.520000	4.720000	15.085999	14.868000	5.396000	13.140000	5.394000	8.890000	9.217999	4.500000	8.276000	5.210000	
Chromosome16
5.454000	13.646000	7.380000	12.318000	12.033999	14.834000	12.524000	9.066000	5.520000	4.358000	11.840000	7.684000	9.248000	11.332000	8.100000	7.186000	11.922000	13.632000	13.620000	6.328000	
Chromosome17
5.454000	13.646000	7.380000	12.318000	11.954000	14.834000	12.524000	9.066000	5.520000	4.358000	11.840000	7.684000	8.848001	11.332000	8.038000	6.840000	11.922000	13.632000	13.620000	7.188000	
Chromosome18
6.806000	14.098000	7.510000	12.750000	11.164000	14.832000	13.346001	9.066000	5.520000	4.142000	12.100000	7.278000	8.566000	10.863999	7.220000	6.898000	11.952000	13.964001	12.976000	5.462000	
Chromosome19
6.440000	14.098000	7.780000	12.750000	11.164000	14.832000	13.346001	9.066000	6.364000	4.142000	12.100000	7.954000	8.566000	10.863999	8.038000	6.898000	12.325999	13.706000	12.976000	6.328000	
Chromosome20
6.174000	13.646000	6.884000	11.967999	11.466000	15.240000	12.524000	9.066000	5.520000	4.358000	11.840000	6.914000	7.610000	11.332000	8.038000	7.428000	11.922000	14.064000	13.620000	6.328000	
Chromosome21
6.174000	13.646000	7.380000	11.320000	11.954000	14.834000	12.524000	8.512000	5.916000	4.358000	12.050000	8.048000	8.196000	11.332000	8.038000	7.428000	11.922000	13.580000	13.620000	6.328000	
Chromosome22
5.740000	13.646000	8.834000	12.892000	11.322000	14.487999	12.524000	9.521999	5.520000	5.342000	11.840000	6.854000	8.864000	11.056000	8.830000	7.310000	11.776000	13.402000	15.394000	6.328000	
Chromosome23
6.006000	13.646000	8.834000	12.750000	11.322000	14.849999	12.524000	9.537999	5.520000	5.640000	11.786000	6.096000	9.494000	10.248000	8.036000	7.600000	11.776000	13.454000	14.846000	6.328000	
Chromosome24
6.174000	13.646000	7.380000	11.320000	11.954000	14.834000	12.524000	8.512000	5.520000	4.358000	12.050000	8.048000	8.566000	11.332000	8.038000	7.428000	11.880000	13.632000	13.620000	6.328000	
Chromosome25
6.174000	13.646000	7.380000	11.578000	11.466000	16.046000	12.524000	9.066000	5.520000	4.358000	11.840000	6.914000	8.566000	11.332000	7.404000	7.428000	11.922000	14.064000	13.676000	6.328000	
Chromosome26
6.174000	13.646000	6.928000	12.318000	11.954000	14.464000	12.524000	9.066000	5.520000	5.002000	11.840000	8.074000	9.394000	11.332000	8.038000	7.002000	11.922000	13.174000	13.158000	6.328000	
Chromosome27
5.636000	13.646000	8.834000	13.144000	11.322000	13.851999	12.524000	9.521999	5.520000	5.342000	11.840000	6.854000	8.864000	11.056000	8.830000	7.310000	11.776000	13.402000	15.394000	6.328000	
Chromosome28
6.174000	13.896000	7.380000	12.318000	11.466000	15.240000	12.524000	9.066000	5.048000	4.358000	11.840000	6.914000	8.566000	11.332000	7.608000	7.428000	11.922000	14.064000	13.620000	6.328000	
Chromosome29
6.174000	13.362000	7.380000	12.318000	10.596000	15.240000	13.446000	9.066000	5.520000	4.358000	11.840000	6.914000	8.566000	11.332000	8.038000	7.428000	11.922000	14.064000	13.620000	6.328000	
Chromosome30
5.454000	13.646000	7.718000	12.318000	11.954000	14.834000	12.524000	9.066000	5.520000	3.894000	11.840000	7.684000	9.248000	11.068000	8.038000	7.428000	11.922000	13.632000	13.620000	6.328000	
Chromosome31
10.471999	10.650000	11.982000	7.844000	8.338000	4.678000	13.250000	4.446000	5.520000	4.720000	15.085999	14.868000	5.396000	13.140000	5.570000	8.890000	8.809999	4.500000	8.226000	5.210000	
Chromosome32
5.430000	13.646000	8.834000	12.090000	11.322000	14.849999	12.524000	9.537999	5.520000	6.288000	11.840000	6.854000	8.864000	11.056000	8.830000	7.310000	11.776000	13.454000	14.846000	6.328000	
Chromosome33
6.174000	13.646000	7.380000	11.320000	11.954000	14.834000	12.602000	8.512000	5.520000	4.358000	12.244000	8.048000	8.566000	11.332000	8.802000	7.428000	11.922000	13.632000	13.620000	6.328000	
Chromosome34
6.006000	13.646000	8.834000	12.750000	11.322000	14.849999	12.524000	9.537999	5.520000	5.640000	11.840000	6.854000	8.864000	11.056000	8.830000	7.310000	11.776000	13.454000	14.634000	6.328000	
Chromosome35
6.006000	13.646000	9.256000	12.750000	11.322000	14.849999	12.524000	9.537999	5.520000	5.640000	11.840000	6.854000	8.864000	11.056000	8.830000	7.310000	11.776000	12.642000	14.846000	6.328000	
Chromosome36
6.006000	13.646000	8.834000	13.256000	11.322000	14.823999	12.524000	9.537999	4.810000	5.640000	11.584001	6.854000	8.864000	11.056000	8.368000	7.310000	11.776000	13.454000	14.846000	6.328000	
Chromosome37
10.492000	10.650000	11.982000	6.946000	8.338000	4.566000	13.250000	4.446000	5.520000	4.720000	14.610000	14.868000	5.396000	12.556001	5.394000	8.890000	9.217999	4.500000	8.276000	5.210000	
Chromosome38
5.788000	14.098000	7.510000	12.750000	10.782000	14.832000	11.636000	9.066000	5.520000	4.232000	11.708000	7.010000	8.566000	10.863999	8.038000	7.498000	11.952000	13.706000	12.976000	6.328000	
Chromosome39
6.174000	13.646000	7.380000	11.320000	11.954000	15.547999	12.586000	8.512000	5.282000	4.358000	11.130000	8.048000	8.566000	10.922000	8.038000	7.428000	11.922000	12.896000	13.620000	6.328000	
Generation: 9
Chromosome0
6.440000	14.653999	7.510000	12.750000	11.164000	15.172000	13.346001	9.066000	6.060000	4.142000	12.100000	7.278000	8.566000	10.863999	7.594000	6.898000	11.952000	13.706000	12.976000	6.328000	
Chromosome1
6.174000	13.500000	7.380000	11.320000	11.954000	14.834000	12.784000	8.512000	5.520000	4.374000	12.050000	8.512000	8.576000	11.332000	8.038000	7.428000	11.922000	13.632000	13.620000	6.328000	
Chromosome2
6.440000	13.313999	7.510000	12.750000	11.164000	14.832000	14.072001	9.066000	5.520000	4.142000	12.982000	7.278000	8.566000	10.863999	8.038000	6.898000	11.952000	13.272000	12.904000	6.328000	
Chromosome3
6.174000	13.646000	7.380000	11.320000	11.747999	14.834000	12.524000	8.512000	4.996000	4.358000	12.050000	8.048000	8.196000	11.332000	8.038000	7.428000	11.922000	13.580000	14.106000	6.328000	
Chromosome4
6.348000	13.646000	7.380000	11.320000	12.856000	14.834000	12.524000	8.512000	5.520000	4.358000	12.050000	8.048000	8.566000	11.332000	8.038000	7.428000	11.880000	13.154000	13.620000	6.328000	
Chromosome5
6.174000	13.646000	6.928000	12.318000	11.954000	14.464000	12.524000	9.066000	5.520000	5.002000	11.840000	7.416000	9.394000	11.274000	8.038000	6.518000	12.364000	13.174000	13.158000	7.124000	
Chromosome6
6.174000	13.646000	7.380000	11.320000	11.954000	14.070000	12.602000	8.512000	5.520000	4.358000	12.244000	8.048000	8.566000	11.332000	9.498000	7.428000	11.922000	13.632000	13.620000	6.328000	
Chromosome7
9.573999	10.650000	11.982000	6.946000	8.338000	4.946000	14.110000	4.446000	5.520000	4.720000	15.085999	14.868000	5.396000	13.140000	6.126000	8.890000	9.217999	4.500000	8.940000	4.222000	
Chromosome8
5.454000	13.646000	7.380000	12.318000	12.033999	14.834000	12.524000	9.066000	5.520000	4.358000	11.840000	7.416000	9.248000	11.332000	8.100000	7.186000	11.922000	13.632000	13.620000	6.328000	
Chromosome9
5.454000	13.646000	7.380000	12.318000	11.954000	14.834000	11.708000	9.066000	5.520000	4.358000	11.840000	7.684000	8.848001	11.332000	8.966000	6.840000	11.922000	13.632000	13.620000	7.188000	
Chromosome10
6.174000	13.646000	7.380000	11.320000	11.954000	14.834000	12.602000	8.512000	5.520000	4.358000	12.244000	8.048000	8.566000	11.332000	8.802000	7.428000	11.922000	13.632000	13.620000	6.376000	
Chromosome11
5.454000	13.646000	7.380000	12.318000	11.954000	14.834000	12.524000	9.066000	5.520000	4.358000	11.840000	7.624000	8.848001	11.332000	8.038000	7.690000	11.922000	13.632000	13.620000	6.592000	
Chromosome12
6.500000	13.646000	6.928000	12.639999	11.954000	15.274000	12.524000	9.066000	5.520000	5.002000	11.840000	8.074000	9.394000	11.672000	7.192000	7.002000	11.922000	13.174000	12.738000	6.328000	
Chromosome13
6.174000	13.646000	7.880000	11.320000	11.954000	14.834000	12.524000	8.512000	5.520000	4.358000	12.050000	8.048000	7.636000	11.332000	8.038000	7.428000	11.884000	13.632000	13.620000	6.328000	
Chromosome14
6.174000	13.646000	7.380000	11.320000	11.954000	14.834000	12.602000	8.512000	6.336000	4.358000	12.244000	7.122000	8.566000	11.332000	8.802000	7.428000	11.922000	13.632000	13.620000	6.328000	
Chromosome15
6.174000	13.500000	7.380000	11.320000	11.954000	14.834000	12.784000	9.140000	5.520000	4.358000	12.884000	8.048000	8.576000	10.698000	8.038000	7.428000	11.922000	12.930000	13.620000	6.328000	
Chromosome16
6.174000	13.646000	7.380000	11.320000	11.954000	14.834000	12.524000	8.512000	5.916000	4.398000	12.050000	8.048000	8.196000	11.332000	8.038000	7.428000	11.922000	13.580000	12.966000	6.328000	
Chromosome17
6.298000	13.646000	7.380000	11.320000	11.954000	14.834000	12.524000	8.512000	5.916000	4.358000	12.050000	8.048000	8.196000	11.332000	8.038000	7.428000	11.922000	13.580000	13.620000	6.328000	
Chromosome18
6.174000	13.646000	7.380000	11.320000	12.287999	15.445999	12.524000	8.512000	5.256000	4.358000	12.062000	8.048000	8.566000	11.332000	8.164001	7.428000	11.880000	13.632000	13.620000	6.328000	
Chromosome19
6.174000	13.646000	7.380000	11.320000	11.954000	14.834000	12.602000	8.512000	5.520000	4.358000	12.244000	8.048000	9.492000	11.332000	8.802000	7.428000	11.922000	13.632000	13.620000	6.328000	
Chromosome20
5.454000	13.646000	7.380000	12.318000	11.191999	14.834000	12.524000	9.066000	5.520000	4.836000	11.840000	7.162000	8.848001	11.332000	8.038000	7.242000	11.922000	13.632000	13.620000	7.188000	
Chromosome21
6.440000	12.400000	7.510000	12.750000	11.164000	14.832000	13.346001	9.066000	5.754000	4.142000	12.100000	7.278000	8.566000	10.344000	8.038000	6.898000	11.952000	13.706000	12.976000	6.328000	
Chromosome22
9.573999	10.650000	11.982000	6.946000	8.338000	4.946000	14.110000	4.446000	5.520000	4.720000	15.085999	14.868000	5.396000	13.140000	5.394000	8.890000	9.217999	3.956000	8.276000	5.210000	
Chromosome23
5.454000	13.646000	6.722000	12.318000	12.033999	14.834000	12.524000	9.066000	5.520000	4.358000	11.840000	7.684000	9.652000	11.332000	8.100000	7.186000	11.922000	13.632000	13.620000	6.032000	
Chromosome24
9.573999	11.158000	11.982000	6.946000	8.338000	5.836000	14.110000	4.446000	5.520000	4.720000	15.085999	14.868000	5.396000	12.846001	5.394000	8.890000	9.217999	4.008000	8.276000	5.210000	
Chromosome25
5.454000	13.646000	7.380000	12.318000	11.954000	14.834000	12.090000	9.066000	5.520000	4.820000	11.840000	7.684000	8.848001	11.332000	8.038000	6.840000	11.922000	13.632000	13.866000	7.188000	
Chromosome26
6.440000	13.313999	7.510000	12.750000	11.164000	14.388000	13.346001	9.066000	5.520000	3.988000	12.538000	7.278000	8.690000	10.375999	8.038000	6.898000	11.952000	13.706000	12.478000	6.328000	
Chromosome27
5.454000	13.646000	8.022000	12.318000	12.033999	14.834000	12.084001	9.066000	5.916000	5.064000	11.840000	7.684000	9.248000	11.332000	8.100000	7.186000	11.922000	13.632000	13.620000	6.328000	
Chromosome28
6.174000	13.646000	7.380000	11.506000	11.954000	14.834000	12.626000	8.512000	5.520000	4.358000	12.244000	8.048000	8.778000	10.738000	9.108000	7.428000	11.816000	13.632000	13.620000	6.328000	
Chromosome29
6.174000	13.500000	7.380000	12.170000	11.954000	14.834000	12.784000	8.512000	4.938000	4.358000	12.050000	8.796000	8.576000	11.332000	7.988000	6.670000	11.922000	13.632000	13.620000	6.328000	
Chromosome30
6.440000	14.098000	6.630000	12.750000	12.150000	14.832000	13.346001	9.066000	6.060000	4.142000	12.100000	7.278000	8.566000	11.101999	7.728000	6.898000	11.952000	13.706000	13.125999	6.328000	
Chromosome31
6.174000	13.500000	7.380000	11.320000	12.011999	14.834000	12.784000	9.426000	5.520000	4.358000	12.050000	8.048000	8.576000	11.332000	8.038000	7.428000	11.922000	13.172000	13.620000	5.418000	
Chromosome32
6.174000	13.646000	6.928000	12.318000	11.954000	13.521999	12.230000	9.066000	5.520000	5.002000	11.840000	7.620000	9.394000	11.592000	8.570000	7.002000	11.922000	13.174000	13.158000	6.328000	
Chromosome33
6.174000	13.646000	6.870000	11.320000	11.954000	14.834000	12.524000	8.512000	5.916000	4.358000	12.050000	8.048000	8.196000	11.332000	8.038000	7.428000	11.922000	13.580000	13.620000	6.328000	
Chromosome34
6.440000	13.313999	7.510000	12.058000	11.164000	14.832000	13.346001	9.066000	5.526000	4.142000	12.100000	7.278000	8.566000	10.433999	8.038000	6.858000	12.903999	14.360001	12.033999	6.328000	
Chromosome35
6.174000	13.100000	6.632000	11.320000	11.954000	14.834000	13.116000	8.512000	5.520000	4.358000	12.050000	8.048000	8.566000	11.332000	8.038000	7.368000	12.196000	13.632000	13.620000	7.004000	
Chromosome36
9.573999	11.046000	11.982000	6.946000	8.338000	4.946000	14.110000	4.478000	5.520000	4.720000	15.085999	14.868000	5.210000	13.246000	5.394000	8.890000	9.217999	4.500000	8.276000	5.210000	
Chromosome37
6.174000	13.646000	6.738000	11.320000	11.954000	14.834000	12.524000	9.464000	4.810000	4.358000	12.050000	8.048000	8.566000	11.332000	8.336000	7.428000	12.862000	13.632000	13.620000	6.328000	
Chromosome38
9.573999	10.650000	11.982000	6.946000	8.338000	4.946000	14.110000	4.446000	5.520000	4.720000	15.085999	14.868000	5.396000	13.140000	5.394000	8.890000	9.165999	4.500000	8.276000	5.210000	
Chromosome39
6.174000	13.964000	7.380000	11.320000	11.954000	14.834000	12.524000	8.512000	5.916000	4.358000	12.050000	8.048000	8.196000	11.332000	8.718000	7.428000	11.922000	13.580000	13.620000	6.328000	
Generation: 10
Chromosome0
6.174000	13.500000	7.066000	11.320000	11.954000	14.834000	12.784000	8.512000	5.520000	4.374000	12.050000	8.512000	8.576000	11.332000	8.038000	8.110000	11.922000	13.632000	13.620000	6.328000	
Chromosome1
6.440000	13.313999	7.510000	12.750000	11.164000	14.047999	15.004001	9.066000	5.520000	4.142000	12.982000	7.278000	8.566000	10.863999	8.038000	7.390000	11.952000	13.272000	12.812000	6.328000	
Chromosome2
6.348000	13.646000	7.380000	11.646000	12.856000	14.382000	12.150001	8.512000	5.520000	4.358000	12.050000	8.048000	8.566000	11.332000	8.038000	8.200000	11.880000	12.174000	13.518000	6.328000	
Chromosome3
6.174000	13.646000	7.380000	11.320000	11.954000	14.834000	12.602000	8.512000	5.520000	4.358000	11.784000	8.048000	8.566000	11.332000	8.802000	7.428000	11.922000	13.632000	13.620000	6.376000	
Chromosome4
6.174000	13.500000	7.380000	11.320000	11.954000	14.834000	12.784000	9.140000	5.520000	4.358000	12.342000	8.048000	8.576000	10.698000	8.038000	7.428000	11.922000	12.930000	13.620000	6.328000	
Chromosome5
6.174000	13.646000	7.380000	11.788000	11.954000	14.834000	12.524000	8.512000	6.402000	4.398000	12.050000	8.048000	8.196000	11.332000	8.038000	7.428000	11.922000	13.580000	12.966000	6.328000	
Chromosome6
6.710001	13.646000	7.286000	11.320000	11.954000	13.948000	12.524000	8.512000	5.916000	4.358000	12.050000	7.518001	8.196000	11.332000	8.622000	7.428000	11.922000	13.580000	13.620000	6.328000	
Chromosome7
6.174000	13.004000	7.380000	11.320000	11.285999	14.834000	13.290000	8.032001	5.520000	4.358000	12.244000	8.048000	9.492000	11.332000	8.802000	7.428000	11.922000	13.632000	13.620000	6.328000	
Chromosome8
6.174000	14.096000	7.380000	11.368000	11.954000	14.834000	12.626000	8.512000	6.512000	5.084000	12.244000	8.048000	8.778000	10.738000	9.108000	7.428000	11.816000	13.632000	13.620000	6.568000	
Chromosome9
6.440000	14.098000	6.630000	12.750000	12.150000	14.832000	14.002001	9.066000	6.060000	4.142000	12.100000	7.278000	8.566000	11.101999	7.728000	6.898000	11.776000	13.706000	13.125999	6.328000	
Chromosome10
6.174000	13.646000	7.380000	11.320000	11.954000	14.834000	12.524000	8.512000	5.916000	4.398000	12.050000	8.048000	8.264000	10.582000	8.038000	7.428000	11.922000	13.580000	12.966000	6.430000	
Chromosome11
6.440000	13.313999	7.510000	12.750000	11.164000	14.832000	14.072001	9.066000	5.520000	4.142000	12.982000	7.278000	8.566000	10.863999	8.038000	6.898000	11.952000	13.272000	12.904000	7.122000	
Chromosome12
6.174000	13.646000	7.380000	11.506000	11.954000	14.834000	12.626000	8.512000	5.520000	5.312000	11.454000	8.048000	8.778000	10.738000	9.108000	7.428000	11.816000	14.256000	13.620000	6.328000	
Chromosome13
6.174000	13.646000	7.380000	11.320000	11.954000	15.667999	12.602000	8.512000	5.520000	4.358000	12.244000	8.048000	9.728000	11.332000	8.802000	7.428000	12.544000	13.632000	13.620000	6.328000	
Chromosome14
6.174000	13.500000	7.380000	11.320000	11.954000	14.834000	12.784000	8.290000	5.520000	4.374000	12.050000	8.512000	8.576000	11.332000	8.038000	7.428000	11.922000	13.632000	13.620000	5.518000	
Chromosome15
6.440000	14.098000	6.630000	12.750000	12.150000	14.832000	13.346001	9.066000	5.664000	4.142000	12.100000	7.278000	8.566000	11.101999	8.346000	7.286000	11.952000	12.732000	13.125999	6.328000	
Chromosome16
5.752000	14.080000	7.380000	11.320000	11.796000	14.834000	12.784000	9.140000	5.520000	4.358000	12.884000	8.048000	8.576000	10.698000	8.038000	7.428000	11.922000	12.930000	13.620000	6.328000	
Chromosome17
6.348000	13.646000	7.380000	11.796000	12.856000	14.834000	12.524000	8.512000	5.154000	4.358000	12.050000	8.048000	8.566000	11.332000	8.038000	7.428000	11.880000	13.154000	13.620000	6.328000	
Chromosome18
6.174000	13.500000	7.380000	11.320000	11.954000	14.834000	13.208000	9.140000	5.520000	4.358000	12.884000	7.836000	8.892000	10.698000	8.038000	7.428000	11.922000	12.930000	13.620000	6.328000	
Chromosome19
6.174000	13.646000	7.188000	11.320000	12.023999	14.834000	12.602000	8.446000	4.864000	4.358000	12.244000	7.256001	8.566000	11.332000	8.802000	7.458000	11.922000	13.212000	13.620000	6.376000	
Chromosome20
6.174000	13.500000	6.906000	11.320000	11.954000	14.834000	12.784000	8.512000	5.520000	4.374000	12.050000	8.512000	8.576000	11.332000	8.038000	7.428000	11.922000	13.632000	13.620000	6.328000	
Chromosome21
6.298000	13.646000	7.380000	11.320000	11.954000	14.483999	12.524000	8.512000	5.916000	4.358000	12.050000	8.048000	8.196000	11.332000	8.038000	7.428000	11.922000	13.580000	13.620000	6.326000	
Chromosome22
6.174000	13.500000	7.380000	11.320000	11.954000	14.834000	13.230000	9.140000	5.520000	4.358000	13.544000	7.738000	9.442000	10.698000	8.038000	6.786000	11.922000	13.488000	13.620000	6.328000	
Chromosome23
6.174000	13.524000	7.380000	11.320000	11.954000	14.834000	12.054001	8.512000	5.520000	4.374000	12.050000	8.512000	8.576000	11.332000	7.874000	7.428000	11.922000	13.632000	13.620000	6.328000	
Chromosome24
6.440000	14.145999	7.510000	12.750000	11.164000	14.832000	14.072001	9.066000	5.520000	4.142000	12.982000	7.278000	8.566000	11.638000	8.038000	6.898000	11.288000	13.272000	12.904000	6.328000	
Chromosome25
6.440000	14.098000	5.958000	12.750000	12.150000	14.832000	13.346001	9.066000	6.060000	4.142000	12.100000	7.278000	8.566000	11.101999	7.728000	7.016000	11.952000	13.706000	13.125999	6.328000	
Chromosome26
6.298000	13.646000	7.380000	11.320000	11.954000	14.834000	12.524000	8.512000	5.916000	4.266000	12.912001	8.742001	8.196000	11.332000	8.038000	7.402000	11.922000	13.580000	13.620000	6.328000	
Chromosome27
5.758000	13.646000	7.380000	12.162000	11.764000	14.834000	12.524000	8.512000	5.916000	4.358000	12.050000	8.048000	8.196000	11.332000	8.038000	7.428000	11.600000	13.580000	12.712000	6.328000	
Chromosome28
6.174000	14.334000	7.380000	11.320000	11.954000	14.834000	12.602000	8.512000	5.520000	4.358000	12.244000	8.048000	9.492000	11.332000	8.294000	7.428000	11.922000	13.632000	13.620000	6.452000	
Chromosome29
6.174000	13.500000	7.406000	11.320000	11.954000	15.799999	12.784000	8.512000	5.866000	4.374000	12.050000	8.512000	8.576000	11.271999	8.038000	7.428000	11.922000	13.632000	13.620000	6.328000	
Chromosome30
6.174000	13.646000	7.380000	11.506000	12.183999	14.834000	12.626000	8.512000	5.896000	4.358000	12.244000	8.048000	8.778000	10.738000	8.743999	7.428000	11.816000	12.712000	14.350000	6.328000	
Chromosome31
6.348000	13.646000	6.674000	11.320000	13.677999	13.955999	12.524000	8.512000	5.868000	4.358000	12.050000	7.140000	8.566000	11.332000	8.982000	7.428000	11.880000	13.154000	12.776000	6.328000	
Chromosome32
5.490000	13.458000	7.380000	11.153999	11.954000	14.834000	12.602000	8.512000	4.852000	4.358000	12.244000	8.048000	8.566000	11.332000	8.802000	7.428000	11.922000	13.632000	13.620000	6.376000	
Chromosome33
6.174000	14.210000	7.380000	11.320000	12.497999	14.834000	12.784000	9.398000	5.520000	4.374000	12.656000	9.412000	8.576000	11.332000	8.038000	7.428000	11.922000	13.632000	13.620000	6.328000	
Chromosome34
6.174000	13.646000	8.214000	11.320000	11.954000	14.834000	12.602000	8.512000	5.520000	4.358000	12.244000	8.048000	8.566000	11.332000	8.802000	7.428000	11.922000	13.528000	14.062000	6.376000	
Chromosome35
6.174000	13.646000	7.652000	11.320000	11.954000	14.834000	12.602000	8.512000	5.520000	4.358000	12.244000	8.048000	9.618000	11.332000	8.802000	6.814000	11.922000	13.632000	13.620000	6.328000	
Chromosome36
6.174000	13.646000	6.854000	11.320000	11.954000	14.834000	12.602000	8.512000	5.520000	4.358000	13.228001	8.048000	9.492000	11.332000	8.802000	7.428000	11.922000	13.632000	13.620000	6.328000	
Chromosome37
6.174000	13.540000	7.672000	11.320000	11.954000	14.834000	12.784000	8.554000	5.520000	4.374000	12.050000	8.512000	8.576000	11.332000	8.038000	7.428000	11.922000	13.632000	13.620000	6.328000	
Chromosome38
6.174000	13.646000	7.380000	11.320000	11.954000	14.834000	12.524000	8.512000	5.916000	4.398000	12.050000	7.792000	8.196000	11.332000	8.038000	7.428000	11.922000	13.580000	12.966000	6.328000	
Chromosome39
6.348000	13.646000	7.380000	11.320000	12.856000	14.834000	12.524000	8.512000	5.520000	4.358000	12.050000	8.048000	8.566000	11.332000	8.038000	7.428000	11.880000	13.154000	14.228000	6.328000	
Generation: 11
Chromosome0
6.174000	13.500000	6.758000	11.320000	11.954000	14.834000	12.784000	9.140000	5.520000	4.358000	12.342000	8.048000	8.576000	10.698000	8.038000	7.428000	11.922000	12.930000	13.620000	6.328000	
Chromosome1
6.174000	12.706000	7.884000	11.320000	11.954000	14.834000	12.602000	8.512000	5.520000	4.358000	11.784000	8.048000	8.566000	11.332000	8.802000	6.770000	11.922000	13.632000	13.620000	6.376000	
Chromosome2
6.174000	13.500000	7.380000	11.320000	11.954000	14.834000	12.784000	9.140000	5.520000	4.358000	12.342000	8.048000	8.576000	10.698000	8.038000	7.428000	11.922000	12.930000	13.910000	6.328000	
Chromosome3
6.174000	14.396000	7.380000	11.788000	11.954000	14.834000	12.524000	8.512000	6.402000	4.398000	12.050000	8.048000	8.196000	11.332000	8.780000	7.428000	11.922000	13.580000	12.966000	6.328000	
Chromosome4
6.174000	13.004000	7.380000	11.320000	11.285999	14.834000	13.290000	8.032001	5.520000	4.358000	12.244000	7.608000	9.492000	11.332000	8.802000	7.428000	12.902000	13.632000	13.620000	7.074000	
Chromosome5
6.174000	14.686000	7.058000	11.368000	11.954000	14.834000	12.626000	8.512000	6.512000	5.084000	12.244000	8.048000	8.778000	10.738000	9.108000	7.428000	11.816000	13.632000	13.620000	6.568000	
Chromosome6
6.002000	14.098000	6.630000	11.972000	12.150000	14.340000	14.002001	9.066000	6.060000	4.142000	12.100000	7.278000	8.566000	11.881999	7.728000	6.898000	11.728000	13.706000	13.572000	6.328000	
Chromosome7
6.174000	13.646000	6.826000	11.320000	11.954000	14.834000	12.524000	8.512000	5.916000	4.398000	12.050000	8.048000	8.264000	10.582000	8.038000	7.330000	12.144000	13.580000	12.783999	6.430000	
Chromosome8
6.440000	14.018000	7.596000	12.114000	11.164000	14.832000	14.072001	9.066000	5.520000	4.142000	12.982000	7.278000	8.566000	10.863999	8.526000	7.686000	11.952000	13.272000	12.904000	7.122000	
Chromosome9
6.174000	13.500000	7.380000	11.226000	11.954000	14.533999	12.784000	8.290000	5.520000	4.374000	12.050000	8.512000	8.576000	11.578000	8.038000	6.882000	11.922000	13.632000	13.058000	5.518000	
Chromosome10
6.440000	13.313999	7.510000	12.750000	11.308000	14.832000	14.072001	9.066000	5.520000	4.534000	12.106000	7.278000	8.566000	10.863999	8.038000	6.898000	12.504000	13.272000	12.904000	7.122000	
Chromosome11
6.174000	13.646000	7.380000	11.320000	11.954000	15.547999	12.524000	8.840000	5.916000	4.398000	12.050000	8.048000	8.264000	10.582000	7.542000	7.428000	11.922000	13.580000	12.966000	6.430000	
Chromosome12
6.174000	14.096000	7.380000	11.368000	11.954000	14.834000	12.626000	8.512000	6.512000	5.084000	12.244000	7.486001	8.778000	10.493999	9.108000	7.428000	11.816000	13.632000	14.068000	6.568000	
Chromosome13
6.174000	14.096000	7.380000	11.368000	11.954000	14.834000	12.626000	8.512000	6.512000	4.572000	11.856001	9.034000	8.778000	10.738000	9.108000	7.428000	12.448000	13.632000	13.620000	6.568000	
Chromosome14
6.208000	13.646000	7.380000	10.880000	11.954000	14.834000	12.874001	8.512000	5.520000	4.358000	11.784000	8.048000	8.566000	11.332000	8.802000	7.428000	11.922000	13.632000	13.620000	6.376000	
Chromosome15
6.440000	13.313999	7.510000	12.750000	11.879999	14.832000	14.072001	8.936000	5.520000	3.806000	12.982000	7.278000	8.566000	10.863999	8.038000	6.386000	11.952000	13.272000	12.904000	7.122000	
Chromosome16
6.174000	13.004000	7.380000	10.490000	11.285999	14.834000	13.290000	8.032001	5.520000	4.358000	12.244000	8.048000	9.492000	11.332000	8.802000	7.428000	11.922000	13.632000	13.620000	6.328000	
Chromosome17
5.946000	13.646000	7.380000	11.788000	11.954000	14.834000	12.524000	8.512000	6.402000	4.398000	12.050000	8.020000	8.196000	11.738000	8.038000	7.428000	11.922000	14.406000	13.604000	6.328000	
Chromosome18
6.174000	13.986000	6.598000	11.082000	11.954000	14.834000	12.626000	8.512000	6.512000	5.084000	12.244000	8.660000	8.778000	10.738000	9.108000	7.428000	11.816000	13.632000	13.620000	6.568000	
Chromosome19
6.174000	14.096000	6.602000	11.552000	11.954000	14.834000	12.626000	8.512000	6.766000	5.084000	12.244000	8.048000	9.764000	10.738000	9.108000	7.428000	11.806000	13.632000	13.620000	6.568000	
Chromosome20
6.174000	13.500000	6.974000	11.320000	11.954000	14.834000	13.516001	9.140000	5.520000	4.358000	12.342000	8.048000	8.576000	10.698000	8.038000	7.164000	12.854000	12.930000	13.620000	6.328000	
Chromosome21
6.174000	13.500000	7.380000	11.320000	11.954000	14.834000	12.784000	8.290000	5.520000	4.670000	12.050000	8.512000	8.576000	11.332000	8.038000	7.428000	11.922000	12.852000	13.620000	5.518000	
Chromosome22
6.174000	14.096000	7.380000	11.212000	12.731999	14.834000	12.626000	8.512000	6.510000	4.214000	12.244000	8.048000	8.778000	10.738000	9.108000	7.428000	11.816000	13.632000	13.620000	6.568000	
Chromosome23
6.174000	13.048000	7.380000	11.320000	11.954000	14.834000	12.784000	9.140000	6.154000	4.358000	12.342000	8.048000	8.576000	10.698000	8.038000	7.428000	11.922000	12.930000	13.620000	6.144000	
Chromosome24
6.174000	14.352000	7.380000	11.320000	11.924000	14.834000	12.524000	8.512000	5.916000	4.398000	12.904000	8.048000	8.264000	10.582000	8.038000	7.428000	11.922000	13.580000	12.966000	6.430000	
Chromosome25
6.174000	13.646000	7.380000	11.320000	11.954000	14.834000	12.602000	8.512000	5.520000	4.358000	11.784000	7.138000	8.566000	11.332000	8.802000	7.428000	11.922000	13.632000	13.620000	6.376000	
Chromosome26
6.440000	14.098000	6.630000	12.750000	12.150000	14.832000	14.002001	9.066000	5.446000	4.142000	12.100000	7.278000	8.566000	11.585999	7.728000	6.898000	11.776000	14.144000	13.125999	6.328000	
Chromosome27
6.440000	14.664000	6.810000	12.750000	12.276000	14.510000	14.002001	9.066000	5.666000	3.902000	12.100000	7.278000	8.566000	11.101999	7.728000	6.898000	11.776000	13.706000	13.125999	5.718000	
Chromosome28
6.174000	14.046000	7.380000	11.320000	11.954000	14.834000	12.784000	8.290000	5.520000	4.128000	12.050000	8.512000	8.576000	11.332000	8.038000	8.308000	11.922000	13.222000	13.620000	5.518000	
Chromosome29
6.174000	13.500000	7.380000	11.320000	11.954000	14.834000	13.260000	9.140000	5.520000	4.358000	12.342000	8.692000	8.576000	10.698000	8.038000	7.428000	11.922000	12.930000	13.620000	6.328000	
Chromosome30
6.174000	13.646000	7.380000	11.320000	11.954000	14.834000	12.602000	8.512000	5.520000	4.358000	11.784000	8.048000	8.566000	11.332000	8.852000	7.740000	11.922000	13.632000	13.620000	6.376000	
Chromosome31
6.174000	13.500000	7.380000	11.320000	11.954000	14.834000	12.784000	9.140000	5.520000	4.358000	12.342000	8.048000	8.576000	10.698000	8.038000	7.428000	11.922000	13.636001	13.620000	6.328000	
Chromosome32
6.174000	13.500000	7.856000	11.320000	11.954000	14.834000	12.784000	7.884000	6.362000	4.374000	12.050000	8.512000	8.576000	11.332000	8.038000	8.232000	11.922000	13.632000	13.620000	5.518000	
Chromosome33
6.174000	13.646000	7.380000	11.788000	11.954000	14.834000	12.524000	8.512000	6.402000	4.398000	12.050000	7.434000	8.196000	11.332000	8.038000	7.428000	11.922000	13.580000	12.966000	6.328000	
Chromosome34
6.440000	14.098000	6.630000	12.750000	12.150000	14.014000	14.002001	9.066000	6.060000	4.142000	12.100000	7.278000	8.566000	11.101999	7.728000	6.898000	11.776000	13.706000	12.872000	6.328000	
Chromosome35
6.440000	13.313999	7.510000	12.750000	12.021999	14.047999	15.004001	9.066000	5.520000	4.142000	12.982000	7.144000	8.566000	10.863999	8.038000	7.390000	11.952000	13.272000	12.812000	6.892000	
Chromosome36
6.440000	14.098000	6.630000	12.750000	12.150000	14.832000	14.002001	9.066000	6.060000	4.142000	12.100000	7.278000	8.566000	11.101999	7.728000	6.898000	11.776000	13.706000	13.125999	6.782000	
Chromosome37
6.174000	13.646000	7.380000	11.320000	11.954000	14.834000	12.602000	8.512000	5.520000	4.358000	11.784000	8.048000	8.566000	11.332000	8.802000	7.428000	12.722000	13.632000	13.620000	6.376000	
Chromosome38
6.336000	13.646000	7.380000	11.320000	11.954000	14.834000	12.602000	8.512000	5.520000	4.358000	11.784000	7.938000	8.566000	11.826000	9.786000	7.428000	11.922000	13.632000	13.620000	6.376000	
Chromosome39
6.174000	13.004000	7.380000	11.320000	11.285999	14.834000	13.290000	8.458000	5.520000	4.358000	12.674001	8.048000	9.492000	11.332000	8.802000	7.828000	11.922000	13.632000	13.620000	7.086000	
Generation: 12
Chromosome0
5.924000	13.500000	5.970000	11.320000	11.862000	14.834000	12.784000	9.140000	5.520000	4.358000	12.342000	7.270000	8.576000	10.698000	8.038000	7.428000	11.922000	12.930000	13.620000	6.328000	
Chromosome1
6.174000	12.870000	7.380000	11.320000	12.322000	14.834000	12.784000	9.140000	5.520000	3.470000	12.342000	8.048000	8.576000	10.698000	8.038000	7.428000	11.922000	12.930000	13.910000	6.328000	
Chromosome2
6.174000	13.004000	7.380000	11.320000	11.285999	14.834000	13.290000	8.032001	5.520000	4.358000	12.244000	7.608000	9.492000	12.184000	8.632000	7.428000	12.944000	13.632000	13.620000	7.074000	
Chromosome3
6.174000	14.686000	7.058000	11.368000	11.954000	14.834000	12.626000	8.512000	5.866000	5.084000	12.244000	8.048000	8.778000	10.856000	9.486000	7.428000	11.816000	13.632000	13.620000	6.568000	
Chromosome4
6.174000	13.646000	6.826000	11.320000	11.954000	15.224000	12.524000	8.512000	5.916000	3.524000	12.050000	8.048000	8.422000	10.582000	8.038000	7.330000	12.144000	13.580000	12.783999	6.430000	
Chromosome5
5.926000	13.500000	7.380000	11.226000	11.954000	13.806000	13.424001	8.290000	5.520000	4.374000	12.050000	8.512000	8.576000	11.578000	8.038000	6.882000	11.922000	13.632000	13.058000	5.518000	
Chromosome6
6.174000	14.096000	7.942000	11.368000	11.954000	15.085999	12.626000	7.858000	6.512000	5.084000	12.244000	7.486001	8.778000	10.493999	9.108000	7.428000	11.816000	13.632000	14.068000	6.568000	
Chromosome7
6.004000	14.096000	7.380000	11.368000	11.954000	14.296000	12.626000	9.082000	6.512000	4.344000	11.856001	9.034000	8.778000	10.738000	9.108000	7.428000	12.448000	13.632000	13.620000	6.568000	
Chromosome8
6.798000	13.646000	7.380000	10.880000	11.954000	14.834000	12.874001	8.512000	5.520000	4.358000	11.784000	8.048000	8.566000	11.332000	8.802000	6.922000	11.922000	13.632000	13.620000	7.296000	
Chromosome9
5.474000	13.986000	6.598000	11.082000	11.954000	13.865999	12.626000	8.512000	6.512000	5.084000	12.244000	9.242000	8.778000	10.738000	9.108000	7.428000	11.816000	14.576000	13.620000	6.568000	
Chromosome10
6.174000	13.500000	5.808001	11.320000	11.954000	14.834000	11.842000	9.652000	4.644000	4.446000	12.342000	8.048000	8.476000	10.698000	8.038000	7.428000	11.922000	12.930000	13.620000	6.328000	
Chromosome11
6.174000	14.096000	7.380000	11.368000	11.943999	14.834000	12.626000	8.512000	6.512000	4.572000	11.856001	9.034000	8.778000	10.738000	9.108000	7.428000	11.688000	13.632000	13.620000	6.568000	
Chromosome12
6.346000	13.500000	7.226000	11.226000	11.954000	14.533999	12.784000	8.290000	5.520000	4.374000	12.050000	8.512000	8.576000	11.302000	8.038000	6.882000	11.922000	13.632000	13.058000	5.518000	
Chromosome13
6.174000	13.500000	7.380000	11.320000	11.599999	14.834000	12.784000	9.140000	5.520000	4.364000	12.402000	8.048000	8.216001	10.698000	8.038000	7.428000	11.922000	12.930000	13.910000	7.222000	
Chromosome14
6.174000	13.500000	7.380000	11.226000	11.954000	14.396000	12.784000	8.290000	6.290000	4.114000	12.050000	8.512000	8.576000	11.578000	7.240000	6.882000	11.922000	13.632000	13.688000	5.518000	
Chromosome15
6.174000	13.646000	6.826000	11.320000	11.954000	14.834000	12.524000	8.512000	6.660000	4.398000	12.050000	8.048000	8.264000	10.582000	7.102000	7.330000	12.144000	13.580000	12.375999	6.430000	
Chromosome16
6.174000	13.646000	6.826000	11.980000	11.954000	14.834000	12.524000	8.512000	5.916000	4.398000	12.050000	8.048000	8.264000	10.582000	8.038000	7.330000	12.144000	13.580000	12.783999	6.430000	
Chromosome17
6.208000	13.646000	7.380000	10.880000	11.954000	14.834000	12.874001	8.512000	5.882000	4.358000	11.784000	8.048000	8.566000	11.410000	8.802000	7.428000	11.922000	13.632000	13.620000	6.376000	
Chromosome18
6.174000	13.500000	7.380000	11.226000	11.954000	14.533999	12.784000	8.290000	6.196000	4.272000	12.050000	8.792000	8.576000	11.578000	8.038000	6.882000	11.922000	13.632000	13.058000	5.518000	
Chromosome19
6.208000	13.646000	7.380000	10.880000	11.954000	14.834000	12.680000	8.512000	5.520000	4.358000	11.784000	8.048000	8.566000	11.332000	8.802000	7.428000	11.922000	13.632000	13.620000	6.376000	
Chromosome20
6.174000	14.096000	7.380000	10.940000	11.954000	14.834000	12.508000	8.512000	6.512000	5.084000	12.244000	7.486001	8.778000	10.493999	8.677999	7.428000	11.816000	13.632000	14.068000	6.568000	
Chromosome21
6.174000	13.500000	7.380000	11.226000	11.954000	14.533999	12.784000	8.290000	5.520000	4.374000	12.050000	7.968000	7.980000	11.578000	8.038000	6.882000	11.922000	13.632000	13.058000	5.518000	
Chromosome22
6.174000	13.401999	7.380000	11.368000	11.954000	15.113999	12.626000	8.512000	6.512000	4.572000	11.066001	9.682000	8.778000	10.456000	9.108000	7.428000	12.448000	13.632000	13.620000	6.568000	
Chromosome23
6.208000	13.646000	7.380000	9.892000	11.954000	14.834000	12.874001	8.512000	5.520000	4.358000	11.286000	8.048000	8.566000	11.332000	8.802000	7.428000	11.922000	14.058000	13.620000	6.376000	
Chromosome24
5.628000	13.500000	7.380000	11.226000	11.954000	14.533999	12.784000	8.290000	5.520000	4.374000	12.050000	8.512000	8.576000	11.594000	8.452000	6.882000	11.922000	13.632000	13.058000	4.584000	
Chromosome25
6.174000	14.096000	7.380000	11.368000	11.954000	14.834000	12.626000	8.512000	6.512000	5.084000	13.154000	8.382001	8.778000	10.493999	9.394000	7.428000	11.418000	13.632000	14.068000	6.568000	
Chromosome26
6.174000	14.559999	7.380000	11.368000	11.954000	14.834000	12.626000	7.542000	6.542000	4.572000	11.856001	9.034000	8.778000	10.324000	9.108000	7.428000	12.448000	13.632000	13.504000	6.568000	
Chromosome27
6.208000	13.646000	7.380000	10.880000	11.954000	14.834000	12.874001	8.512000	5.520000	4.358000	11.784000	8.048000	8.566000	12.146000	8.802000	7.070000	11.922000	13.632000	13.620000	6.376000	
Chromosome28
6.174000	13.004000	7.380000	10.573999	11.285999	14.834000	13.290000	8.032001	6.046000	4.358000	12.244000	6.672000	9.492000	11.332000	8.802000	8.278000	12.902000	13.632000	13.620000	7.536000	
Chromosome29
6.174000	14.096000	7.380000	11.368000	11.954000	14.834000	12.626000	8.512000	6.512000	4.572000	11.856001	9.034000	8.778000	10.738000	9.108000	7.428000	12.448000	13.632000	13.620000	6.870000	
Chromosome30
6.174000	14.096000	7.380000	11.368000	11.954000	14.834000	12.626000	8.512000	6.512000	4.572000	11.142001	9.034000	8.688000	10.738000	10.066000	7.428000	12.448000	14.140000	13.620000	6.568000	
Chromosome31
6.174000	14.096000	7.380000	11.368000	11.441999	14.834000	12.626000	8.512000	6.512000	5.084000	12.244000	7.486001	8.778000	10.289999	9.108000	7.428000	11.816000	13.608000	14.068000	6.616000	
Chromosome32
6.174000	12.441999	7.380000	11.320000	11.285999	14.834000	13.290000	8.930000	5.520000	4.358000	12.244000	7.608000	9.492000	11.332000	8.802000	7.428000	12.902000	13.632000	13.620000	6.764000	
Chromosome33
6.174000	13.892000	6.598000	11.082000	11.954000	14.834000	12.626000	8.134000	6.512000	5.084000	12.244000	8.660000	8.778000	10.738000	9.492000	7.428000	11.816000	13.632000	13.746000	6.568000	
Chromosome34
5.410000	13.986000	6.598000	11.082000	11.954000	14.834000	12.626000	8.512000	6.512000	5.084000	11.852000	8.660000	8.778000	10.738000	9.108000	7.128000	11.816000	13.632000	13.620000	6.568000	
Chromosome35
6.638000	14.686000	7.272000	11.236000	11.954000	14.834000	12.626000	8.512000	6.512000	5.084000	12.244000	8.048000	8.778000	10.738000	9.108000	7.428000	11.816000	13.632000	13.620000	6.664000	
Chromosome36
6.174000	14.290000	6.826000	11.922000	11.535999	14.834000	12.524000	8.512000	5.916000	4.398000	12.050000	8.048000	8.264000	10.582000	8.038000	7.330000	12.144000	13.580000	12.783999	6.430000	
Chromosome37
7.146000	14.342000	6.598000	11.082000	11.954000	14.834000	12.626000	8.512000	6.512000	5.868000	12.244000	8.660000	9.724000	10.738000	9.108000	7.428000	11.816000	13.632000	13.620000	6.568000	
Chromosome38
6.322001	13.500000	7.380000	11.226000	12.483999	14.533999	12.784000	8.290000	5.520000	4.374000	12.050000	8.512000	8.576000	11.578000	8.038000	6.882000	11.922000	13.632000	13.058000	5.518000	
Chromosome39
6.174000	13.500000	6.758000	11.320000	11.954000	15.816000	12.728001	9.140000	5.520000	4.370000	12.342000	7.352000	8.576000	10.698000	8.038000	7.428000	11.922000	12.930000	13.620000	6.820000	
Generation: 13
Chromosome0
5.924000	13.500000	5.970000	10.533999	11.862000	15.521999	13.432000	9.140000	4.558000	4.330000	12.764000	7.270000	8.576000	10.608000	8.038000	7.428000	11.922000	12.930000	13.620000	6.328000	
Chromosome1
5.658000	14.467999	7.058000	11.368000	12.285999	14.834000	12.626000	8.512000	5.866000	5.084000	12.244000	7.870000	7.962000	10.856000	9.486000	7.382000	11.816000	13.632000	13.620000	6.568000	
Chromosome2
6.174000	13.646000	6.826000	11.320000	12.157999	15.224000	12.524000	8.512000	5.916000	3.524000	12.726000	8.048000	8.422000	10.582000	8.038000	7.330000	12.144000	13.580000	12.783999	6.430000	
Chromosome3
6.114000	13.500000	6.884000	11.226000	11.954000	14.533999	12.784000	8.290000	5.520000	4.168000	12.050000	8.512000	8.576000	11.302000	8.038000	6.882000	12.676000	13.632000	13.058000	5.518000	
Chromosome4
6.174000	13.646000	6.826000	12.368000	11.738000	14.834000	12.524000	8.512000	5.916000	4.398000	12.050000	7.230000	8.264000	10.582000	8.038000	7.330000	12.144000	13.580000	12.783999	6.338000	
Chromosome5
7.108000	13.646000	7.380000	10.880000	11.954000	14.632000	12.680000	8.512000	5.520000	4.358000	11.784000	7.340000	9.036000	11.332000	8.802000	7.428000	11.922000	13.632000	13.620000	6.376000	
Chromosome6
5.936000	14.096000	7.380000	10.940000	11.954000	14.834000	11.962000	8.512000	6.512000	5.084000	12.244000	7.486001	8.222000	10.493999	8.677999	6.820000	11.816000	13.632000	14.068000	6.568000	
Chromosome7
6.174000	14.139999	7.380000	11.368000	11.954000	15.113999	12.626000	8.512000	5.992000	4.572000	11.152001	9.682000	8.778000	10.456000	10.054000	7.428000	11.743999	13.632000	13.620000	7.258000	
Chromosome8
6.174000	14.559999	7.380000	11.368000	11.954000	15.684000	12.626000	7.542000	6.542000	4.572000	11.856001	9.034000	8.778000	10.324000	9.108000	7.428000	12.448000	12.818000	13.504000	6.568000	
Chromosome9
6.174000	14.096000	7.380000	11.368000	11.954000	14.834000	12.626000	8.512000	6.512000	4.378000	11.856001	9.034000	9.346000	10.559999	9.108000	7.428000	12.448000	13.632000	13.620000	6.870000	
Chromosome10
6.174000	14.559999	7.380000	11.368000	11.954000	14.462000	12.626000	7.542000	6.542000	4.572000	11.856001	8.262000	8.778000	9.686001	9.108000	7.428000	12.448000	13.632000	13.504000	6.568000	
Chromosome11
6.174000	14.686000	7.058000	11.368000	11.954000	14.834000	12.626000	8.512000	5.866000	6.024000	12.244000	8.048000	8.778000	10.856000	9.486000	7.428000	11.816000	13.030000	13.620000	6.568000	
Chromosome12
6.174000	14.096000	7.380000	11.368000	11.511999	14.834000	12.626000	8.600000	6.512000	4.572000	11.856001	9.034000	8.778000	10.738000	9.108000	7.428000	12.448000	13.632000	13.620000	6.870000	
Chromosome13
6.208000	13.356000	7.380000	10.620000	11.954000	14.834000	12.680000	8.512000	5.520000	4.358000	11.270000	8.048000	8.566000	11.332000	8.802000	7.428000	11.922000	14.226000	13.620000	6.298000	
Chromosome14
5.924000	13.500000	5.970000	11.320000	11.862000	14.834000	12.784000	9.140000	5.242000	4.358000	12.342000	7.270000	8.576000	9.788000	7.890000	6.508000	11.922000	12.488000	13.620000	6.328000	
Chromosome15
6.174000	13.646000	7.694000	11.320000	11.954000	15.224000	12.524000	8.512000	6.796000	3.524000	12.050000	8.900001	8.422000	10.582000	8.038000	7.330000	12.144000	13.654000	12.783999	6.430000	
Chromosome16
5.916000	14.686000	7.058000	11.368000	11.954000	14.834000	12.556001	8.512000	5.866000	5.084000	12.244000	8.048000	8.778000	10.856000	9.486000	8.208000	11.816000	12.882000	13.620000	6.568000	
Chromosome17
5.924000	13.500000	5.970000	11.320000	11.862000	14.834000	12.784000	9.140000	5.520000	4.358000	12.342000	7.270000	8.576000	10.698000	8.038000	7.702000	11.922000	12.930000	13.620000	6.328000	
Chromosome18
6.174000	13.646000	6.826000	11.980000	11.954000	14.834000	12.524000	8.512000	5.916000	4.398000	12.050000	8.048000	8.264000	11.058000	8.038000	7.330000	12.144000	13.580000	12.783999	6.430000	
Chromosome19
6.174000	13.646000	6.826000	11.320000	11.954000	15.224000	12.524000	8.024000	5.916000	3.524000	12.050000	8.048000	8.422000	10.582000	7.276000	7.330000	12.144000	13.580000	12.783999	6.430000	
Chromosome20
6.174000	15.547999	7.380000	11.368000	11.599999	14.834000	12.834001	7.542000	6.542000	3.604000	11.856001	9.034000	8.778000	10.324000	9.108000	7.180000	12.448000	13.632000	13.504000	6.568000	
Chromosome21
5.882000	14.335999	7.380000	10.606000	11.954000	14.834000	12.626000	8.512000	6.512000	4.572000	11.856001	9.034000	8.778000	10.738000	9.108000	7.428000	12.448000	13.632000	13.620000	6.870000	
Chromosome22
6.174000	13.401999	8.342000	11.368000	11.698000	15.113999	12.626000	8.512000	6.512000	4.572000	11.066001	9.682000	9.717999	10.456000	9.108000	7.428000	12.448000	13.632000	13.620000	6.568000	
Chromosome23
5.538000	15.548000	7.058000	11.368000	11.799999	14.834000	12.626000	8.512000	5.866000	4.516000	12.244000	8.048000	8.778000	10.856000	9.486000	7.428000	11.816000	13.632000	13.620000	6.568000	
Chromosome24
6.174000	14.096000	7.380000	11.368000	11.954000	14.834000	12.626000	8.512000	6.512000	4.572000	11.856001	8.058001	9.238000	10.970000	9.108000	7.428000	12.448000	13.632000	13.620000	6.870000	
Chromosome25
7.036000	13.500000	7.226000	11.226000	11.954000	14.533999	12.784000	8.290000	5.520000	4.374000	12.050000	8.512000	8.576000	11.302000	8.038000	7.590000	11.922000	13.632000	13.058000	5.518000	
Chromosome26
7.132000	13.401999	7.380000	11.368000	11.325999	15.113999	12.626000	8.512000	6.512000	5.476000	11.066001	9.154000	8.778000	10.456000	9.108000	7.428000	12.448000	13.632000	13.620000	6.752000	
Chromosome27
6.986000	13.500000	7.226000	11.226000	11.954000	14.533999	12.730000	8.290000	5.520000	4.374000	12.050000	8.512000	8.576000	11.302000	8.038000	6.882000	11.922000	13.632000	13.058000	5.518000	
Chromosome28
6.174000	14.559999	7.380000	11.368000	11.954000	14.834000	12.626000	7.542000	6.542000	4.572000	11.856001	9.034000	8.778000	10.324000	9.108000	6.596000	12.296000	13.632000	13.504000	6.568000	
Chromosome29
6.174000	12.938000	6.826000	11.320000	11.954000	15.224000	12.524000	8.512000	5.916000	4.010000	12.050000	8.048000	8.422000	10.582000	8.038000	7.330000	12.144000	13.580000	12.783999	6.430000	
Chromosome30
6.316000	14.686000	7.058000	11.368000	11.954000	14.834000	12.626000	8.506001	5.458000	5.084000	12.244000	8.048000	8.778000	10.585999	9.486000	7.428000	11.816000	13.632000	13.620000	6.568000	
Chromosome31
6.208000	13.646000	7.380000	10.880000	11.954000	14.834000	13.240001	8.512000	5.520000	4.892000	11.784000	8.880000	8.566000	11.332000	8.802000	7.428000	12.406000	13.632000	13.620000	6.370000	
Chromosome32
6.174000	13.646000	6.412000	11.980000	12.478000	15.089999	12.524000	8.512000	5.916000	4.398000	12.612000	7.104000	8.264000	10.582000	8.038000	7.330000	12.144000	13.182000	12.783999	6.430000	
Chromosome33
6.174000	14.559999	7.380000	11.368000	11.954000	14.691999	12.626000	7.742000	6.542000	3.666000	11.856001	9.034000	8.778000	10.714001	9.108000	7.428000	12.448000	13.632000	13.504000	6.568000	
Chromosome34
6.174000	13.401999	8.352000	11.368000	11.954000	14.277999	12.626000	8.512000	6.512000	4.572000	11.066001	9.682000	8.778000	10.456000	9.108000	8.278000	12.448000	13.632000	13.620000	6.568000	
Chromosome35
6.992000	13.401999	7.380000	11.368000	11.954000	15.113999	12.626000	8.512000	6.512000	4.572000	11.066001	9.682000	8.778000	10.456000	9.108000	7.428000	12.448000	13.632000	13.620000	6.568000	
Chromosome36
6.208000	13.646000	7.380000	10.880000	11.954000	14.834000	12.680000	8.512000	4.546000	3.776000	11.466001	8.048000	8.566000	11.332000	8.200000	7.428000	11.922000	12.808000	13.620000	6.376000	
Chromosome37
5.924000	13.500000	5.970000	11.320000	12.250000	14.834000	13.072001	9.140000	5.520000	4.358000	12.342000	7.270000	8.576000	10.698000	8.202000	7.428000	12.722000	12.930000	13.620000	6.328000	
Chromosome38
6.174000	14.096000	8.256001	12.158000	11.954000	14.346000	13.594001	8.512000	6.512000	4.572000	11.856001	9.034000	8.778000	10.738000	9.108000	7.428000	12.448000	13.210000	13.620000	6.870000	
Chromosome39
6.174000	14.298000	6.748000	11.368000	11.304000	15.438000	12.290000	7.730000	5.872000	5.084000	12.244000	8.048000	8.778000	10.856000	9.486000	7.428000	11.816000	13.632000	13.620000	6.568000	
Generation: 14
Chromosome0
6.174000	12.696000	6.826000	11.320000	12.747999	15.224000	12.524000	8.512000	5.916000	3.524000	12.726000	8.048000	8.422000	10.582000	8.038000	7.330000	11.742000	13.580000	12.783999	6.430000	
Chromosome1
6.114000	13.472000	6.884000	11.226000	11.841999	14.533999	12.784000	8.290000	6.500000	3.590000	12.050000	8.866000	8.576000	11.302000	7.928000	6.882000	12.676000	13.632000	13.058000	5.518000	
Chromosome2
6.174000	13.646000	6.826000	11.716000	11.738000	14.834000	12.524000	8.512000	5.916000	5.260000	12.050000	7.230000	8.264000	9.866000	8.038000	7.330000	12.144000	13.580000	13.360000	6.338000	
Chromosome3
6.174000	14.096000	7.380000	11.368000	11.954000	14.834000	12.626000	8.512000	6.512000	4.378000	11.856001	9.034000	9.346000	10.349999	9.108000	7.428000	12.448000	13.632000	13.620000	6.870000	
Chromosome4
5.924000	13.500000	5.970000	11.320000	11.862000	14.311999	12.784000	9.140000	5.242000	4.358000	12.342000	7.270000	8.576000	9.788000	8.452001	6.508000	12.304000	12.488000	13.620000	6.822000	
Chromosome5
6.174000	13.646000	6.826000	11.980000	12.042000	14.834000	12.524000	8.512000	5.916000	4.398000	12.050000	8.048000	8.264000	11.058000	8.038000	7.330000	11.690001	13.580000	12.783999	6.430000	
Chromosome6
6.174000	15.547999	7.342000	11.368000	11.599999	14.296000	12.090000	7.542000	6.542000	3.604000	11.856001	9.034000	8.778000	10.324000	9.108000	7.058000	12.448000	13.632000	13.504000	6.568000	
Chromosome7
7.036000	12.734000	7.226000	11.226000	11.954000	14.533999	12.784000	8.534000	5.520000	4.374000	12.050000	8.512000	8.576000	11.302000	8.038000	8.380000	11.922000	13.632000	13.058000	5.518000	
Chromosome8
7.132000	13.401999	7.380000	11.368000	11.325999	15.113999	12.626000	8.512000	6.512000	5.476000	11.066001	9.154000	8.778000	10.456000	9.108000	7.428000	12.448000	13.632000	13.620000	6.444000	
Chromosome9
6.174000	13.200000	7.480000	11.320000	11.954000	15.224000	12.524000	7.552000	5.916000	4.010000	12.050000	7.692000	8.422000	10.582000	8.038000	7.330000	11.316000	13.580000	12.783999	6.430000	
Chromosome10
6.130000	12.938000	5.906000	11.320000	11.954000	15.224000	12.524000	9.084000	5.916000	4.010000	12.050000	8.048000	8.422000	10.582000	8.038000	7.330000	12.144000	13.580000	12.783999	6.430000	
Chromosome11
6.174000	13.646000	6.826000	12.941999	11.954000	14.834000	13.396000	8.512000	5.916000	4.398000	12.050000	8.048000	8.264000	11.058000	8.038000	7.330000	12.340000	13.580000	13.532000	6.430000	
Chromosome12
6.174000	15.547999	7.380000	11.368000	11.599999	14.879999	12.834001	7.542000	6.542000	3.604000	12.128001	9.034000	8.778000	10.324000	9.108000	7.180000	12.942000	13.632000	13.504000	6.568000	
Chromosome13
5.924000	13.500000	5.970000	11.320000	11.862000	14.686000	12.784000	9.450001	5.242000	4.358000	12.342000	7.270000	8.472000	9.788000	7.890000	6.508000	11.596000	12.488000	13.620000	6.060000	
Chromosome14
7.132000	13.401999	7.380000	11.906000	11.325999	15.113999	12.626000	8.512000	6.918000	5.476000	10.466001	9.154000	9.514000	10.456000	9.108000	7.428000	12.448000	13.632000	13.620000	6.752000	
Chromosome15
6.522000	13.401999	6.512000	11.368000	10.731999	15.113999	13.534000	8.512000	6.512000	5.476000	11.066001	9.154000	9.622000	9.720000	9.108000	6.976000	12.448000	13.632000	13.620000	6.752000	
Chromosome16
5.924000	12.626000	5.970000	12.245999	11.862000	14.796000	12.784000	9.140000	5.242000	3.484000	13.292000	7.270000	8.576000	9.788000	7.890000	6.508000	12.148000	12.488000	13.620000	6.152000	
Chromosome17
6.174000	13.646000	6.826000	12.194000	11.738000	14.834000	12.524000	8.512000	5.916000	4.398000	12.050000	7.230000	8.264000	10.582000	8.038000	7.330000	12.144000	13.580000	12.783999	6.338000	
Chromosome18
6.174000	13.646000	6.826000	12.368000	12.368000	14.834000	12.524000	8.512000	5.402000	4.860000	12.050000	7.230000	8.264000	10.582000	8.038000	7.330000	12.144000	13.798000	12.783999	6.436000	
Chromosome19
5.162000	13.500000	7.388000	11.226000	11.954000	14.561999	12.784000	8.290000	5.520000	4.168000	12.050000	8.512000	7.970000	10.600000	8.038000	6.882000	12.676000	13.632000	13.408000	6.058000	
Chromosome20
6.174000	13.646000	6.826000	11.980000	11.954000	14.834000	12.524000	8.512000	5.916000	4.398000	12.050000	8.048000	8.264000	11.058000	8.052000	6.542000	12.144000	13.580000	12.783999	6.386000	
Chromosome21
7.132000	13.401999	7.424000	11.368000	11.325999	15.113999	12.626000	8.512000	6.512000	5.476000	11.066001	9.154000	8.778000	10.456000	9.108000	7.428000	12.120000	13.632000	13.620000	6.752000	
Chromosome22
6.174000	13.646000	6.812000	11.320000	12.157999	14.418000	12.524000	8.512000	5.916000	3.312000	12.726000	8.048000	8.422000	10.582000	8.038000	7.330000	12.144000	13.580000	12.783999	6.430000	
Chromosome23
6.174000	13.646000	6.826000	11.320000	12.157999	15.224000	12.524000	8.512000	5.916000	2.556000	12.726000	8.048000	8.422000	11.268000	8.984000	7.330000	12.144000	13.580000	12.783999	6.430000	
Chromosome24
5.924000	13.500000	5.970000	11.320000	11.862000	14.834000	12.784000	9.140000	5.242000	4.466000	12.342000	7.270000	8.576000	9.788000	7.890000	6.084000	11.922000	13.168000	13.620000	6.328000	
Chromosome25
6.174000	14.014000	6.826000	11.980000	11.954000	14.834000	12.524000	8.512000	5.640000	4.398000	12.050000	7.066000	8.264000	11.058000	8.038000	7.330000	12.144000	13.580000	12.783999	6.430000	
Chromosome26
5.564000	13.500000	6.884000	11.226000	12.570000	14.533999	12.784000	8.290000	5.520000	4.168000	12.050000	8.436000	8.576000	10.780000	8.038000	6.882000	12.676000	13.632000	13.058000	5.518000	
Chromosome27
7.102000	15.547999	7.440000	12.358000	11.599999	15.018000	12.834001	7.542000	6.542000	3.604000	11.856001	9.034000	8.778000	10.324000	9.108000	7.180000	12.448000	13.632000	13.504000	5.812000	
Chromosome28
6.174000	14.160000	7.380000	10.622000	11.954000	14.834000	12.626000	8.512000	6.512000	4.378000	11.856001	9.034000	9.346000	11.433999	9.108000	7.428000	12.448000	13.632000	13.620000	6.870000	
Chromosome29
6.174000	12.750000	6.826000	10.948000	12.157999	15.224000	12.524000	9.338000	5.916000	3.350000	12.726000	8.048000	8.422000	10.582000	8.038000	8.172000	12.144000	13.422000	12.783999	6.430000	
Chromosome30
6.114000	13.500000	6.884000	11.226000	11.954000	14.533999	13.656000	8.290000	5.520000	4.168000	12.050000	8.512000	8.576000	11.302000	8.038000	6.882000	13.656000	13.632000	13.058000	5.518000	
Chromosome31
7.036000	13.500000	7.226000	11.226000	11.954000	14.533999	12.784000	8.290000	5.520000	4.374000	12.050000	8.512000	8.576000	11.302000	8.250000	7.818000	12.880000	13.632000	13.058000	5.518000	
Chromosome32
6.174000	14.096000	7.380000	11.368000	11.954000	14.834000	12.626000	8.512000	6.512000	4.378000	11.856001	9.034000	9.346000	9.893999	9.108000	7.414000	12.448000	13.632000	13.046000	6.870000	
Chromosome33
7.036000	13.500000	7.226000	11.226000	11.954000	14.533999	12.784000	8.290000	5.520000	4.374000	12.050000	9.152000	9.536000	11.302000	8.038000	7.590000	11.922000	13.632000	13.058000	5.518000	
Chromosome34
5.924000	13.500000	5.970000	10.506000	11.862000	14.834000	12.784000	9.140000	5.242000	4.358000	12.342000	6.770000	8.576000	9.788000	7.890000	6.508000	11.922000	12.488000	13.620000	6.328000	
Chromosome35
6.574000	13.401999	7.380000	11.368000	11.325999	15.113999	12.626000	7.954000	6.512000	5.476000	11.282001	9.916000	8.778000	10.456000	9.144000	8.264000	12.946000	13.632000	13.620000	6.752000	
Chromosome36
6.174000	13.464000	6.826000	12.368000	11.738000	14.834000	12.442000	8.512000	5.916000	4.602000	12.050000	7.230000	8.264000	10.582000	8.038000	7.330000	12.144000	13.580000	12.839999	6.338000	
Chromosome37
7.132000	13.401999	7.380000	11.368000	11.325999	15.113999	13.080000	8.512000	6.512000	5.476000	10.444001	9.154000	8.778000	10.456000	9.108000	7.428000	12.448000	13.632000	13.620000	6.752000	
Chromosome38
6.500000	13.646000	6.826000	11.980000	11.954000	14.834000	12.524000	8.512000	5.916000	4.398000	12.050000	8.048000	7.722000	11.058000	8.038000	7.330000	12.144000	13.580000	12.783999	6.430000	
Chromosome39
6.174000	12.938000	7.552000	11.320000	11.954000	14.998000	12.524000	8.512000	5.916000	4.010000	12.050000	8.048000	8.422000	10.582000	7.860000	7.330000	12.144000	13.580000	12.254000	7.298000	
Generation: 15
Chromosome0
6.174000	14.096000	7.380000	11.368000	11.954000	14.834000	12.626000	8.512000	6.512000	4.378000	11.856001	9.034000	9.346000	10.349999	9.108000	7.428000	12.448000	14.308000	13.620000	6.870000	
Chromosome1
5.924000	13.500000	5.970000	11.320000	11.743999	14.311999	12.784000	9.140000	5.242000	4.358000	12.342000	7.270000	8.738000	9.788000	8.452001	6.508000	12.304000	11.630000	13.620000	6.822000	
Chromosome2
6.174000	13.646000	6.826000	12.243999	12.042000	14.834000	12.524000	8.340000	5.656000	4.398000	12.050000	8.048000	8.264000	11.058000	8.038000	7.330000	11.690001	13.580000	12.783999	6.430000	
Chromosome3
6.174000	15.547999	7.342000	11.368000	11.599999	13.509999	12.090000	7.542000	6.542000	3.604000	11.856001	9.034000	8.778000	10.324000	9.108000	6.858000	12.448000	13.632000	13.872000	6.568000	
Chromosome4
7.292000	13.401999	7.380000	11.368000	11.325999	15.113999	12.626000	8.512000	6.512000	5.476000	11.066001	9.154000	8.778000	10.456000	9.108000	7.824000	12.448000	13.632000	13.620000	6.444000	
Chromosome5
6.130000	12.938000	5.906000	11.662000	11.954000	15.224000	13.022000	9.084000	5.916000	4.010000	12.054000	8.734000	7.768000	10.582000	8.038000	7.798000	12.716000	13.580000	12.783999	6.430000	
Chromosome6
6.174000	13.646000	7.614000	12.941999	11.954000	14.834000	13.396000	8.512000	5.916000	4.398000	12.050000	8.048000	8.264000	11.058000	8.188000	7.330000	12.340000	13.580000	13.532000	6.152000	
Chromosome7
6.174000	15.547999	8.214000	11.368000	11.599999	14.879999	12.834001	8.436000	6.542000	3.604000	12.128001	8.988001	8.778000	10.324000	9.108000	7.490000	12.164001	13.632000	13.504000	7.184000	
Chromosome8
6.522000	13.401999	6.512000	11.368000	10.938000	15.113999	13.534000	8.512000	6.512000	5.294000	11.066001	9.154000	9.622000	9.720000	9.108000	6.976000	12.448000	13.632000	14.166000	6.264000	
Chromosome9
5.924000	12.626000	5.970000	12.245999	11.862000	14.796000	12.784000	9.140000	4.508000	3.484000	13.292000	7.270000	8.818000	9.600000	7.890000	6.508000	11.754000	12.488000	13.620000	6.152000	
Chromosome10
5.292000	15.547999	7.380000	11.368000	11.599999	14.879999	12.834001	7.542000	6.542000	3.604000	12.128001	9.034000	8.778000	10.324000	9.108000	7.180000	12.942000	13.632000	13.504000	6.568000	
Chromosome11
5.924000	12.626000	5.970000	12.245999	11.862000	14.796000	12.784000	9.140000	6.090000	3.484000	13.292000	7.270000	7.702000	9.788000	7.890000	6.508000	12.148000	12.488000	13.620000	6.152000	
Chromosome12
6.522000	13.401999	6.512000	11.368000	10.731999	15.113999	14.344001	8.512000	6.512000	5.476000	11.066001	9.154000	9.622000	9.720000	8.538000	6.976000	12.448000	13.632000	13.620000	6.752000	
Chromosome13
5.924000	13.500000	5.970000	11.320000	12.674000	14.311999	12.784000	8.264000	5.242000	4.358000	12.342000	7.580000	8.576000	10.132000	8.452001	6.264000	11.710000	12.488000	13.620000	6.620000	
Chromosome14
5.924000	13.500000	5.970000	11.320000	11.862000	14.311999	12.784000	9.140000	5.242000	5.088000	13.158000	7.270000	8.576000	9.788000	8.922001	6.508000	12.304000	13.268000	13.620000	6.822000	
Chromosome15
6.522000	13.401999	7.182000	11.368000	10.731999	15.113999	13.534000	8.512000	6.512000	5.476000	11.066001	9.154000	9.622000	9.720000	9.108000	6.976000	12.448000	13.632000	13.432000	6.752000	
Chromosome16
5.924000	13.500000	5.970000	11.320000	11.862000	14.877999	12.784000	9.140000	5.242000	4.358000	12.342000	7.270000	8.390000	9.788000	9.192000	6.508000	12.304000	12.488000	13.620000	6.822000	
Chromosome17
5.924000	11.872001	5.970000	12.245999	11.862000	14.796000	12.784000	9.140000	5.242000	4.200000	13.292000	7.948000	8.576000	9.788000	7.890000	6.508000	12.148000	12.488000	13.620000	6.688000	
Chromosome18
7.132000	13.268000	7.380000	11.368000	11.426000	15.113999	12.626000	8.512000	6.512000	5.476000	11.470001	9.488000	8.778000	10.456000	8.818000	7.606000	12.448000	13.632000	13.620000	6.444000	
Chromosome19
6.174000	13.646000	6.826000	12.941999	11.954000	14.834000	13.396000	8.512000	5.916000	4.398000	12.050000	8.602000	8.264000	11.058000	8.038000	8.282000	12.340000	13.580000	12.830000	6.430000	
Chromosome20
7.132000	13.401999	7.380000	11.368000	11.325999	14.145999	12.626000	8.512000	6.512000	5.476000	11.066001	9.154000	8.778000	10.456000	9.108000	7.428000	12.448000	13.632000	13.620000	6.444000	
Chromosome21
6.522000	13.401999	6.512000	11.368000	10.731999	15.113999	13.534000	8.408000	7.244000	5.476000	10.104001	9.154000	9.622000	9.720000	9.108000	6.976000	12.448000	13.632000	13.918000	6.752000	
Chromosome22
6.130000	12.938000	5.906000	11.320000	11.954000	15.224000	12.524000	9.084000	5.826000	4.010000	12.050000	8.048000	8.422000	11.382000	8.038000	7.330000	12.642000	14.420000	12.783999	6.430000	
Chromosome23
6.130000	12.299999	6.292000	11.320000	11.954000	16.021999	12.524000	9.084000	5.916000	4.010000	12.050000	8.048000	8.422000	10.582000	8.038000	7.330000	11.914001	13.580000	12.783999	6.430000	
Chromosome24
5.924000	12.626000	5.970000	12.245999	11.862000	15.007999	12.498000	9.140000	5.242000	3.484000	13.292000	7.270000	8.576000	9.788000	7.890000	6.508000	12.148000	12.364000	13.620000	6.152000	
Chromosome25
6.174000	13.646000	6.826000	12.941999	11.954000	14.834000	13.396000	9.056000	5.916000	4.398000	12.050000	8.048000	7.476000	11.058000	8.172000	7.330000	13.090000	13.580000	13.532000	6.430000	
Chromosome26
5.306000	15.547999	7.342000	11.368000	11.599999	14.296000	12.090000	7.778000	6.300000	3.604000	11.856001	8.270000	8.778000	10.324000	9.108000	7.058000	12.448000	13.632000	13.504000	6.568000	
Chromosome27
5.196000	13.646000	6.826000	12.941999	11.954000	14.834000	12.992000	8.512000	4.946000	5.298000	12.050000	8.048000	8.264000	10.851999	8.038000	7.330000	12.340000	13.580000	13.532000	6.430000	
Chromosome28
6.174000	13.646000	6.378000	12.846000	11.954000	14.834000	14.198000	7.642000	5.916000	4.816000	12.050000	8.048000	8.264000	11.058000	8.038000	7.330000	13.094000	13.580000	13.532000	6.430000	
Chromosome29
6.174000	13.646000	6.826000	12.030000	12.042000	14.834000	12.524000	8.512000	5.916000	4.398000	12.050000	8.048000	8.264000	11.058000	8.038000	6.370000	11.690001	13.580000	12.783999	5.614000	
Chromosome30
6.174000	13.646000	6.826000	12.490000	11.954000	14.834000	13.396000	8.512000	5.916000	3.992000	12.050000	8.048000	7.640000	10.568000	8.038000	7.330000	12.340000	13.580000	13.532000	6.430000	
Chromosome31
6.224000	13.401999	7.380000	11.368000	11.325999	15.113999	12.626000	7.868000	5.798000	5.780000	11.066001	9.154000	8.778000	10.456000	9.108000	7.428000	12.448000	13.632000	13.620000	6.444000	
Chromosome32
6.522000	13.401999	6.512000	11.368000	10.731999	15.113999	12.674001	8.512000	6.512000	5.476000	11.066001	8.300000	9.622000	9.690001	9.108000	6.976000	12.448000	13.632000	13.620000	6.906000	
Chromosome33
6.174000	14.096000	7.768000	11.368000	11.954000	14.834000	12.626000	8.512000	6.512000	3.850000	11.856001	9.268001	9.346000	10.349999	9.108000	7.428000	12.448000	13.632000	13.620000	6.870000	
Chromosome34
6.174000	15.547999	7.380000	11.368000	11.599999	14.879999	12.834001	7.542000	6.542000	3.604000	12.128001	9.034000	8.778000	11.270000	9.108000	7.180000	12.942000	13.632000	13.504000	6.568000	
Chromosome35
6.280000	13.500000	5.970000	11.320000	11.862000	14.311999	12.784000	9.140000	5.242000	4.358000	12.342000	7.270000	8.576000	9.788000	7.986001	6.508000	11.632000	12.488000	13.620000	7.370000	
Chromosome36
6.072001	13.500000	6.090000	11.320000	11.862000	13.572000	12.784000	9.140000	5.242000	4.552000	12.342000	6.790000	9.126000	9.788000	8.452001	6.508000	12.304000	12.488000	13.620000	5.934000	
Chromosome37
6.522000	13.401999	6.512000	11.368000	10.731999	15.113999	13.534000	8.512000	6.512000	5.476000	11.066001	9.154000	8.792000	9.720000	10.096000	6.976000	13.050000	13.632000	13.620000	6.752000	
Chromosome38
6.194000	13.500000	5.970000	11.320000	11.862000	14.311999	12.784000	9.140000	4.354000	4.358000	12.342000	7.270000	8.576000	8.830000	8.452001	6.508000	12.304000	12.048000	13.620000	6.822000	
Chromosome39
6.174000	14.096000	7.380000	11.368000	11.954000	14.834000	12.626000	8.512000	6.512000	4.248000	11.856001	9.034000	9.346000	10.349999	9.108000	7.428000	12.448000	13.632000	13.620000	6.870000	
Generation: 16
Chromosome0
6.174000	14.096000	7.380000	11.116000	11.954000	15.362000	12.626000	8.512000	6.512000	4.378000	11.856001	9.034000	9.106000	9.391999	9.108000	7.428000	12.398000	14.308000	14.448000	6.870000	
Chromosome1
5.924000	13.424000	5.970000	11.320000	11.743999	14.311999	13.482000	9.140000	5.242000	4.358000	12.342000	7.270000	8.738000	9.788000	8.452001	6.486000	12.304000	11.630000	13.620000	6.822000	
Chromosome2
7.152000	13.646000	6.826000	12.243999	12.849999	14.834000	12.524000	8.750000	5.656000	4.398000	12.050000	8.048000	8.264000	11.259999	8.038000	7.330000	11.690001	13.580000	12.783999	6.430000	
Chromosome3
6.556000	15.547999	7.342000	11.368000	11.599999	13.421999	11.316000	7.542000	6.542000	3.604000	11.856001	9.034000	8.778000	10.324000	8.698000	6.858000	12.448000	13.632000	13.872000	6.682000	
Chromosome4
6.174000	13.646000	7.614000	12.941999	11.954000	15.506000	13.396000	8.512000	6.678000	4.398000	12.050000	8.048000	8.264000	11.058000	8.188000	7.330000	12.340000	13.580000	13.532000	6.354001	
Chromosome5
6.522000	13.141999	6.512000	11.368000	10.058000	15.113999	13.534000	8.512000	6.512000	5.294000	11.066001	9.154000	9.622000	9.720000	9.340000	6.976000	12.448000	13.632000	14.166000	6.264000	
Chromosome6
5.924000	12.626000	5.970000	12.245999	11.862000	14.796000	12.784000	9.012000	4.508000	3.484000	13.292000	7.270000	8.818000	9.600000	7.890000	6.508000	11.754000	12.488000	13.620000	6.152000	
Chromosome7
5.924000	13.500000	5.970000	11.320000	12.674000	13.331999	12.784000	8.264000	5.242000	4.358000	12.342000	7.580000	7.730000	10.132000	8.452001	6.264000	11.710000	12.488000	13.620000	6.620000	
Chromosome8
6.522000	13.401999	7.182000	10.646000	10.731999	15.113999	13.534000	8.512000	6.512000	5.042000	11.066001	9.108001	9.622000	9.870000	9.108000	6.976000	12.448000	14.356000	13.432000	6.752000	
Chromosome9
5.924000	14.142000	5.970000	11.320000	11.862000	14.280000	12.784000	9.140000	5.242000	4.358000	12.342000	7.270000	8.390000	9.080000	9.192000	6.508000	12.304000	12.488000	13.390000	6.822000	
Chromosome10
5.850000	13.401999	7.792000	11.368000	10.731999	15.113999	13.534000	9.374001	5.970000	5.476000	11.330001	9.154000	9.622000	9.720000	9.108000	6.976000	12.448000	13.632000	13.432000	6.752000	
Chromosome11
5.924000	12.626000	5.970000	12.200000	11.862000	14.796000	12.784000	9.140000	4.508000	3.484000	13.292000	7.270000	8.818000	9.600000	7.890000	6.508000	11.754000	11.938000	13.620000	5.628000	
Chromosome12
5.924000	12.626000	5.970000	12.325999	11.862000	14.796000	12.784000	9.174001	4.508000	3.484000	13.292000	7.270000	8.818000	9.600000	7.890000	6.132000	11.754000	13.238000	13.620000	6.152000	
Chromosome13
6.174000	14.096000	7.380000	11.368000	11.954000	14.388000	12.626000	8.512000	5.552000	4.378000	12.394001	9.034000	9.346000	10.349999	9.108000	7.428000	12.448000	14.308000	13.620000	6.870000	
Chromosome14
5.924000	13.500000	5.420000	11.320000	12.674000	14.311999	12.784000	8.264000	5.242000	4.358000	13.012000	7.580000	8.576000	10.132000	7.978001	6.264000	11.710000	12.488000	13.620000	6.620000	
Chromosome15
5.924000	13.500000	5.970000	11.320000	11.862000	14.877999	12.784000	9.140000	5.242000	4.408000	12.342000	7.270000	8.390000	9.788000	9.192000	6.508000	12.304000	12.488000	13.620000	6.822000	
Chromosome16
5.924000	13.500000	5.970000	11.320000	11.862000	14.877999	12.784000	9.140000	5.242000	4.356000	12.342000	7.270000	8.390000	9.788000	9.192000	6.508000	12.304000	12.488000	13.620000	6.822000	
Chromosome17
6.174000	13.796000	7.380000	11.368000	11.954000	14.834000	12.626000	8.512000	6.512000	4.378000	11.856001	9.034000	9.346000	10.349999	9.108000	7.428000	12.448000	14.308000	13.826000	6.870000	
Chromosome18
6.174000	14.114000	7.614000	12.941999	11.954000	14.834000	13.396000	9.114000	6.646000	4.398000	12.050000	7.896000	8.264000	11.058000	8.188000	7.330000	12.340000	13.580000	13.532000	6.152000	
Chromosome19
6.522000	13.401999	7.182000	11.368000	10.429999	15.113999	13.534000	8.512000	6.512000	5.476000	11.066001	9.154000	9.622000	8.982000	8.714000	6.976000	12.448000	13.632000	13.432000	6.238000	
Chromosome20
6.522000	13.401999	7.182000	11.368000	10.731999	15.113999	13.534000	8.512000	6.512000	5.476000	11.324001	9.154000	9.622000	9.720000	9.108000	6.976000	12.448000	13.632000	13.432000	6.752000	
Chromosome21
5.924000	13.500000	5.970000	10.420000	12.674000	14.311999	12.572001	8.264000	5.242000	4.358000	12.342000	7.580000	8.576000	10.132000	8.452001	6.264000	11.388000	12.488000	13.982000	6.620000	
Chromosome22
6.174000	15.547999	7.342000	11.368000	11.599999	13.509999	12.090000	7.542000	7.096000	3.604000	11.856001	9.034000	8.778000	10.324000	9.108000	6.858000	12.448000	13.632000	13.872000	6.568000	
Chromosome23
5.924000	13.500000	5.720000	11.320000	12.674000	14.311999	12.784000	8.664000	5.242000	4.358000	12.342000	7.388000	8.576000	10.132000	8.452001	6.264000	11.710000	12.488000	13.620000	6.620000	
Chromosome24
5.924000	13.754000	6.342000	11.320000	12.674000	14.311999	12.784000	9.196000	5.242000	4.358000	11.922000	7.580000	8.576000	10.132000	8.452001	6.264000	11.710000	12.488000	13.620000	6.620000	
Chromosome25
6.174000	13.646000	7.614000	12.941999	11.954000	14.834000	13.396000	8.512000	5.916000	4.398000	12.050000	8.048000	7.464000	11.058000	8.188000	7.330000	12.340000	12.844000	13.532000	6.152000	
Chromosome26
5.924000	13.500000	5.970000	11.320000	11.743999	14.311999	12.784000	9.140000	5.242000	4.358000	12.342000	7.270000	8.738000	8.832000	8.452001	6.508000	12.304000	11.630000	13.620000	7.652000	
Chromosome27
6.522000	13.401999	6.512000	11.368000	11.024000	14.388000	13.534000	8.512000	6.512000	5.493999	11.066001	9.154000	9.622000	9.720000	9.108000	6.976000	12.448000	13.632000	14.166000	6.264000	
Chromosome28
6.458000	16.185999	6.642000	11.368000	11.599999	13.509999	12.182000	7.542000	6.542000	3.604000	12.364001	9.034000	8.778000	10.324000	9.108000	6.858000	12.448000	13.632000	13.872000	6.568000	
Chromosome29
5.924000	13.500000	5.970000	11.320000	12.674000	13.395999	12.784000	8.120000	5.336000	4.358000	12.342000	7.500000	8.576000	10.132000	8.452001	6.264000	11.710000	12.488000	14.132000	6.224000	
Chromosome30
6.012000	15.969999	7.802000	11.368000	11.599999	13.509999	12.090000	7.542000	6.542000	3.604000	11.856001	9.034000	8.778000	10.324000	8.884000	6.858000	12.448000	13.632000	14.770000	6.568000	
Chromosome31
5.924000	13.186001	5.970000	12.245999	12.214000	14.796000	12.784000	9.140000	4.508000	2.922000	13.292000	7.722001	8.818000	9.600000	7.890000	6.508000	11.754000	12.488000	14.104000	6.152000	
Chromosome32
5.774000	12.626000	5.034000	12.245999	11.862000	15.717999	12.784000	9.140000	4.508000	3.484000	13.292000	7.270000	8.818000	9.600000	7.890000	6.508000	12.431999	12.474000	13.620000	6.152000	
Chromosome33
7.048000	15.547999	7.342000	11.368000	11.599999	13.509999	12.090000	7.542000	6.542000	2.960000	11.856001	9.034000	8.778000	10.324000	9.108000	6.858000	12.448000	13.632000	13.872000	6.568000	
Chromosome34
6.840000	15.547999	7.342000	11.368000	11.599999	13.509999	13.044001	8.059999	6.542000	3.604000	11.856001	9.034000	9.522000	10.324000	9.108000	6.858000	11.734000	13.632000	13.872000	5.998000	
Chromosome35
5.924000	13.500000	5.970000	11.320000	11.743999	14.311999	12.784000	9.140000	5.242000	4.358000	12.342000	7.270000	8.738000	9.788000	8.452001	6.508000	11.608000	11.306000	13.620000	6.822000	
Chromosome36
6.174000	15.547999	7.342000	11.368000	11.599999	13.509999	11.428000	7.542000	6.542000	3.542000	11.856001	9.176001	8.778000	10.480000	9.108000	6.858000	12.448000	13.632000	13.872000	6.568000	
Chromosome37
6.174000	13.646000	6.826000	12.243999	12.042000	15.016000	12.524000	8.340000	5.656000	4.398000	12.050000	8.048000	8.264000	11.058000	8.038000	7.330000	11.690001	13.118000	12.783999	6.430000	
Chromosome38
6.174000	13.646000	7.614000	12.941999	11.954000	14.834000	13.396000	8.512000	5.916000	4.398000	12.050000	8.048000	8.802000	11.058000	8.188000	7.330000	12.340000	14.576000	13.532000	6.288001	
Chromosome39
6.174000	13.646000	7.614000	12.941999	12.391999	14.834000	13.396000	8.512000	5.916000	4.398000	12.050000	8.048000	8.156000	11.058000	8.188000	7.330000	12.340000	13.580000	13.532000	6.152000	
Generation: 17
Chromosome0
6.458000	16.584000	6.642000	11.524000	11.599999	14.279999	12.182000	7.542000	6.418000	3.604000	12.364001	9.034000	8.778000	10.324000	9.108000	6.858000	12.448000	13.632000	13.872000	6.568000	
Chromosome1
6.840000	15.547999	7.342000	11.368000	11.599999	12.995999	13.044001	8.059999	6.542000	3.604000	11.856001	8.560000	9.668000	10.324000	9.108000	6.858000	11.734000	12.792000	13.748000	5.998000	
Chromosome2
6.174000	14.096000	6.712000	11.116000	11.954000	15.362000	12.626000	8.512000	6.512000	4.378000	11.856001	9.034000	9.106000	9.391999	9.108000	7.428000	12.398000	14.308000	14.448000	6.870000	
Chromosome3
5.924000	12.427999	5.970000	12.009999	11.743999	14.020000	12.888000	9.140000	5.242000	4.934000	12.342000	7.270000	8.738000	9.564000	8.452001	6.486000	12.304000	11.630000	13.620000	6.164000	
Chromosome4
6.522000	13.141999	6.512000	11.368000	10.058000	15.113999	13.534000	8.512000	6.512000	5.294000	10.122001	9.154000	9.622000	9.720000	9.340000	6.976000	12.448000	13.632000	14.166000	6.264000	
Chromosome5
6.430000	12.626000	5.970000	12.245999	11.862000	15.603999	12.784000	9.012000	4.508000	3.484000	13.292000	7.270000	8.818000	9.600000	7.890000	6.508000	11.754000	12.488000	13.620000	6.940000	
Chromosome6
6.522000	13.401999	7.182000	10.646000	10.360000	15.113999	13.534000	8.512000	6.512000	5.042000	11.066001	9.108001	9.622000	9.870000	9.108000	6.508000	12.448000	14.356000	13.432000	6.752000	
Chromosome7
6.858000	14.142000	5.970000	11.320000	11.862000	14.280000	12.784000	9.140000	5.242000	4.358000	12.342000	7.270000	8.390000	9.080000	9.192000	6.508000	12.304000	12.488000	13.390000	7.062000	
Chromosome8
5.924000	13.424000	5.860000	11.320000	10.832000	14.311999	13.482000	9.140000	5.958000	4.358000	12.342000	7.270000	8.738000	9.788000	8.452001	6.486000	12.304000	11.630000	13.620000	6.822000	
Chromosome9
5.924000	11.634001	5.970000	12.325999	11.862000	14.796000	12.784000	8.484001	4.508000	3.484000	13.292000	7.270000	8.818000	10.578000	8.426001	7.108000	11.754000	13.238000	13.620000	6.152000	
Chromosome10
6.840000	15.547999	7.246000	11.368000	11.599999	13.509999	12.530001	8.059999	6.542000	3.604000	11.856001	9.034000	9.522000	10.324000	9.108000	6.858000	11.734000	13.632000	13.872000	5.998000	
Chromosome11
5.924000	12.626000	5.970000	12.325999	11.862000	14.931999	12.098001	9.174001	4.508000	3.484000	13.292000	7.270000	9.514000	9.600000	7.890000	6.132000	11.754000	13.238000	13.620000	6.152000	
Chromosome12
6.840000	15.084000	7.556000	11.368000	10.726000	13.509999	13.044001	8.638000	6.766000	3.432000	11.856001	9.828000	9.522000	10.324000	9.108000	6.858000	11.734000	13.632000	13.868000	5.998000	
Chromosome13
5.924000	12.626000	5.970000	12.325999	12.356000	14.796000	12.784000	9.174001	4.508000	3.484000	13.362000	7.270000	8.818000	9.600000	7.890000	6.132000	11.754000	13.238000	14.550000	6.152000	
Chromosome14
6.840000	15.547999	7.342000	10.562000	11.599999	13.509999	13.044001	8.059999	6.542000	3.604000	11.856001	9.034000	9.292001	10.324000	9.108000	6.858000	11.734000	13.632000	13.872000	5.998000	
Chromosome15
5.924000	12.626000	5.896000	12.245999	11.862000	14.796000	12.784000	9.376000	4.508000	3.484000	13.292000	7.270000	8.818000	9.600000	7.890000	6.508000	11.754000	12.488000	13.620000	6.152000	
Chromosome16
6.522000	13.401999	7.182000	10.646000	10.731999	15.113999	13.534000	8.512000	6.512000	5.042000	11.066001	9.108001	9.622000	9.870000	9.108000	6.976000	12.448000	14.356000	13.314000	6.752000	
Chromosome17
6.522000	13.141999	6.512000	11.368000	10.058000	15.113999	14.164001	8.512000	6.512000	5.294000	11.066001	9.154000	9.622000	9.720000	9.340000	6.976000	12.448000	13.677999	14.166000	6.264000	
Chromosome18
6.840000	15.547999	7.342000	11.368000	11.599999	13.193999	13.044001	8.073999	6.542000	3.604000	11.478001	9.034000	9.522000	10.324000	9.044000	6.858000	11.734000	13.632000	13.872000	5.066000	
Chromosome19
5.924000	13.996000	5.970000	11.320000	11.862000	14.242000	12.784000	9.140000	5.242000	5.216000	12.342000	7.270000	8.390000	9.080000	9.192000	6.508000	12.304000	12.488000	13.390000	6.090000	
Chromosome20
5.924000	13.272000	5.830000	12.245999	12.271999	14.796000	13.552000	9.012000	4.508000	3.484000	13.292000	7.270000	8.818000	9.712001	7.890000	5.586000	11.754000	12.488000	13.620000	5.834000	
Chromosome21
6.522000	13.603999	7.182000	10.646000	10.731999	15.113999	13.534000	8.512000	6.228000	5.042000	11.468001	9.666000	9.622000	9.870000	9.108000	7.796000	13.344000	14.356000	13.432000	6.752000	
Chromosome22
6.174000	14.096000	7.628000	11.116000	11.954000	15.362000	12.626000	8.622000	6.512000	4.378000	11.856001	9.034000	9.106000	9.391999	9.108000	7.992000	12.398000	14.308000	14.448000	6.870000	
Chromosome23
6.522000	13.141999	6.512000	11.368000	10.058000	15.113999	13.534000	9.204000	6.512000	5.294000	11.066001	8.634001	9.622000	9.720000	9.340000	6.976000	11.574000	13.632000	14.166000	6.264000	
Chromosome24
5.924000	12.626000	5.970000	12.325999	11.862000	14.796000	12.784000	9.174001	4.508000	3.484000	13.292000	7.270000	8.818000	9.600000	7.890000	6.062000	11.754000	13.238000	13.620000	7.060000	
Chromosome25
5.924000	12.626000	5.970000	12.200000	12.546000	14.796000	12.784000	9.140000	4.508000	3.484000	13.292000	7.270000	8.818000	9.600000	7.890000	6.508000	11.754000	11.938000	13.620000	5.628000	
Chromosome26
5.924000	12.626000	5.970000	12.200000	11.862000	14.233999	13.196000	9.140000	4.508000	3.484000	13.292000	7.270000	8.818000	9.600000	8.246000	6.508000	10.771999	11.938000	13.620000	5.628000	
Chromosome27
5.924000	12.626000	5.970000	12.325999	11.862000	14.796000	12.784000	9.174001	4.508000	3.484000	13.292000	7.270000	8.344000	9.600000	7.890000	6.132000	11.754000	13.238000	13.620000	5.464000	
Chromosome28
6.582000	16.185999	6.986000	11.368000	11.599999	13.509999	12.182000	7.542000	6.542000	4.478000	12.364001	9.034000	8.860000	10.324000	9.108000	7.664000	12.448000	13.632000	13.872000	6.568000	
Chromosome29
5.924000	11.660001	5.970000	12.200000	11.862000	14.796000	12.784000	9.140000	4.508000	3.484000	13.292000	7.270000	8.818000	10.486000	7.890000	7.346000	11.754000	11.938000	13.620000	5.628000	
Chromosome30
6.522000	13.401999	7.730000	10.646000	10.731999	15.113999	13.534000	8.512000	6.512000	5.042000	11.066001	9.108001	9.622000	9.870000	9.562000	6.976000	12.448000	14.356000	13.624001	6.752000	
Chromosome31
5.924000	14.142000	5.970000	11.320000	11.862000	14.818000	12.784000	9.140000	5.242000	4.358000	12.342000	7.642001	9.278000	9.080000	9.192000	6.508000	12.304000	12.488000	13.390000	6.822000	
Chromosome32
6.458000	16.185999	6.642000	11.368000	10.679999	13.533999	12.182000	7.542000	6.542000	3.604000	12.160002	9.034000	8.778000	10.324000	10.021999	5.870000	12.448000	13.632000	13.872000	6.568000	
Chromosome33
6.840000	15.547999	7.342000	11.368000	11.599999	13.509999	13.044001	8.059999	6.542000	3.398000	11.856001	9.034000	9.774000	10.324000	9.823999	6.858000	11.734000	13.632000	13.872000	5.234000	
Chromosome34
6.840000	15.547999	7.342000	11.368000	11.599999	14.167999	13.242001	8.059999	6.542000	3.604000	11.654001	9.034000	9.522000	10.424001	9.108000	6.858000	11.734000	13.632000	13.872000	5.998000	
Chromosome35
5.924000	13.276000	5.970000	11.320000	11.862000	14.469999	12.784000	9.140000	5.242000	4.358000	12.342000	7.392001	7.714000	9.080000	9.966001	5.856000	12.304000	12.488000	13.390000	6.822000	
Chromosome36
5.924000	12.626000	5.970000	12.245999	11.862000	14.796000	12.784000	9.012000	4.508000	3.484000	13.292000	7.270000	8.818000	9.600000	7.890000	6.508000	11.754000	12.488000	13.620000	5.366000	
Chromosome37
6.522000	13.401999	7.182000	10.646000	10.731999	15.113999	14.442000	8.512000	6.512000	5.042000	11.066001	9.108001	9.622000	9.870000	9.108000	6.976000	13.222000	14.356000	13.432000	6.964000	
Chromosome38
5.924000	12.626000	5.970000	12.200000	12.677999	14.796000	12.784000	9.140000	4.508000	3.484000	13.292000	7.270000	9.618000	9.600000	7.890000	6.508000	11.754000	11.938000	13.620000	5.628000	
Chromosome39
5.924000	12.626000	6.810000	12.325999	11.862000	14.796000	12.784000	9.174001	4.508000	2.622000	13.292000	7.270000	8.818000	9.516001	7.890000	6.132000	11.754000	13.238000	13.620000	6.152000	
Generation: 18
Chromosome0
6.840000	15.547999	7.342000	11.368000	11.599999	12.995999	13.044001	8.059999	6.542000	3.604000	11.856001	8.560000	9.668000	10.324000	9.108000	7.166000	11.734000	12.792000	13.748000	5.998000	
Chromosome1
6.840000	15.547999	7.246000	11.368000	11.599999	13.509999	12.530001	8.955999	6.542000	3.604000	11.856001	9.034000	9.522000	10.324000	9.108000	6.858000	11.734000	13.632000	13.872000	5.998000	
Chromosome2
6.840000	15.547999	7.342000	11.368000	11.599999	13.193999	13.566001	8.073999	6.542000	3.604000	11.478001	9.034000	8.998000	10.994000	9.044000	6.516000	11.734000	13.632000	13.872000	5.066000	
Chromosome3
7.306000	15.547999	7.342000	11.368000	11.599999	13.509999	13.044001	8.059999	6.542000	3.398000	11.856001	9.034000	9.774000	10.324000	10.745999	6.858000	11.734000	13.804000	13.872000	5.234000	
Chromosome4
6.458000	16.584000	6.642000	11.524000	11.599999	14.279999	12.182000	7.542000	6.418000	3.604000	12.364001	9.034000	8.778000	10.324000	8.297999	6.858000	12.448000	14.256000	13.872000	6.568000	
Chromosome5
6.174000	14.096000	5.878000	11.356000	11.954000	15.362000	12.626000	8.512000	6.512000	4.378000	11.856001	8.172001	9.106000	9.391999	9.108000	7.428000	12.398000	14.308000	14.448000	6.870000	
Chromosome6
6.522000	13.141999	6.740000	10.996000	10.058000	15.113999	13.534000	8.512000	6.642000	5.294000	10.122001	9.154000	9.622000	9.720000	9.340000	6.976000	12.448000	13.106000	14.166000	6.264000	
Chromosome7
5.618000	13.424000	5.860000	11.742000	10.832000	14.311999	13.304000	9.140000	5.958000	3.404000	12.924000	7.270000	8.738000	9.788000	8.452001	6.486000	12.304000	11.630000	13.620000	6.822000	
Chromosome8
5.924000	12.464001	5.970000	12.325999	11.862000	14.931999	12.098001	9.174001	4.508000	3.484000	13.292000	7.270000	9.514000	9.600000	7.890000	6.132000	11.754000	13.238000	13.620000	6.152000	
Chromosome9
5.924000	12.626000	5.970000	12.325999	12.356000	14.796000	13.434000	9.174001	4.834000	3.484000	13.362000	7.270000	8.818000	9.438001	7.890000	6.132000	11.754000	13.454000	14.550000	5.444000	
Chromosome10
5.924000	12.626000	5.970000	12.325999	11.862000	14.931999	12.098001	9.174001	4.508000	3.484000	13.292000	7.352000	9.514000	9.600000	7.890000	6.132000	11.754000	13.238000	13.620000	6.152000	
Chromosome11
6.522000	12.901999	6.512000	11.368000	10.058000	15.113999	13.616000	8.512000	6.512000	5.294000	10.122001	9.154000	9.231999	9.720000	9.340000	6.976000	12.448000	13.632000	14.166000	6.264000	
Chromosome12
6.522000	13.141999	5.708000	11.368000	10.641999	15.113999	13.534000	8.512000	6.512000	5.294000	10.980000	8.642000	9.622000	9.720000	9.340000	6.684000	12.448000	13.632000	14.166000	6.264000	
Chromosome13
6.840000	15.547999	7.342000	11.368000	11.599999	12.995999	13.044001	8.549999	6.542000	3.604000	11.856001	8.560000	9.668000	9.760000	9.108000	6.858000	11.734000	12.792000	13.748000	5.998000	
Chromosome14
6.840000	15.547999	7.342000	10.656000	11.599999	12.995999	13.044001	8.059999	6.542000	3.926000	12.024001	8.560000	9.668000	10.324000	9.108000	6.858000	11.734000	12.792000	13.748000	5.998000	
Chromosome15
5.924000	12.186001	5.970000	12.325999	11.919999	14.931999	12.098001	9.174001	4.508000	3.484000	14.033999	7.270000	9.514000	9.600000	8.176001	6.132000	11.754000	13.840000	13.620000	6.978000	
Chromosome16
6.174000	14.096000	6.712000	11.116000	11.504000	15.362000	12.626000	8.272000	6.512000	4.378000	11.856001	9.034000	9.106000	9.391999	8.580000	7.428000	12.398000	14.308000	14.448000	6.870000	
Chromosome17
5.536000	12.626000	5.970000	12.325999	12.356000	14.792000	12.784000	9.174001	4.508000	3.484000	13.362000	7.270000	8.818000	9.884001	7.890000	6.396000	11.245999	13.238000	14.550000	6.152000	
Chromosome18
6.174000	13.592000	6.712000	11.116000	11.120000	15.362000	12.626000	7.984000	6.512000	4.306000	11.856001	9.034000	9.106000	9.417999	9.108000	7.428000	12.398000	13.986000	14.448000	6.870000	
Chromosome19
5.924000	13.835999	5.860000	11.320000	10.832000	14.311999	13.482000	9.140000	5.958000	4.358000	12.342000	7.270000	8.738000	9.788000	8.452001	6.486000	12.304000	11.232000	13.620000	6.822000	
Chromosome20
6.840000	15.547999	7.246000	11.368000	11.599999	13.509999	12.530001	8.059999	6.542000	3.216000	12.106001	8.298000	9.522000	9.500000	9.108000	6.858000	11.734000	13.632000	13.872000	5.038000	
Chromosome21
6.840000	14.863999	7.342000	11.368000	11.599999	12.331999	13.044001	8.073999	6.542000	3.604000	11.478001	9.034000	9.522000	10.324000	9.044000	6.858000	11.734000	13.632000	13.872000	5.066000	
Chromosome22
6.840000	16.268000	7.342000	11.368000	11.599999	12.995999	12.542001	8.059999	7.246000	3.604000	11.856001	8.560000	9.668000	9.820001	9.108000	6.112000	12.334001	12.264000	13.060000	5.998000	
Chromosome23
6.614000	15.547999	7.246000	11.368000	11.599999	13.509999	12.530001	8.059999	6.542000	3.604000	11.856001	9.034000	9.522000	10.324000	9.108000	6.858000	11.734000	13.632000	13.872000	5.998000	
Chromosome24
6.174000	14.096000	6.712000	11.116000	12.775999	15.362000	12.626000	8.512000	6.512000	4.378000	11.856001	9.034000	9.106000	9.391999	9.108000	7.428000	12.398000	14.308000	14.448000	6.166000	
Chromosome25
6.458000	16.584000	6.642000	10.548000	11.599999	14.279999	12.182000	7.542000	6.418000	3.604000	12.364001	9.034000	9.658000	10.324000	8.750000	7.316000	12.448000	13.632000	13.872000	6.568000	
Chromosome26
6.840000	14.796000	7.342000	11.368000	11.599999	13.509999	13.044001	8.059999	6.542000	3.386000	11.856001	9.034000	10.396000	10.324000	9.823999	7.322000	11.734000	14.246000	13.872000	5.740000	
Chromosome27
6.458000	16.584000	6.642000	11.524000	11.599999	14.279999	12.182000	7.542000	6.074000	3.604000	11.964002	9.034000	8.834000	10.324000	9.108000	6.858000	12.448000	13.632000	14.064000	6.496000	
Chromosome28
6.174000	14.096000	6.712000	11.524000	11.901999	15.362000	12.884001	8.512000	6.512000	4.378000	11.856001	9.034000	9.106000	9.391999	9.108000	7.428000	12.398000	14.308000	14.448000	6.592000	
Chromosome29
6.458000	16.584000	6.826000	11.524000	11.599999	13.825998	12.182000	7.542000	6.418000	3.604000	13.028001	9.034000	8.778000	10.324000	9.108000	7.400000	12.448000	13.632000	13.832000	5.808000	
Chromosome30
5.924000	13.424000	5.860000	11.320000	10.832000	14.311999	13.482000	9.140000	5.958000	4.358000	12.342000	7.270000	8.738000	9.788000	8.452001	6.486000	11.784000	11.686000	13.620000	6.822000	
Chromosome31
6.522000	13.141999	5.952000	11.368000	10.058000	15.113999	13.534000	8.512000	5.956000	5.042000	10.122001	9.154000	9.622000	9.720000	9.340000	6.976000	12.448000	13.844000	14.166000	6.264000	
Chromosome32
6.840000	15.547999	7.342000	11.368000	11.599999	13.193999	13.044001	8.073999	7.516000	3.604000	11.478001	9.034000	9.522000	10.324000	9.044000	6.858000	11.734000	14.394000	13.872000	5.066000	
Chromosome33
6.522000	13.141999	5.690000	11.368000	10.058000	14.372000	14.506001	8.512000	6.346000	5.294000	10.122001	9.154000	9.090000	9.720000	9.340000	6.976000	12.652000	13.632000	14.166000	6.264000	
Chromosome34
6.458000	16.584000	6.642000	10.844000	11.599999	13.879999	12.182000	7.542000	6.418000	3.604000	12.364001	9.034000	8.172000	10.324000	9.136000	6.858000	11.808000	13.632000	13.872000	6.568000	
Chromosome35
6.840000	16.521999	7.890000	11.368000	11.599999	13.001999	13.044001	8.059999	6.542000	3.604000	12.002001	8.870001	9.668000	10.670000	9.108000	6.858000	11.734000	12.792000	13.748000	5.998000	
Chromosome36
6.840000	15.547999	7.342000	11.368000	11.599999	12.995999	13.044001	8.059999	6.542000	3.604000	11.856001	8.560000	9.382000	10.324000	9.108000	6.858000	11.734000	12.038000	13.748000	5.998000	
Chromosome37
6.458000	16.996000	6.642000	11.476000	11.188000	14.279999	12.182000	7.542000	6.418000	3.604000	12.364001	10.020000	8.998000	10.324000	8.757999	6.858000	12.448000	13.632000	13.872000	6.568000	
Chromosome38
5.924000	13.424000	5.860000	11.320000	10.780000	14.311999	13.482000	9.140000	5.958000	4.358000	12.342000	7.270000	8.738000	9.788000	8.452001	6.486000	12.304000	12.514000	13.620000	6.822000	
Chromosome39
6.458000	16.584000	6.642000	11.524000	11.599999	14.279999	12.182000	7.542000	5.720000	3.604000	12.824001	9.034000	8.778000	10.246000	9.108000	6.858000	12.448000	13.632000	13.872000	6.568000	
Generation: 19
Chromosome0
6.458000	16.584000	6.642000	11.524000	11.320000	14.279999	12.182000	7.542000	5.720000	3.344000	12.824001	9.034000	8.778000	10.246000	9.108000	6.630000	12.448000	14.408000	13.872000	6.568000	
Chromosome1
7.032000	15.547999	7.342000	10.402000	11.599999	12.995999	13.044001	9.020000	6.542000	3.604000	11.856001	8.560000	9.668000	9.760000	9.108000	6.858000	11.734000	12.792000	13.748000	5.940000	
Chromosome2
6.840000	13.891999	8.218000	12.262000	11.599999	12.331999	13.044001	8.073999	6.542000	3.860000	11.478001	9.034000	9.522000	10.324000	9.044000	6.858000	11.734000	13.632000	13.872000	5.685999	
Chromosome3
6.840000	16.268000	7.342000	11.040000	11.599999	12.329999	12.542001	8.059999	7.246000	3.604000	11.856001	8.560000	9.668000	9.820001	9.108000	6.112000	12.334001	12.264000	13.060000	5.998000	
Chromosome4
6.614000	15.547999	7.246000	11.368000	12.339999	13.509999	12.530001	8.523999	6.542000	3.604000	11.856001	9.034000	9.410000	9.720000	9.108000	6.858000	11.408000	13.632000	13.872000	5.998000	
Chromosome5
6.458000	16.584000	6.642000	10.548000	11.599999	14.279999	12.182000	7.542000	5.866000	4.190000	12.364001	9.034000	9.658000	10.324000	9.684000	7.316000	12.448000	13.632000	13.872000	6.568000	
Chromosome6
6.840000	13.808000	7.342000	11.368000	11.599999	13.509999	13.044001	8.059999	6.542000	3.386000	11.856001	9.034000	10.396000	10.324000	9.823999	7.322000	11.734000	14.246000	13.872000	5.740000	
Chromosome7
6.458000	16.584000	6.642000	12.462000	12.108000	14.279999	12.182000	7.542000	6.418000	3.186000	12.364001	9.572001	8.778000	10.324000	8.297999	6.858000	11.498000	14.256000	13.872000	6.568000	
Chromosome8
6.174000	14.096000	5.878000	11.356000	11.954000	15.362000	12.626000	8.512000	6.512000	4.378000	11.856001	8.172001	9.106000	9.391999	10.046000	7.428000	12.493999	14.308000	14.448000	7.564000	
Chromosome9
6.522000	13.141999	6.740000	10.996000	9.752000	15.113999	14.458000	8.512000	6.642000	5.294000	10.122001	8.192000	9.622000	9.720000	9.340000	6.976000	12.448000	13.106000	14.166000	6.264000	
Chromosome10
6.614000	16.480000	7.246000	11.738000	11.599999	13.509999	12.530001	8.059999	6.542000	3.604000	11.856001	9.034000	9.522000	10.324000	9.108000	6.858000	11.734000	13.632000	13.872000	5.998000	
Chromosome11
6.522000	13.141999	6.486000	10.996000	10.058000	15.113999	13.534000	9.162000	6.642000	5.294000	10.122001	9.154000	9.622000	9.720000	9.340000	6.976000	12.448000	13.106000	14.166000	7.256000	
Chromosome12
6.840000	15.547999	7.342000	11.368000	11.599999	12.995999	13.492001	8.549999	6.542000	3.604000	11.856001	8.560000	9.668000	9.760000	9.108000	6.858000	11.734000	12.792000	13.748000	6.216000	
Chromosome13
5.750000	15.973999	7.246000	11.368000	11.599999	13.509999	11.686001	9.020000	6.334000	3.604000	11.856001	9.034000	9.522000	10.324000	9.108000	6.858000	11.734000	14.238000	13.872000	5.998000	
Chromosome14
6.458000	17.518000	6.112000	10.548000	11.599999	13.321999	12.182000	7.542000	6.418000	3.604000	12.364001	9.034000	9.658000	10.324000	8.750000	7.316000	12.448000	13.632000	13.872000	6.568000	
Chromosome15
6.840000	15.547999	7.342000	11.368000	11.285999	12.704000	13.044001	8.549999	6.542000	3.604000	11.856001	8.560000	9.668000	9.760000	9.108000	6.858000	11.734000	12.792000	13.748000	6.986000	
Chromosome16
6.840000	15.547999	7.342000	11.368000	11.599999	12.995999	12.724001	8.549999	6.542000	3.604000	11.276001	8.560000	9.668000	9.760000	9.108000	6.446000	11.734000	12.792000	13.050000	5.998000	
Chromosome17
6.182000	16.584000	6.642000	11.524000	11.599999	14.279999	12.182000	7.542000	6.418000	3.604000	12.364001	9.034000	8.778000	10.324000	8.297999	6.858000	12.448000	14.256000	13.872000	6.568000	
Chromosome18
6.840000	14.863999	7.342000	11.368000	11.599999	12.331999	13.044001	8.073999	6.542000	3.604000	11.478001	9.034000	9.522000	11.210000	9.794000	6.858000	12.104000	12.720000	13.872000	5.066000	
Chromosome19
6.840000	15.547999	8.332000	11.368000	11.599999	12.995999	13.044001	8.549999	6.430000	3.500000	11.856001	8.560000	9.668000	9.760000	9.108000	6.858000	11.734000	12.792000	13.748000	5.242000	
Chromosome20
6.840000	14.863999	7.342000	10.872000	11.599999	12.759999	13.044001	8.073999	6.542000	3.604000	11.478001	9.034000	9.252000	10.338000	9.044000	6.858000	11.734000	13.632000	13.693999	5.066000	
Chromosome21
6.174000	14.688000	6.112000	11.356000	11.954000	15.362000	12.626000	8.512000	6.512000	4.378000	11.856001	8.172001	8.238000	9.391999	9.108000	7.428000	12.398000	14.337999	14.448000	6.870000	
Chromosome22
6.090000	16.268000	7.026000	11.596000	11.599999	12.995999	11.980000	8.297999	7.246000	3.942000	11.856001	8.560000	9.668000	9.820001	9.108000	6.112000	12.236001	12.264000	13.060000	5.998000	
Chromosome23
6.458000	16.584000	6.642000	10.548000	11.599999	13.557999	12.182000	7.542000	6.418000	3.104000	12.364001	9.034000	9.658000	10.324000	8.750000	7.316000	12.448000	13.632000	13.872000	6.568000	
Chromosome24
6.614000	15.547999	7.276000	11.368000	11.599999	12.897999	12.530001	8.059999	6.542000	3.604000	12.536001	9.034000	9.522000	10.324000	9.108000	7.394000	11.734000	13.632000	13.872000	5.510000	
Chromosome25
6.458000	16.584000	6.642000	11.524000	11.599999	14.279999	12.182000	7.606000	5.720000	3.604000	12.824001	9.034000	8.778000	10.246000	8.158000	6.858000	12.448000	13.632000	13.872000	6.568000	
Chromosome26
6.458000	16.584000	6.642000	10.548000	11.940000	14.279999	12.182000	7.542000	6.418000	3.604000	12.364001	9.034000	9.658000	10.324000	8.334000	7.316000	12.448000	13.128000	13.872000	6.568000	
Chromosome27
6.458000	16.337999	6.642000	11.524000	11.599999	14.279999	12.182000	7.542000	5.720000	3.604000	12.824001	9.034000	8.778000	10.246000	9.108000	6.858000	12.448000	13.632000	13.872000	6.568000	
Chromosome28
6.840000	14.914000	7.342000	11.368000	11.599999	12.995999	13.044001	8.549999	7.204000	3.604000	11.856001	8.560000	9.668000	9.760000	8.823999	6.858000	11.734000	12.424000	13.748000	5.998000	
Chromosome29
6.840000	15.547999	7.342000	11.368000	11.599999	12.995999	13.044001	8.549999	7.202000	2.632000	11.978001	8.560000	9.668000	9.760000	8.300000	6.858000	10.942000	12.792000	13.748000	5.998000	
Chromosome30
6.458000	16.584000	6.642000	11.524000	11.599999	14.279999	12.182000	7.542000	5.720000	3.604000	12.824001	9.034000	9.728000	10.246000	9.108000	6.858000	12.448000	13.110000	13.872000	6.568000	
Chromosome31
6.614000	15.700000	7.246000	11.368000	11.599999	13.509999	12.530001	8.059999	6.542000	3.604000	11.856001	9.034000	10.336000	10.324000	9.108000	6.858000	11.734000	13.632000	13.872000	5.998000	
Chromosome32
6.840000	16.268000	7.342000	10.410000	11.599999	12.995999	12.542001	8.059999	7.246000	3.604000	11.856001	8.560000	9.970000	10.364000	9.108000	6.074000	12.334001	12.264000	13.060000	5.998000	
Chromosome33
6.458000	16.584000	6.440000	12.110001	11.599999	14.279999	13.154000	7.542000	6.418000	2.774000	12.364001	9.794001	9.230000	10.324000	8.297999	6.858000	12.448000	14.256000	13.872000	5.996000	
Chromosome34
6.364000	14.863999	7.342000	11.368000	11.599999	13.293999	13.044001	8.073999	6.542000	3.604000	11.478001	9.034000	9.522000	10.324000	9.733999	6.858000	11.734000	13.072000	13.872000	5.066000	
Chromosome35
6.614000	16.151999	7.246000	11.368000	11.599999	13.509999	12.530001	8.059999	6.542000	3.604000	11.856001	9.034000	9.522000	10.324000	9.108000	6.858000	11.734000	13.632000	13.872000	5.998000	
Chromosome36
6.458000	17.493999	6.386000	11.524000	11.599999	14.279999	12.182000	7.542000	6.488000	3.604000	12.364001	9.034000	8.778000	10.324000	8.297999	6.656000	12.448000	14.256000	13.490000	6.568000	
Chromosome37
6.614000	15.547999	7.246000	11.368000	11.599999	13.509999	12.530001	7.251999	6.542000	3.604000	11.856001	9.034000	9.522000	10.324000	9.108000	6.858000	11.734000	13.632000	12.875999	5.998000	
Chromosome38
6.174000	14.096000	5.878000	11.356000	11.954000	15.362000	12.626000	8.172000	6.512000	4.378000	11.856001	8.928000	9.106000	9.391999	9.108000	7.428000	12.398000	14.308000	14.448000	6.870000	
Chromosome39
6.174000	14.096000	5.878000	11.356000	12.254000	15.362000	12.626000	8.512000	6.854000	4.378000	11.856001	8.172001	9.106000	9.391999	9.108000	7.428000	12.398000	14.308000	14.448000	6.870000	
Generation: 20
Chromosome0
6.458000	16.584000	6.642000	11.524000	11.320000	13.977999	12.182000	7.542000	5.720000	3.344000	12.824001	9.034000	8.158000	10.246000	9.108000	6.614000	12.448000	14.408000	13.872000	6.568000	
Chromosome1
6.458000	16.584000	6.642000	10.548000	11.363999	14.279999	12.182000	7.542000	5.866000	4.190000	12.364001	9.034000	9.658000	10.324000	9.684000	7.316000	12.448000	13.632000	13.872000	6.568000	
Chromosome2
6.458000	17.518000	6.112000	11.212000	12.216000	13.321999	12.182000	7.542000	6.418000	3.836000	12.364001	9.034000	9.658000	10.324000	9.140000	7.316000	13.372000	13.632000	13.872000	6.568000	
Chromosome3
6.458000	16.584000	6.642000	10.548000	11.599999	13.557999	12.182000	8.452000	6.418000	4.100000	12.364001	9.034000	9.658000	10.324000	8.750000	7.316000	12.230000	13.632000	13.790000	6.568000	
Chromosome4
6.458000	16.337999	6.642000	11.524000	11.599999	14.279999	12.182000	7.542000	5.720000	3.990000	12.824001	9.034000	8.778000	10.246000	9.108000	6.858000	12.448000	13.632000	13.872000	6.568000	
Chromosome5
6.458000	16.584000	6.642000	11.524000	11.599999	14.279999	12.182000	7.542000	5.720000	3.604000	12.824001	8.102000	9.728000	10.246000	9.507999	6.858000	12.448000	13.518000	13.872000	5.620000	
Chromosome6
6.458000	16.584000	6.440000	12.128000	11.599999	14.279999	13.154000	7.542000	6.194000	2.774000	12.004002	9.794001	9.230000	10.324000	8.297999	6.858000	12.802000	14.256000	14.756000	5.996000	
Chromosome7
6.614000	15.547999	7.246000	11.368000	11.599999	13.329999	12.530001	7.251999	6.186000	3.604000	12.852001	9.034000	9.522000	10.324000	9.108000	6.858000	11.734000	13.632000	13.549999	5.998000	
Chromosome8
6.840000	13.808000	7.342000	11.368000	11.599999	13.509999	13.044001	8.059999	6.542000	3.386000	12.502001	9.034000	10.396000	10.324000	9.823999	7.322000	11.734000	14.246000	13.872000	5.740000	
Chromosome9
6.614000	15.520000	7.246000	11.738000	11.599999	13.509999	12.530001	8.059999	6.542000	2.978000	11.856001	9.034000	9.522000	10.324000	9.108000	6.858000	11.734000	13.632000	13.406000	5.998000	
Chromosome10
6.458000	17.032000	5.640000	10.752001	11.599999	13.321999	12.182000	7.542000	6.418000	3.152000	12.364001	9.034000	9.658000	10.216001	8.750000	7.316000	12.448000	13.632000	13.872000	6.568000	
Chromosome11
6.840000	13.808000	7.342000	11.368000	11.599999	13.415999	13.044001	8.059999	6.542000	3.386000	11.856001	9.034000	10.396000	10.324000	9.823999	7.322000	11.734000	14.246000	13.872000	5.740000	
Chromosome12
6.614000	16.480000	7.246000	11.738000	11.599999	13.509999	12.530001	8.059999	6.542000	3.604000	11.856001	9.034000	9.522000	10.324000	9.108000	6.858000	11.734000	13.632000	13.872000	5.102000	
Chromosome13
6.458000	16.584000	6.642000	11.012000	11.599999	14.279999	12.182000	6.962000	5.720000	3.604000	12.824001	9.034000	9.728000	10.246000	9.108000	6.858000	12.448000	13.110000	13.872000	6.568000	
Chromosome14
7.126000	16.480000	7.246000	12.085999	11.599999	13.938000	13.266001	8.059999	6.798000	3.604000	11.856001	9.034000	9.522000	10.324000	9.108000	6.858000	11.734000	13.632000	13.872000	5.998000	
Chromosome15
6.840000	13.808000	7.342000	10.850000	11.599999	14.015999	13.044001	8.059999	6.542000	3.386000	11.856001	9.034000	10.396000	9.616000	9.823999	7.322000	11.734000	14.246000	14.190000	5.740000	
Chromosome16
6.458000	16.584000	6.642000	10.548000	11.599999	13.557999	12.182000	7.542000	6.418000	3.104000	12.364001	9.034000	9.658000	10.324000	8.750000	7.316000	12.674000	13.632000	13.872000	6.568000	
Chromosome17
6.458000	16.584000	6.642000	10.548000	12.217999	14.279999	12.182000	7.542000	5.866000	4.190000	12.364001	9.034000	9.658000	9.454000	9.684000	7.316000	12.228000	13.632000	13.872000	5.852000	
Chromosome18
6.458000	17.411999	6.642000	12.092000	11.320000	14.325998	12.182000	7.542000	5.720000	3.344000	12.824001	9.034000	8.778000	10.246000	9.108000	6.630000	13.380000	14.408000	13.872000	6.568000	
Chromosome19
6.458000	16.584000	6.642000	10.548000	11.599999	14.279999	12.182000	7.542000	6.086000	4.190000	12.364001	9.034000	9.658000	10.788000	9.098000	7.316000	12.448000	13.632000	13.872000	6.568000	
Chromosome20
6.458000	16.337999	6.642000	10.694000	11.599999	14.279999	12.182000	7.542000	5.720000	3.604000	12.824001	9.034000	8.778000	10.246000	9.108000	6.858000	12.568000	13.632000	13.872000	6.568000	
Chromosome21
6.458000	17.518000	5.622001	10.548000	11.599999	13.321999	12.182000	7.542000	6.418000	3.604000	12.364001	9.034000	9.658000	9.544001	8.750000	7.316000	12.448000	13.632000	13.872000	6.568000	
Chromosome22
6.458000	16.584000	6.440000	12.110001	11.599999	14.279999	13.154000	7.542000	6.418000	2.774000	12.364001	9.794001	9.230000	10.324000	8.297999	6.858000	12.448000	14.160000	13.872000	5.996000	
Chromosome23
6.614000	15.547999	7.246000	11.368000	11.599999	13.509999	13.218000	7.251999	6.542000	3.604000	11.856001	9.034000	9.522000	10.450001	9.108000	7.062000	11.734000	12.856000	13.414000	5.722000	
Chromosome24
6.458000	17.518000	6.112000	10.548000	11.599999	13.321999	12.182000	7.924000	6.418000	3.604000	12.364001	9.576000	9.658000	11.268001	8.570000	7.316000	12.448000	13.632000	13.872000	6.568000	
Chromosome25
6.458000	16.584000	6.642000	10.548000	11.599999	14.279999	12.182000	7.542000	5.384000	4.190000	12.364001	9.034000	9.658000	10.324000	9.684000	7.458000	12.448000	14.600000	13.872000	6.568000	
Chromosome26
6.458000	16.584000	6.642000	11.524000	11.320000	14.279999	11.550000	6.908000	5.198000	3.344000	12.824001	9.034000	8.778000	10.246000	9.108000	6.630000	12.448000	14.408000	13.872000	6.568000	
Chromosome27
7.038000	16.584000	6.642000	11.524000	11.320000	14.577999	12.182000	7.542000	5.720000	3.900000	12.824001	9.684000	8.778000	10.246000	9.403999	6.630000	12.448000	14.408000	13.872000	6.600000	
Chromosome28
6.458000	16.584000	6.642000	11.524000	11.599999	14.279999	12.182000	8.164000	5.720000	3.604000	12.824001	9.034000	9.728000	10.246000	9.108000	6.454000	12.448000	13.110000	13.872000	6.568000	
Chromosome29
6.458000	16.584000	6.440000	12.172001	10.709999	14.279999	13.154000	7.542000	6.418000	2.774000	12.364001	9.794001	9.230000	10.324000	8.297999	6.858000	12.448000	14.256000	13.872000	5.996000	
Chromosome30
7.194000	15.547999	7.246000	11.368000	11.599999	13.509999	12.530001	7.251999	6.542000	4.156000	11.856001	8.950001	8.554000	10.324000	9.108000	6.858000	11.734000	13.632000	12.875999	6.888000	
Chromosome31
6.614000	16.480000	7.236000	11.738000	11.599999	13.509999	12.530001	8.059999	6.542000	2.682000	11.856001	9.034000	9.522000	10.324000	9.108000	6.858000	11.734000	13.632000	13.872000	5.998000	
Chromosome32
6.614000	16.480000	7.246000	11.738000	11.599999	13.509999	12.530001	8.059999	6.542000	3.604000	11.856001	9.034000	9.522000	10.324000	9.108000	6.858000	11.734000	13.632000	13.872000	5.348000	
Chromosome33
6.840000	13.808000	7.722000	11.368000	11.613999	13.509999	13.044001	8.059999	6.542000	3.386000	11.856001	9.270000	10.396000	10.530001	9.823999	8.231999	12.594000	14.246000	13.872000	5.740000	
Chromosome34
6.840000	13.290000	7.342000	11.338000	11.599999	14.115999	13.044001	8.737999	6.542000	3.956000	11.856001	9.034000	9.598000	10.324000	9.823999	7.322000	11.734000	14.246000	13.872000	5.740000	
Chromosome35
6.458000	16.337999	6.642000	11.524000	11.599999	13.305999	12.182000	7.798000	5.720000	4.402000	12.824001	9.034000	8.778000	11.190001	9.108000	6.858000	12.448000	13.632000	13.872000	6.568000	
Chromosome36
6.458000	16.152000	6.440000	12.110001	11.599999	14.279999	13.154000	8.440000	6.418000	2.774000	12.364001	9.794001	9.297999	10.324000	8.297999	6.858000	12.448000	14.256000	13.872000	5.996000	
Chromosome37
6.458000	16.337999	6.642000	11.994000	11.599999	14.279999	12.144000	7.542000	5.720000	3.604000	12.824001	9.034000	8.778000	10.246000	9.217999	6.858000	13.202000	14.028000	13.872000	6.568000	
Chromosome38
5.722000	16.584000	6.440000	12.110001	11.599999	14.279999	13.154000	7.542000	6.152000	2.774000	12.364001	9.794001	9.230000	10.324000	8.297999	6.858000	12.448000	14.256000	13.922000	5.996000	
Chromosome39
6.458000	16.337999	6.642000	11.502000	11.599999	14.279999	12.182000	7.542000	5.720000	3.604000	12.824001	9.034000	8.778000	10.246000	9.108000	6.858000	12.448000	12.892000	13.872000	6.568000	
Generation: 21
Chromosome0
6.458000	16.584000	6.642000	11.524000	11.320000	13.977999	12.182000	7.542000	5.720000	2.540000	12.824001	9.034000	8.158000	10.246000	9.108000	6.614000	12.448000	14.408000	13.872000	6.568000	
Chromosome1
6.458000	16.584000	6.642000	10.548000	11.619999	14.279999	12.182000	7.542000	5.866000	4.190000	12.364001	9.034000	9.658000	10.324000	9.684000	7.316000	12.448000	13.632000	13.872000	6.568000	
Chromosome2
6.458000	17.518000	6.112000	11.212000	11.320000	13.321999	12.182000	7.542000	6.418000	3.836000	12.364001	9.034000	9.658000	10.324000	9.140000	7.316000	13.372000	13.632000	13.872000	6.844000	
Chromosome3
6.458000	16.584000	6.640000	11.524000	11.599999	14.279999	12.182000	7.542000	5.720000	3.604000	12.824001	8.102000	9.728000	9.714001	9.507999	6.858000	12.448000	13.518000	13.872000	5.620000	
Chromosome4
6.458000	16.584000	6.440000	12.128000	11.599999	14.279999	13.154000	7.542000	6.956000	2.774000	11.404001	9.794001	9.230000	10.324000	8.525999	6.858000	12.802000	14.256000	14.756000	5.996000	
Chromosome5
6.614000	15.547999	7.938000	11.368000	11.138000	13.329999	12.530001	6.773999	6.186000	3.604000	12.852001	9.034000	9.522000	10.324000	9.108000	6.858000	11.734000	13.632000	13.549999	5.760000	
Chromosome6
6.326000	17.032000	5.640000	10.752001	11.599999	13.321999	12.182000	8.158000	6.418000	3.152000	12.364001	9.034000	9.658000	10.216001	8.750000	7.316000	12.448000	13.632000	13.872000	6.568000	
Chromosome7
6.458000	16.584000	6.642000	11.012000	11.599999	13.451999	12.182000	6.962000	5.720000	3.604000	12.824001	9.034000	9.728000	10.246000	9.108000	6.858000	12.448000	13.110000	13.856000	6.568000	
Chromosome8
7.126000	16.480000	7.246000	12.085999	11.362000	13.938000	13.266001	8.059999	6.798000	3.604000	11.856001	9.034000	9.522000	9.946000	9.108000	6.858000	11.734000	12.700000	13.872000	5.998000	
Chromosome9
6.840000	13.808000	7.342000	10.850000	11.599999	14.015999	13.044001	8.059999	6.462000	3.386000	11.856001	9.266001	10.396000	9.616000	9.823999	7.322000	11.734000	14.246000	14.190000	5.740000	
Chromosome10
6.458000	17.518000	6.112000	11.212000	12.216000	13.321999	12.182000	7.542000	6.418000	4.662000	13.358002	8.100000	9.638000	10.324000	9.140000	7.316000	13.372000	13.114000	13.862000	6.568000	
Chromosome11
6.614000	15.547999	7.246000	11.368000	10.625999	13.329999	12.530001	7.251999	6.186000	3.604000	12.852001	9.034000	9.522000	10.324000	9.108000	6.858000	11.734000	13.632000	13.549999	5.998000	
Chromosome12
6.974000	15.547999	7.246000	11.368000	11.599999	13.329999	12.530001	7.251999	6.186000	3.604000	12.852001	9.034000	9.522000	10.324000	9.108000	6.858000	11.160000	13.632000	14.044000	5.998000	
Chromosome13
7.126000	16.480000	7.246000	11.664000	11.599999	13.938000	13.266001	8.059999	6.674000	3.604000	11.856001	9.034000	8.920000	10.324000	9.108000	6.008000	11.438000	13.632000	13.872000	5.998000	
Chromosome14
6.458000	15.700000	6.642000	10.548000	10.917999	14.279999	12.182000	7.542000	5.866000	4.190000	13.222001	9.034000	9.658000	10.324000	9.684000	7.316000	12.448000	13.632000	13.872000	6.568000	
Chromosome15
6.840000	13.808000	7.342000	10.850000	11.599999	14.015999	13.044001	8.059999	7.270000	3.386000	11.856001	9.034000	10.602000	9.616000	9.823999	7.322000	11.734000	14.840000	15.138000	5.740000	
Chromosome16
6.458000	16.584000	6.642000	11.524000	11.599999	14.279999	11.218000	7.542000	6.320000	2.612000	12.824001	8.102000	9.730000	10.246000	9.941999	5.928000	12.448000	13.518000	13.288000	5.620000	
Chromosome17
6.458000	17.518000	6.112000	11.212000	12.087999	13.321999	12.910000	6.602000	6.418000	3.836000	12.364001	9.034000	9.230000	10.324000	9.140000	7.316000	13.372000	13.632000	13.872000	6.568000	
Chromosome18
5.468000	17.518000	5.972001	11.212000	12.216000	13.321999	12.182000	7.542000	6.418000	2.904000	12.364001	8.072001	9.658000	10.324000	9.140000	7.316000	13.372000	13.632000	13.872000	7.220000	
Chromosome19
7.126000	16.480000	7.246000	12.085999	11.599999	14.860000	13.266001	7.993999	5.818000	4.072000	11.856001	9.034000	9.522000	10.324000	9.108000	6.858000	11.734000	13.632000	13.872000	5.125999	
Chromosome20
6.474000	17.032000	5.640000	10.752001	10.669999	13.321999	12.182000	7.542000	6.418000	3.152000	12.364001	9.034000	9.658000	10.216001	7.856000	7.316000	12.268000	13.632000	13.872000	6.568000	
Chromosome21
6.458000	16.584000	6.426000	11.524000	11.320000	13.977999	12.742001	7.542000	5.720000	3.344000	12.824001	8.042001	8.158000	10.246000	9.696000	6.614000	12.448000	14.408000	13.872000	6.568000	
Chromosome22
6.614000	15.547999	6.950000	11.368000	11.599999	13.329999	12.530001	7.251999	6.186000	3.604000	12.424001	9.034000	9.522000	10.324000	9.108000	6.858000	11.734000	13.632000	12.617999	6.736000	
Chromosome23
6.458000	16.584000	6.642000	10.548000	11.363999	14.279999	12.182000	7.542000	5.866000	4.190000	12.364001	9.034000	10.124000	11.056001	9.684000	7.316000	12.448000	13.632000	13.872000	6.568000	
Chromosome24
6.458000	16.584000	6.642000	11.524000	11.222000	13.977999	12.182000	7.942000	5.720000	3.344000	13.246001	9.034000	8.158000	10.246000	9.108000	6.614000	12.672000	14.118000	13.872000	6.252000	
Chromosome25
6.458000	17.518000	6.112000	11.212000	12.216000	13.321999	12.376000	7.542000	7.362000	3.836000	12.364001	9.034000	9.658000	10.324000	9.140000	7.316000	13.372000	13.632000	13.872000	6.568000	
Chromosome26
6.458000	15.966000	6.642000	11.524000	11.599999	14.279999	12.182000	7.542000	5.720000	3.604000	13.758001	8.102000	9.728000	10.246000	9.507999	6.858000	12.448000	13.518000	14.660000	5.620000	
Chromosome27
6.458000	16.584000	6.642000	11.524000	11.599999	14.279999	12.916000	7.542000	5.720000	3.604000	12.824001	8.102000	10.417999	10.246000	9.507999	7.678000	12.448000	13.112000	13.872000	5.620000	
Chromosome28
6.458000	16.584000	6.642000	11.524000	11.320000	14.575998	12.182000	7.542000	5.720000	3.344000	12.824001	9.034000	8.158000	10.246000	9.108000	6.614000	12.448000	14.408000	13.872000	6.568000	
Chromosome29
6.458000	16.402000	6.642000	11.936000	11.599999	14.279999	12.182000	6.962000	5.720000	3.604000	12.824001	9.034000	9.728000	10.246000	9.108000	6.858000	12.448000	13.110000	13.872000	6.568000	
Chromosome30
6.458000	17.518000	6.112000	11.988000	12.216000	13.321999	12.182000	7.542000	6.418000	3.836000	12.364001	9.034000	9.658000	10.324000	8.220000	7.316000	13.372000	13.632000	13.872000	6.568000	
Chromosome31
6.458000	16.584000	6.642000	11.604000	11.599999	14.279999	12.182000	7.542000	5.720000	3.604000	12.824001	8.872000	9.728000	10.246000	9.507999	6.858000	12.448000	13.462000	13.872000	5.620000	
Chromosome32
6.458000	16.584000	6.440000	12.128000	12.146000	14.279999	12.590000	7.542000	6.194000	2.774000	12.004002	9.794001	9.230000	10.324000	8.297999	6.222000	12.802000	14.256000	14.756000	5.996000	
Chromosome33
6.458000	16.584000	6.642000	11.012000	11.599999	14.279999	12.182000	6.962000	5.572001	3.604000	12.824001	9.034000	9.728000	10.246000	9.108000	6.858000	13.220000	13.110000	13.202000	6.568000	
Chromosome34
7.262000	16.251999	6.642000	10.724000	11.599999	14.473999	12.182000	6.962000	5.720000	3.604000	12.824001	9.034000	9.728000	10.246000	9.108000	6.858000	12.448000	13.825999	13.872000	7.368000	
Chromosome35
6.614000	15.547999	7.246000	11.368000	11.599999	13.329999	12.530001	7.251999	6.186000	3.604000	12.852001	9.034000	9.522000	10.324000	9.918000	6.858000	11.734000	13.632000	13.549999	5.998000	
Chromosome36
6.614000	15.547999	7.246000	11.368000	11.599999	13.329999	12.530001	7.251999	6.186000	3.604000	12.852001	9.034000	9.522000	10.324000	9.108000	6.858000	11.734000	13.632000	13.305999	5.998000	
Chromosome37
6.458000	16.584000	6.642000	11.524000	11.320000	13.977999	12.548000	7.192000	5.720000	3.344000	12.824001	9.034000	8.158000	10.246000	9.108000	6.816000	12.448000	14.408000	13.872000	6.568000	
Chromosome38
6.458000	16.584000	6.440000	12.128000	11.599999	14.279999	13.154000	7.542000	6.194000	2.774000	12.004002	9.794001	9.230000	10.324000	8.297999	7.834000	12.802000	13.992000	14.756000	5.996000	
Chromosome39
6.614000	15.547999	7.246000	11.368000	11.599999	13.329999	12.530001	7.251999	6.186000	3.604000	12.852001	9.034000	9.522000	10.882000	9.108000	6.858000	11.734000	13.632000	13.549999	5.998000	
Generation: 22
Chromosome0
6.458000	16.584000	6.642000	11.412000	11.320000	13.977999	12.182000	6.712000	5.720000	2.540000	12.824001	9.034000	8.158000	10.246000	9.108000	6.614000	12.448000	14.408000	13.872000	6.568000	
Chromosome1
6.458000	16.584000	7.042000	10.548000	11.619999	15.013999	12.182000	7.542000	5.866000	5.040000	12.364001	9.034000	9.658000	10.324000	9.684000	7.316000	12.448000	13.632000	13.872000	6.568000	
Chromosome2
6.458000	17.518000	6.112000	11.212000	11.320000	13.321999	12.182000	6.958000	7.296000	3.836000	12.364001	9.034000	9.658000	10.324000	8.620001	7.316000	13.372000	13.632000	13.872000	6.844000	
Chromosome3
6.458000	16.584000	6.640000	11.524000	11.599999	14.279999	12.182000	7.212000	5.720000	3.604000	12.824001	8.102000	9.204000	9.714001	9.507999	6.858000	12.448000	13.518000	13.872000	5.792000	
Chromosome4
6.458000	16.584000	6.440000	12.128000	11.599999	14.841999	13.154000	7.542000	6.956000	2.774000	11.404001	9.456000	9.230000	10.324000	8.525999	6.858000	12.802000	14.256000	14.756000	5.096000	
Chromosome5
6.614000	15.547999	7.938000	11.368000	11.138000	13.329999	12.530001	6.773999	5.540000	3.604000	12.852001	9.034000	9.522000	10.324000	9.108000	6.858000	11.734000	13.632000	13.549999	6.518000	
Chromosome6
6.458000	16.584000	5.824000	11.012000	11.599999	14.135999	12.182000	6.962000	5.720000	3.604000	12.824001	9.034000	9.728000	10.940001	8.156000	6.858000	12.448000	13.110000	13.856000	6.568000	
Chromosome7
6.840000	13.966000	7.342000	10.850000	11.691999	14.015999	13.044001	8.059999	6.462000	4.084000	11.856001	9.266001	10.396000	9.616000	9.823999	7.322000	11.734000	14.246000	14.259999	5.740000	
Chromosome8
6.458000	17.518000	6.112000	11.212000	12.070000	13.321999	12.182000	7.542000	6.418000	4.662000	13.358002	8.426001	9.638000	10.324000	9.460000	7.316000	13.372000	13.114000	13.862000	6.568000	
Chromosome9
6.150001	15.547999	7.246000	11.368000	10.625999	13.329999	12.530001	7.251999	6.186000	4.122000	12.852001	9.034000	9.522000	10.324000	9.108000	6.858000	11.734000	13.632000	13.549999	5.998000	
Chromosome10
5.658000	16.619999	6.642000	11.012000	11.599999	13.451999	12.182000	6.962000	5.720000	3.604000	13.552001	8.164001	9.728000	10.246000	8.164000	6.858000	12.054000	13.038000	13.856000	6.568000	
Chromosome11
6.614000	14.993999	7.616000	11.368000	10.625999	13.329999	12.530001	7.251999	6.186000	3.604000	12.852001	8.286000	9.522000	10.324000	9.108000	6.858000	11.734000	13.048000	13.549999	5.998000	
Chromosome12
6.458000	16.584000	7.602000	11.090000	11.599999	13.265999	13.020000	6.430000	5.720000	3.604000	12.824001	9.034000	9.728000	10.246000	9.108000	6.858000	12.448000	13.110000	13.192000	6.568000	
Chromosome13
6.386000	15.827999	7.938000	11.368000	11.138000	13.329999	12.530001	6.773999	6.186000	3.604000	12.852001	9.034000	9.522000	10.324000	9.108000	6.858000	12.664001	13.632000	13.549999	5.760000	
Chromosome14
5.476000	17.518000	6.112000	11.212000	11.320000	13.321999	12.182000	7.542000	6.418000	3.836000	12.138001	9.034000	9.658000	10.498000	9.140000	7.316000	13.862000	13.632000	14.200000	6.066000	
Chromosome15
6.458000	16.584000	6.440000	11.742001	11.599999	14.279999	13.154000	7.542000	6.956000	2.774000	11.404001	9.102000	9.230000	10.324000	8.525999	6.858000	12.802000	14.256000	14.756000	5.996000	
Chromosome16
6.458000	17.414000	6.642000	11.012000	12.190000	13.451999	12.078000	7.788000	5.720000	3.604000	12.464002	9.034000	10.132000	10.246000	9.090000	6.858000	12.002000	13.110000	13.856000	6.568000	
Chromosome17
6.458000	17.518000	6.112000	11.212000	11.320000	13.321999	11.866000	7.542000	6.418000	3.836000	12.364001	9.034000	9.658000	10.324000	9.140000	7.316000	13.372000	13.632000	13.351999	6.844000	
Chromosome18
6.840000	13.808000	7.342000	10.850000	11.599999	14.015999	13.044001	8.059999	5.526000	3.386000	11.856001	9.266001	10.396000	9.616000	9.823999	7.322000	11.734000	14.246000	15.021999	5.740000	
Chromosome19
6.840000	13.808000	7.862000	10.850000	11.599999	14.015999	13.044001	8.059999	6.462000	3.386000	11.856001	9.266001	10.350000	9.616000	9.823999	7.268000	11.734000	14.246000	14.190000	5.724000	
Chromosome20
7.000000	16.584000	6.640000	11.524000	11.599999	14.279999	12.922000	7.542000	5.720000	3.604000	12.824001	8.102000	9.728000	9.714001	9.507999	6.858000	12.166000	13.518000	13.872000	5.620000	
Chromosome21
6.458000	16.584000	6.642000	10.548000	11.619999	14.279999	12.182000	7.542000	5.866000	4.190000	11.666001	9.034000	9.658000	10.324000	9.684000	7.316000	12.448000	13.632000	13.872000	6.568000	
Chromosome22
6.750000	13.808000	7.342000	10.850000	11.599999	13.721999	13.044001	8.059999	6.462000	3.386000	11.856001	9.324000	10.396000	9.616000	9.823999	7.322000	11.734000	14.246000	14.190000	5.740000	
Chromosome23
6.458000	16.584000	6.642000	10.226001	11.619999	14.279999	12.182000	7.542000	5.866000	4.190000	12.364001	9.034000	9.658000	10.324000	9.684000	7.316000	12.448000	13.632000	13.872000	6.568000	
Chromosome24
6.458000	16.584000	6.642000	10.548000	11.619999	13.647999	12.182000	7.080000	6.776000	4.190000	12.494001	9.034000	9.072000	10.324000	9.684000	7.536000	12.448000	13.632000	13.872000	6.568000	
Chromosome25
6.840000	14.245999	7.102000	10.228001	11.599999	14.015999	13.044001	8.059999	6.462000	3.614000	11.856001	9.266001	10.396000	9.616000	9.346000	7.322000	11.052000	14.246000	14.190000	5.740000	
Chromosome26
6.458000	17.441999	6.756000	10.548000	11.619999	14.279999	12.182000	7.542000	5.866000	4.190000	12.364001	9.034000	8.776000	10.324000	9.684000	8.022000	12.448000	13.632000	13.872000	6.568000	
Chromosome27
5.728000	17.518000	6.112000	10.926000	11.320000	13.321999	12.182000	7.542000	6.418000	3.836000	12.364001	9.034000	9.658000	10.324000	9.140000	7.316000	13.372000	13.632000	13.872000	6.844000	
Chromosome28
6.458000	16.584000	6.642000	10.548000	11.619999	14.279999	12.182000	7.542000	5.866000	4.190000	12.364001	9.034000	9.658000	10.324000	9.788000	7.316000	13.414000	13.632000	13.033999	5.784000	
Chromosome29
7.056000	16.983999	6.642000	10.548000	11.855999	14.279999	12.182000	7.542000	5.866000	4.428000	12.364001	9.034000	9.658000	11.080000	9.684000	8.302000	11.880000	13.396000	13.481999	6.568000	
Chromosome30
6.556000	15.547999	7.938000	11.468000	11.138000	13.329999	12.530001	6.037999	6.186000	3.604000	12.852001	9.034000	10.058001	10.324000	9.108000	6.858000	12.564000	13.778000	13.549999	5.760000	
Chromosome31
5.944000	16.584000	6.642000	11.524000	11.320000	13.977999	12.182000	7.542000	5.720000	2.540000	12.824001	9.034000	8.158000	10.246000	9.108000	6.614000	12.656000	14.408000	13.872000	6.568000	
Chromosome32
6.458000	16.584000	6.642000	11.012000	11.599999	14.095999	12.182000	6.962000	5.720000	3.604000	12.824001	9.034000	9.728000	10.246000	9.108000	6.858000	12.448000	13.110000	13.672000	6.568000	
Chromosome33
6.458000	16.194000	6.642000	11.012000	11.599999	13.451999	12.182000	6.962000	5.720000	4.352000	12.824001	9.034000	9.728000	10.246000	9.108000	7.528000	12.448000	13.110000	13.856000	6.568000	
Chromosome34
6.386000	16.584000	6.640000	11.524000	11.599999	14.279999	12.614000	7.542000	5.720000	3.604000	12.824001	8.102000	9.728000	9.084001	9.004000	6.858000	12.448000	13.518000	14.750000	5.620000	
Chromosome35
6.458000	16.625999	6.642000	10.548000	11.619999	14.279999	12.182000	7.542000	5.866000	4.190000	12.364001	9.034000	9.658000	10.324000	9.684000	7.316000	12.448000	13.632000	13.872000	6.568000	
Chromosome36
6.614000	15.547999	7.938000	11.368000	11.138000	13.329999	12.530001	6.773999	6.186000	2.652000	12.852001	8.500000	9.004001	10.324000	9.108000	6.858000	10.932000	13.632000	13.549999	5.760000	
Chromosome37
6.458000	17.518000	6.112000	11.094000	12.216000	13.321999	12.182000	7.542000	6.418000	4.662000	13.358002	8.680000	9.113999	10.324000	9.140000	7.316000	13.372000	13.114000	13.862000	6.568000	
Chromosome38
6.458000	16.584000	7.018000	11.012000	11.207999	13.451999	12.182000	6.962000	5.720000	3.604000	12.824001	9.034000	9.728000	10.246000	9.770000	6.858000	12.448000	13.110000	14.132000	6.568000	
Chromosome39
6.614000	15.547999	7.058000	11.368000	10.723999	13.329999	12.530001	7.251999	5.880000	3.604000	12.852001	9.034000	9.522000	10.324000	9.108000	6.858000	11.734000	13.632000	13.051999	5.998000	
Generation: 23
Chromosome0
7.382000	16.584000	6.300000	11.412000	11.320000	13.977999	12.576000	6.712000	5.720000	1.668000	12.824001	8.140000	8.158000	9.948000	9.108000	6.614000	12.448000	14.408000	13.872000	6.568000	
Chromosome1
5.738000	17.518000	6.952001	11.212000	11.320000	13.321999	12.182000	6.062000	7.296000	3.836000	12.364001	9.514000	9.658000	10.064000	8.620001	7.316000	13.372000	13.632000	13.872000	6.844000	
Chromosome2
6.458000	17.167999	6.640000	11.524000	11.599999	14.279999	12.182000	7.212000	5.720000	2.854000	12.824001	8.102000	9.204000	9.714001	9.507999	6.858000	12.448000	13.518000	13.872000	5.792000	
Chromosome3
6.614000	15.547999	7.938000	11.368000	11.138000	12.347999	12.530001	6.459999	5.540000	3.604000	13.198001	9.034000	9.522000	10.324000	9.108000	6.858000	11.734000	13.632000	14.197999	6.518000	
Chromosome4
6.458000	16.584000	5.824000	11.012000	10.931999	15.103999	12.294001	6.962000	5.720000	3.604000	12.824001	9.034000	9.256000	10.940001	7.840000	6.858000	11.842000	13.110000	14.700000	6.382000	
Chromosome5
6.840000	13.966000	7.342000	10.850000	11.245999	14.015999	13.044001	8.059999	6.462000	3.682000	11.856001	9.266001	10.396000	9.616000	9.823999	7.016000	11.734000	14.246000	14.259999	5.740000	
Chromosome6
6.458000	18.240000	6.112000	11.212000	12.070000	13.321999	12.182000	7.542000	6.418000	4.662000	13.358002	8.426001	9.638000	10.324000	9.460000	7.316000	13.568000	13.114000	14.655999	6.568000	
Chromosome7
5.258000	15.547999	7.246000	11.368000	10.625999	12.791999	12.530001	7.251999	6.186000	4.122000	12.852001	9.034000	9.522000	10.324000	9.108000	6.858000	11.734000	13.632000	13.549999	5.998000	
Chromosome8
4.764000	17.528000	6.642000	10.824000	11.389999	12.487999	12.182000	6.962000	5.720000	3.604000	13.552001	8.634001	9.728000	10.648001	8.164000	6.348000	12.054000	13.038000	13.856000	6.568000	
Chromosome9
6.458000	16.584000	7.602000	11.090000	10.782000	13.265999	13.020000	6.430000	5.720000	3.604000	12.824001	8.276000	9.728000	10.246000	9.108000	6.858000	12.448000	13.110000	13.634001	6.568000	
Chromosome10
6.458000	17.518000	6.112000	11.212000	12.070000	13.321999	12.182000	7.542000	6.418000	4.662000	13.358002	8.052001	9.638000	10.324000	9.446000	7.316000	13.372000	13.114000	13.862000	6.568000	
Chromosome11
6.840000	13.966000	7.342000	10.488001	11.714000	14.015999	13.044001	8.059999	6.462000	4.084000	11.856001	8.612000	10.396000	9.616000	9.823999	7.322000	11.734000	14.138000	14.259999	5.740000	
Chromosome12
6.614000	15.547999	8.863999	11.368000	11.138000	14.265999	12.530001	6.773999	5.540000	3.604000	12.852001	9.034000	9.968000	10.324000	9.108000	6.858000	11.734000	13.632000	13.549999	6.518000	
Chromosome13
6.150001	15.547999	7.246000	11.642000	10.625999	13.329999	12.530001	7.251999	6.186000	4.122000	12.568001	9.958000	9.522000	10.324000	9.108000	7.002000	11.602000	13.632000	13.549999	5.998000	
Chromosome14
6.458000	18.177999	6.112000	11.212000	11.320000	13.321999	12.182000	6.958000	7.296000	3.836000	12.364001	9.034000	9.150000	10.324000	8.620001	7.316000	13.342000	13.632000	13.238000	6.844000	
Chromosome15
6.458000	17.518000	6.112000	11.212000	11.320000	13.321999	12.182000	7.546000	7.296000	3.836000	12.364001	9.034000	9.658000	10.324000	8.620001	7.316000	12.728000	12.964000	13.872000	6.844000	
Chromosome16
6.458000	16.584000	5.824000	11.012000	11.599999	14.135999	12.182000	6.962000	5.720000	3.604000	13.360002	9.034000	9.728000	10.940001	8.156000	7.382000	12.448000	13.110000	13.856000	6.568000	
Chromosome17
7.162000	16.584000	8.026000	11.842000	11.599999	13.265999	13.020000	6.430000	5.720000	3.604000	12.554001	9.034000	9.728000	11.180000	9.108000	6.858000	12.448000	13.110000	13.192000	6.264000	
Chromosome18
6.458000	17.518000	6.424000	11.212000	12.070000	13.321999	12.182000	7.542000	6.418000	4.662000	13.358002	8.426001	9.638000	10.324000	8.766000	7.316000	13.372000	13.114000	13.862000	6.568000	
Chromosome19
6.458000	17.161999	6.642000	11.412000	11.320000	13.977999	12.182000	6.712000	5.720000	2.540000	12.600001	8.802000	8.826000	10.246000	9.108000	7.474000	12.448000	14.408000	13.872000	6.568000	
Chromosome20
6.840000	13.966000	7.342000	10.850000	12.407999	14.015999	13.044001	8.059999	6.462000	4.084000	11.856001	9.266001	10.396000	9.616000	9.823999	7.322000	11.734000	14.246000	14.259999	5.740000	
Chromosome21
6.614000	15.547999	7.938000	10.956000	11.138000	13.329999	11.738001	6.773999	5.540000	3.604000	12.852001	9.034000	9.522000	10.324000	9.108000	6.858000	11.734000	13.632000	13.549999	6.518000	
Chromosome22
5.658000	17.119999	6.642000	11.012000	11.599999	13.451999	12.156000	6.962000	5.720000	3.604000	13.552001	8.164001	9.728000	9.514000	8.164000	6.858000	12.054000	13.038000	13.856000	6.568000	
Chromosome23
6.458000	17.518000	6.152000	11.212000	12.365999	13.321999	12.182000	7.542000	6.418000	4.662000	13.358002	8.650001	9.638000	10.324000	8.884000	7.316000	13.372000	13.114000	13.862000	6.642000	
Chromosome24
6.308000	17.518000	6.112000	11.212000	11.320000	14.231998	12.182000	6.256000	7.296000	3.836000	12.364001	9.034000	9.658000	10.324000	8.620001	7.316000	13.682000	13.632000	13.651999	6.130000	
Chromosome25
6.458000	16.584000	6.640000	11.524000	11.599999	14.279999	12.918000	7.428000	5.720000	4.198000	12.824001	8.102000	9.204000	9.714001	10.226000	6.858000	12.448000	12.634000	13.872000	5.792000	
Chromosome26
6.458000	16.584000	7.602000	11.090000	11.599999	13.265999	13.020000	6.430000	5.720000	3.604000	12.824001	8.420000	10.110000	10.246000	9.946000	6.858000	11.924000	13.110000	12.512000	6.568000	
Chromosome27
5.658000	16.619999	6.626000	11.012000	11.599999	13.451999	11.594000	6.962000	5.720000	3.604000	12.630001	8.164001	9.728000	10.246000	8.164000	6.858000	12.054000	13.038000	13.856000	6.568000	
Chromosome28
6.458000	16.584000	7.248000	11.524000	11.599999	13.351999	12.182000	7.212000	5.720000	2.924000	12.040001	8.102000	9.204000	9.714001	9.507999	7.640000	12.448000	13.518000	13.872000	5.792000	
Chromosome29
6.458000	16.584000	6.640000	11.524000	11.599999	14.279999	12.182000	7.212000	5.720000	3.604000	12.824001	8.894000	9.204000	9.284000	9.507999	6.858000	12.448000	13.518000	13.872000	5.792000	
Chromosome30
6.458000	17.518000	7.102000	10.340000	12.070000	13.321999	12.520000	7.542000	6.418000	3.942000	13.358002	8.426001	9.638000	10.324000	9.504000	7.316000	13.372000	13.114000	13.862000	6.246000	
Chromosome31
5.770000	16.584000	6.642000	11.412000	11.524000	13.977999	12.182000	6.712000	5.720000	2.540000	12.824001	9.034000	8.158000	10.246000	9.276000	6.614000	12.448000	14.408000	13.872000	6.568000	
Chromosome32
6.458000	16.056000	5.824000	11.012000	11.599999	14.135999	12.182000	6.962000	5.720000	3.604000	12.260001	9.034000	9.728000	10.940001	8.156000	6.858000	12.448000	13.110000	12.902000	6.568000	
Chromosome33
6.458000	16.584000	6.640000	11.524000	11.599999	14.279999	12.182000	7.212000	5.720000	3.604000	12.824001	8.102000	9.204000	9.714001	9.507999	6.858000	12.448000	13.518000	13.872000	5.978000	
Chromosome34
6.732000	13.966000	7.342000	10.850000	11.691999	14.015999	13.044001	8.059999	6.462000	4.084000	11.856001	9.266001	10.396000	9.616000	9.823999	7.322000	11.734000	14.246000	14.259999	5.740000	
Chromosome35
5.888000	17.518000	6.054000	11.212000	11.320000	13.321999	12.182000	6.958000	7.296000	3.836000	11.396001	9.034000	9.658000	10.000000	8.620001	7.316000	13.533999	13.632000	13.590000	6.844000	
Chromosome36
6.458000	16.448000	6.642000	10.492000	11.320000	13.977999	12.182000	6.712000	4.748000	2.540000	12.824001	9.034000	8.008000	10.124001	9.108000	6.614000	12.448000	14.408000	13.872000	5.752000	
Chromosome37
6.458000	16.584000	7.602000	11.444000	11.599999	13.265999	13.020000	6.430000	5.720000	2.812000	12.390001	8.668000	9.728000	10.246000	9.108000	6.858000	12.298000	13.110000	13.192000	6.568000	
Chromosome38
5.658000	16.619999	6.780000	11.012000	11.599999	12.923999	12.182000	6.962000	5.720000	3.604000	13.552001	8.164001	9.391999	10.246000	8.164000	6.858000	12.054000	13.038000	13.856000	6.568000	
Chromosome39
6.458000	16.584000	6.506001	11.524000	11.771999	14.279999	11.326000	7.212000	5.844000	3.604000	12.824001	8.102000	8.294000	9.714001	9.507999	6.858000	12.448000	13.518000	13.872000	5.792000	
Generation: 24
Chromosome0
6.458000	16.285999	7.024000	11.524000	11.599999	14.531999	12.182000	7.198000	5.720000	2.854000	12.824001	8.412001	9.007999	8.722001	9.507999	7.470000	12.448000	13.518000	13.872000	5.792000	
Chromosome1
6.614000	15.547999	7.938000	11.368000	11.138000	12.347999	12.530001	6.459999	5.540000	3.604000	13.198001	8.464001	9.210000	10.324000	9.108000	6.008000	11.226000	13.632000	14.539999	6.518000	
Chromosome2
6.840000	13.966000	6.754000	10.850000	11.245999	14.015999	12.918000	8.059999	6.462000	3.682000	11.856001	9.266001	10.396000	9.402000	9.823999	7.016000	11.734000	14.246000	14.259999	5.740000	
Chromosome3
6.458000	18.240000	6.112000	11.212000	12.070000	13.129998	12.182000	8.334000	6.418000	4.662000	13.358002	8.426001	9.638000	10.324000	8.840000	7.352000	13.568000	13.016001	14.655999	6.568000	
Chromosome4
6.458000	16.584000	7.602000	11.090000	10.782000	13.265999	13.020000	6.882000	6.138000	3.604000	13.050001	8.276000	9.728000	9.806001	9.108000	6.858000	12.448000	13.110000	14.342001	6.568000	
Chromosome5
6.458000	17.006001	6.112000	11.212000	12.070000	13.321999	12.182000	7.542000	6.418000	5.476000	12.644002	8.052001	9.742000	10.324000	9.246000	7.316000	13.372000	13.114000	13.862000	6.568000	
Chromosome6
6.840000	13.138000	7.342000	11.336000	11.714000	14.015999	13.044001	8.059999	6.462000	4.084000	11.856001	8.612000	10.502000	9.616000	9.823999	7.322000	11.734000	13.210001	14.259999	5.740000	
Chromosome7
5.674000	15.547999	8.863999	11.368000	11.138000	14.049999	12.530001	6.773999	5.540000	3.604000	12.852001	9.034000	9.968000	10.324000	9.108000	6.858000	11.734000	13.632000	13.549999	6.518000	
Chromosome8
6.150001	14.612000	8.002000	11.642000	10.625999	13.329999	12.530001	7.251999	6.186000	4.122000	12.568001	9.958000	9.522000	10.324000	9.108000	7.002000	11.602000	13.632000	13.549999	5.998000	
Chromosome9
6.458000	17.518000	6.112000	10.624000	11.320000	13.321999	12.182000	7.546000	7.296000	3.836000	12.364001	9.034000	9.658000	10.324000	8.620001	7.316000	12.728000	12.964000	13.872000	6.844000	
Chromosome10
6.552001	15.547999	8.863999	11.368000	11.138000	14.265999	12.530001	6.773999	5.540000	3.604000	12.852001	9.034000	10.718000	10.324000	9.108000	6.858000	11.734000	13.632000	13.549999	6.518000	
Chromosome11
6.614000	15.547999	7.938000	11.368000	11.410000	12.347999	12.530001	7.093999	6.180000	3.604000	13.198001	9.034000	9.522000	10.324000	9.108000	6.858000	11.734000	13.632000	14.197999	6.518000	
Chromosome12
5.962000	15.079999	7.246000	11.642000	10.625999	13.329999	12.530001	6.843999	6.186000	4.122000	12.568001	9.958000	9.522000	10.324000	9.108000	7.002000	11.602000	13.632000	13.549999	5.998000	
Chromosome13
6.614000	15.547999	8.251999	11.368000	11.217999	14.265999	12.530001	6.773999	5.540000	3.604000	12.852001	9.034000	9.968000	10.324000	9.108000	6.858000	11.734000	13.632000	13.549999	6.518000	
Chromosome14
6.840000	13.966000	7.282000	10.850000	11.245999	14.015999	13.044001	8.059999	5.860001	3.682000	11.186001	9.266001	10.396000	9.616000	9.823999	7.016000	11.734000	14.246000	13.657999	5.740000	
Chromosome15
5.766000	15.547999	8.863999	11.368000	11.138000	14.265999	12.530001	6.773999	5.540000	3.604000	12.852001	9.034000	9.968000	10.324000	9.650000	6.858000	11.734000	13.632000	13.549999	6.518000	
Chromosome16
6.150001	15.547999	7.246000	11.642000	10.625999	13.329999	12.530001	7.251999	6.186000	4.122000	12.568001	10.302000	9.522000	10.324000	9.148000	7.002000	11.602000	13.632000	13.549999	6.092000	
Chromosome17
6.840000	13.966000	7.342000	10.850000	11.245999	14.015999	13.044001	8.059999	6.462000	3.682000	11.856001	9.266001	10.396000	9.616000	9.823999	7.016000	11.734000	13.674000	14.259999	5.740000	
Chromosome18
6.840000	13.966000	7.342000	10.850000	11.245999	14.015999	13.044001	8.059999	6.462000	4.158000	11.856001	9.266001	10.396000	9.616000	9.823999	7.016000	11.734000	15.006001	14.259999	5.740000	
Chromosome19
6.458000	17.518000	6.112000	11.212000	11.320000	13.321999	12.182000	7.546000	7.296000	3.836000	12.364001	9.034000	9.392000	10.324000	8.462001	7.316000	13.667999	12.964000	13.872000	6.844000	
Chromosome20
6.840000	13.966000	7.448000	10.850000	11.101999	14.015999	13.044001	8.886000	6.462000	3.682000	11.510001	9.266001	10.396000	9.616000	9.849999	7.016000	11.734000	14.590000	14.259999	5.462000	
Chromosome21
6.614000	15.547999	9.334000	11.368000	10.686000	14.265999	12.484001	6.773999	5.540000	3.802000	12.852001	8.214001	9.328000	10.468000	9.108000	6.858000	11.734000	13.632000	13.549999	6.518000	
Chromosome22
6.458000	17.518000	6.112000	11.212000	11.712000	13.321999	12.112000	8.238000	6.418000	4.662000	13.358002	8.052001	9.638000	10.324000	9.628000	7.316000	13.372000	13.114000	13.332000	6.568000	
Chromosome23
6.458000	16.584000	7.602000	11.090000	9.879999	13.609999	13.020000	6.430000	6.536000	3.604000	12.824001	8.276000	9.728000	10.246000	9.108000	6.858000	12.448000	13.110000	14.542001	6.568000	
Chromosome24
6.614000	15.547999	7.938000	11.654000	10.318000	12.347999	12.530001	6.459999	5.540000	3.604000	13.198001	9.034000	9.522000	10.324000	9.108000	6.858000	11.734000	13.632000	14.197999	6.518000	
Chromosome25
6.094000	13.966000	7.342000	10.068001	10.412000	14.015999	13.044001	8.059999	6.462000	3.682000	11.856001	9.266001	10.396000	9.616000	9.823999	7.016000	11.734000	14.246000	14.259999	5.740000	
Chromosome26
6.458000	17.518000	6.112000	11.212000	12.070000	13.321999	12.182000	7.850000	6.418000	4.662000	13.358002	8.052001	9.638000	10.324000	9.446000	7.316000	13.372000	13.114000	13.862000	6.568000	
Chromosome27
6.458000	17.167999	7.604000	11.524000	11.599999	14.279999	12.182000	6.232000	5.720000	2.854000	12.452002	8.102000	9.204000	9.714001	10.351999	6.858000	12.448000	13.518000	13.872000	5.792000	
Chromosome28
6.458000	18.240000	6.112000	10.472000	12.070000	13.321999	12.994000	7.542000	6.418000	4.662000	13.358002	8.426001	9.638000	10.854000	9.460000	7.316000	13.568000	13.114000	14.655999	6.568000	
Chromosome29
5.388000	15.547999	8.016000	11.642000	10.625999	13.329999	12.530001	7.251999	6.186000	4.122000	12.568001	9.958000	9.522000	10.324000	9.108000	7.002000	11.602000	13.632000	13.549999	6.406000	
Chromosome30
6.614000	16.312000	7.938000	11.232000	11.138000	11.583999	12.530001	6.459999	6.282001	3.604000	13.198001	9.034000	9.522000	10.324000	9.108000	6.858000	11.734000	13.632000	14.409999	6.518000	
Chromosome31
6.458000	17.518000	6.112000	11.212000	12.070000	13.321999	12.182000	7.542000	6.418000	4.662000	13.358002	8.428001	9.638000	10.324000	9.446000	7.316000	13.372000	12.680000	13.862000	6.568000	
Chromosome32
6.150001	15.547999	7.246000	10.818000	10.625999	13.329999	12.530001	7.211999	6.186000	4.122000	12.568001	10.900001	9.522000	11.114000	9.108000	7.208000	11.602000	13.632000	14.119999	5.998000	
Chromosome33
6.458000	18.240000	6.112000	11.212000	12.070000	13.321999	12.182000	7.542000	5.448000	4.662000	13.358002	8.426001	8.967999	10.324000	8.570000	7.316000	13.568000	13.114000	14.655999	6.568000	
Chromosome34
6.458000	17.518000	6.112000	11.212000	12.070000	12.725999	12.182000	7.542000	7.104000	4.662000	13.358002	8.052001	9.638000	10.324000	9.446000	7.316000	13.372000	13.284000	13.862000	6.122000	
Chromosome35
6.840000	13.966000	7.342000	10.488001	11.714000	14.015999	12.398001	8.059999	6.462000	4.084000	11.856001	8.612000	10.426000	9.616000	9.823999	7.322000	11.734000	13.394000	14.737999	5.740000	
Chromosome36
6.150001	15.547999	7.246000	11.934000	10.625999	14.053999	12.530001	7.251999	6.186000	3.306000	12.568001	9.958000	9.522000	10.324000	9.108000	7.002000	11.602000	13.632000	13.549999	5.998000	
Chromosome37
6.458000	17.518000	6.112000	11.212000	11.320000	13.321999	12.182000	7.546000	7.304000	3.836000	12.060001	9.034000	9.658000	10.324000	8.620001	7.316000	12.728000	13.222000	12.875999	6.844000	
Chromosome38
6.646000	15.547999	8.863999	11.368000	11.138000	14.265999	11.720000	6.773999	5.540000	3.604000	12.852001	9.408000	9.968000	10.324000	9.108000	6.858000	11.734000	13.632000	13.549999	6.518000	
Chromosome39
6.166000	17.934000	6.112000	11.212000	11.320000	13.321999	12.182000	7.546000	7.296000	3.836000	11.656001	9.034000	9.658000	10.324000	8.620001	7.316000	12.728000	12.964000	13.872000	6.844000	
