# Supplementary material for: TMB-Hunt: An amino acid composition based method to screen proteomes for beta-barrel transmembrane proteins
Source: BMC Bioinformatics. 2005 Mar 15;6:56. doi: 10.1186/1471-2105-6-56 (PMC1274253; doi:10.1186/1471-2105-6-56)
Supplement: Additional File 1 — TMB-Hunt source code and training sets [file 1471-2105-6-56-S1.tar › TMB_Hunt_1.0/backup/results_0001e]

7
GI|29348309|GNL|REF_MBPWUSL|BT2900 ARABINAN ENDO-1,5-ALPHA-L-ARABINOSIDASE A PRECURSOR [BACTEROIDES THETAIOTAOMICRON VPI-5482]	 ExpDataBBTM_score: -0.902080	 ExpDataBBTM_ratio: -4.418031	 ExpDataE-value: 6.391630	
GI|29348310|GNL|REF_MBPWUSL|BT2901 HYPOTHETICAL PROTEIN [BACTEROIDES THETAIOTAOMICRON VPI-5482]	 ExpDataBBTM_score: -0.753760	 ExpDataBBTM_ratio: -3.416259	 ExpDataE-value: 5.455450	
GI|29348311|GNL|REF_MBPWUSL|BT2902 HYPOTHETICAL PROTEIN [BACTEROIDES THETAIOTAOMICRON VPI-5482]	 ExpDataBBTM_score: -0.850720	 ExpDataBBTM_ratio: -4.005719	 ExpDataE-value: 6.065500	
GI|29348312|GNL|REF_MBPWUSL|BT2903 HYPOTHETICAL PROTEIN [BACTEROIDES THETAIOTAOMICRON VPI-5482]	 ExpDataBBTM_score: -0.739880	 ExpDataBBTM_ratio: -3.331254	 ExpDataE-value: 5.371170	
GI|29348313|GNL|REF_MBPWUSL|BT2904 HYPOTHETICAL PROTEIN [BACTEROIDES THETAIOTAOMICRON VPI-5482]	 ExpDataBBTM_score: -0.843340	 ExpDataBBTM_ratio: -3.948051	 ExpDataE-value: 6.019510	
GI|29348314|GNL|REF_MBPWUSL|BT2905 PUTATIVE OUTER MEMBRANE PROTEIN, PROBABLY INVOLVED IN NUTRIENT BINDING [BACTEROIDES THETAIOTAOMICRON VPI-5482]	 ExpDataBBTM_score: 0.605200	 ExpDataBBTM_ratio: 6.208722	 ExpDataE-value: 0.008540	
GI|29348315|GNL|REF_MBPWUSL|BT2906 CONSERVED HYPOTHETICAL PROTEIN [BACTEROIDES THETAIOTAOMICRON VPI-5482]	 ExpDataBBTM_score: -0.747180	 ExpDataBBTM_ratio: -3.385380	 ExpDataE-value: 5.413590	
