# Supplementary material for: TMB-Hunt: An amino acid composition based method to screen proteomes for beta-barrel transmembrane proteins
Source: BMC Bioinformatics. 2005 Mar 15;6:56. doi: 10.1186/1471-2105-6-56 (PMC1274253; doi:10.1186/1471-2105-6-56)
Supplement: Additional File 1 — TMB-Hunt source code and training sets [file 1471-2105-6-56-S1.tar › TMB_Hunt_1.0/backup/ahtm_membrane_23_weighted.perc]

6.4263992076362	0.98113274350776	3.92453097403104	4.41509734578492	6.03419571117613	8.83019469156984	0.73584955763082	7.3584955763082	4.33915860895437	8.09434513393902	2.94339823052328	3.48321106222779	8.09434513393902	3.92453097403104	3.43396460227716	5.88679646104656	5.88679646104656	8.5849115056929	1.96226548701552	2.94339823052328
6.88566944616432	1.16545089794196	4.71556574548243	4.57833232623205	5.52199943737224	4.50581607435964	1.68726537231806	5.86643658040778	5.76833267964251	9.25209166108799	3.41759865370973	4.66546412226626	4.82903068328507	2.62540526308845	5.08774028647914	7.43765113085681	7.48347828275237	6.8513671733643	1.83179799042886	4.08915728113386
5.31080286248546	1.12674965566704	5.87090507415202	3.55580711775683	4.83815328668353	5.36935811231933	1.64019055383143	6.53719861546494	4.81078832459996	9.76728749141125	3.45863181051228	4.78945475204835	4.02554237943924	2.76326792838341	6.68373774342214	6.73445358895682	6.68734875140301	7.62549865772969	1.70134567484091	5.00712484220466
4.45839910785367	2.33464201637331	5.51995694686126	4.24726258699022	5.30975769911777	3.89610660874411	1.48696340682699	7.29313036279862	4.24312367701568	10.1885553024584	3.04262187526957	4.31751148811314	4.6704729018371	2.40496002825832	6.01737258759717	7.5000145992412	8.20730878098801	5.66271911284172	2.61797109536171	4.88254669582052
7.31514460250067	4.80569711661095	3.73786094059373	3.68666677136351	6.56038931733237	7.9246012929646	1.14544575671911	8.32043963533679	4.39415959733311	11.4754695433999	2.74927099899151	4.54544704870538	1.81723334390252	3.55086825043528	1.69257155046356	5.70181928645213	5.71216034607477	8.2833079892991	1.36421197563224	3.44169538744034
4.04040404040404	3.03030303030303	6.06060606060606	10.4383047641205	4.71499336662484	5.05050505050505	3.03030303030303	8.08080808080808	3.70310937729364	10.4365217848903	2.02020202020202	2.69300836719263	4.04040404040404	2.02020202020202	7.07070707070707	8.41810274391848	3.03030303030303	6.06060606060606	2.02020202020202	2.02020202020202
8.01656976101279	0.426699796889047	3.02883211286933	1.98152398776366	8.22343920375166	9.38714296163806	3.69798071639808	7.05973544586526	1.65825891224405	10.2242782736718	5.94126859295792	3.25832000809774	5.4014765336212	1.59040355477545	2.03972180415403	5.28508090084047	6.43582374731557	7.2439864361146	3.21308310311867	4.14729896577666
5.34979423868313	0.102880658436214	3.18930041152263	10.9053497942387	2.67489711934156	3.90946502057613	1.13168724279835	6.99588477366255	7.71604938271605	12.962962962963	1.23456790123457	4.52674897119342	2.67489711934156	5.1440329218107	5.45267489711934	6.79012345679012	5.65843621399177	8.43621399176955	0.823045267489712	2.67489711934156
4.09097502120758	0.840391538065957	5.65550100433821	4.506775437008	6.29502489967606	3.87955853072132	2.62336657685495	5.13399234329467	5.14278304975979	9.75175044942487	4.29711708781476	2.82950864346213	4.29184266393569	2.82775050216911	6.70379275030438	8.80389252482276	7.02267562732679	7.23409211781305	2.19877545458941	4.19316698386466
9.56297870143202	1.39824037975811	2.90227112322436	3.32543257805691	7.30201137518572	10.6274439532426	1.0808692886337	7.50703048787276	4.17831710245124	11.2687477502207	4.09221158293081	2.68740958844346	3.6756117428275	2.57177680264147	3.33527500015076	5.24934396899108	4.17503629508662	6.34333648708325	2.58818083946456	4.40958267405522
12.7831304935767	0.615159857046267	2.70392639814547	2.21071187095528	6.01757944557133	10.4444363952478	1.47481406355646	7.61313145948034	1.3492465951898	14.2494929006085	3.68673331401526	1.96440645223607	4.05558775234232	2.94721336810586	4.30430793006858	5.89261566695644	5.28047425866898	6.26509224379407	2.57896261953057	1.84306481213175
10.4232012973771	0.759878419452888	2.78217466036105	2.8210182856366	7.9527467298523	11.5258747098867	2.63796770152558	6.50727832428601	1.07936723734426	10.1736310049817	2.66904260174602	2.98853141963739	4.80447090126922	2.49376074269012	3.89261679792575	5.46675471221729	4.50828825854317	4.99529021043534	5.93045048894413	3.71733493886985
6.07638888888889	3.47222222222222	2.60416666666667	4.6875	4.6875	5.90277777777778	3.64583333333333	5.90277777777778	4.16666666666667	10.7638888888889	2.43055555555556	3.125	4.16666666666667	2.60416666666667	6.59722222222222	7.98611111111111	4.16666666666667	9.89583333333333	2.08333333333333	3.29861111111111
8.35924481475054	1.06719817440051	2.92501889681326	2.49012907360118	8.97247521841613	12.0357819284235	2.70757398520722	6.81805248598543	1.91695143719497	11.5217350067995	1.5612187123948	3.20159452320152	5.1977030588084	1.77866362400084	3.06330671000739	5.43517435404414	3.59643157915421	6.26490123320891	5.47427868519666	3.83390287438995
6.94812570995835	0.735652079839888	2.19072862011143	3.12246443446746	9.00768107318656	9.16319575918213	5.17390598799156	6.58841347974252	1.82290258019149	10.5033266619787	3.68637420890355	2.02710012441175	4.59376859414724	2.39492616433169	1.65927408449181	4.47070914696814	7.02926380699951	8.40320225022989	4.77362470925515	3.86623032401147
10.0373054021092	0.567472559007102	5.68476935217734	6.63103522490853	3.02747686347658	8.3291484324557	1.89253174546237	3.97374273620776	4.35253604993185	10.4218380084655	1.88822727598823	1.88966209914628	7.7616758734486	2.65442284238468	5.49752493005237	4.16529162780687	5.1158619700122	9.28689289045125	1.32649400961332	3.60212353827391
9.1486222160067	0.21750436069201	1.87765499433637	7.92348030374635	2.04190318710057	3.86630201350913	0.816761274840227	4.30131073489314	7.35085147356204	5.30894828646148	1.63352254968045	2.8586644619408	16.9078543269889	4.70969137231326	5.90820520060969	5.49982456318958	5.14470009369728	10.617896572923	0.816761274840227	1.22514191226034
6.94787196596223	4.96804150084729	3.64353818958901	5.63029315647643	4.30348167796066	6.9571046349922	1.98444679962992	3.97350993377483	1.98906313414491	12.915061368397	3.31356644540319	2.65362295703154	5.63260132373392	2.31672671107324	7.27784371014805	2.97897836670238	6.29023664484807	8.6115796904363	3.3089501108882	2.31672671107324
7.50782064650678	0.834202294056309	3.91032325338895	4.69238790406674	3.59749739311783	6.72575599582899	2.9718456725756	5.42231491136601	3.44108446298227	10.0104275286757	1.56412930135558	2.86757038581856	5.99582898852972	5.10948905109489	4.01459854014599	9.43691345151199	6.83003128258603	10.1668404588113	0.677789363920751	2.55474452554745
5.5640243902439	1.98170731707317	4.03963414634146	5.03048780487805	4.64939024390244	5.79268292682927	1.82926829268293	8.46036585365854	5.5640243902439	11.5091463414634	2.82012195121951	5.10670731707317	1.82926829268293	3.96341463414634	4.03963414634146	8.6890243902439	7.24085365853658	5.79268292682927	1.14329268292683	3.27743902439024
8.44793713163065	2.35756385068762	5.10805500982318	7.85854616895874	3.63457760314342	6.58153241650295	1.17878192534381	7.07269155206287	5.30451866404715	9.13555992141454	3.24165029469548	3.53634577603143	4.51866404715128	2.25933202357564	4.91159135559921	5.5992141453831	6.09037328094303	8.05500982318271	1.2770137524558	2.16110019646365
7.2636815920398	1.7910447761194	4.07960199004975	6.16915422885572	4.97512437810945	7.56218905472637	2.48756218905473	4.67661691542289	4.17910447761194	11.1442786069652	2.78606965174129	1.49253731343284	7.16417910447761	4.47761194029851	3.98009950248756	7.56218905472637	5.27363184079602	7.2636815920398	1.39303482587065	2.58706467661692
9.50854700854701	0.854700854700855	5.66239316239316	6.51709401709402	4.59401709401709	8.54700854700855	1.70940170940171	6.83760683760684	5.44871794871795	9.4017094017094	1.81623931623932	2.67094017094017	3.63247863247863	3.41880341880342	3.31196581196581	5.76923076923077	5.34188034188034	9.50854700854701	1.38888888888889	2.35042735042735
11.2211221122112	0.66006600660066	5.17051705170517	6.71067106710671	3.08030803080308	6.82068206820682	2.53025302530253	4.4004400440044	2.97029702970297	12.6512651265127	1.76017601760176	3.19031903190319	5.28052805280528	4.51045104510451	7.7007700770077	3.74037403740374	5.06050605060506	7.92079207920792	1.54015401540154	1.43014301430143
8.0325960419092	0.232828870779977	6.05355064027939	4.42374854481956	2.91036088474971	7.68335273573923	0.582072176949942	4.42374854481956	4.65657741559953	9.66239813736903	3.14318975552969	4.07450523864959	5.93713620488941	7.33410942956927	6.9848661233993	5.82072176949942	4.65657741559953	6.63562281722934	1.51338766006985	3.49243306169965
9.1358024691358	0.864197530864197	5.06172839506173	4.07407407407407	3.95061728395062	9.25925925925926	1.23456790123457	5.06172839506173	3.95061728395062	8.76543209876543	2.96296296296296	4.81481481481481	8.27160493827161	3.20987654320988	3.58024691358025	4.69135802469136	6.41975308641975	6.91358024691358	2.96296296296296	3.08641975308642
8.04597701149425	2.29885057471264	6.38569604086845	11.749680715198	2.68199233716475	4.85312899106003	3.19284802043423	3.06513409961686	5.23627075351213	7.15197956577267	3.06513409961686	3.95913154533844	4.46998722860792	4.59770114942529	4.72541507024266	4.46998722860792	6.38569604086845	8.30140485312899	1.14942528735632	2.55427841634738
7.46460746460746	2.7027027027027	4.89060489060489	6.94980694980695	3.21750321750322	8.49420849420849	0.772200772200772	3.47490347490348	5.40540540540541	8.49420849420849	0.514800514800515	5.01930501930502	4.11840411840412	3.98970398970399	5.27670527670528	8.88030888030888	5.66280566280566	8.36550836550837	1.41570141570142	3.21750321750322
7.76196636481242	1.03492884864166	5.5627425614489	5.95084087968952	5.95084087968952	6.72703751617076	1.68175937904269	4.13971539456662	6.46830530401035	9.1849935316947	1.8111254851229	5.43337645536869	4.01034928848642	2.97542043984476	4.26908150064683	7.3738680465718	5.69210866752911	7.24450194049159	1.42302716688228	3.6222509702458
7.13305898491084	1.50891632373114	6.03566529492455	7.40740740740741	3.84087791495199	6.17283950617284	1.37174211248285	7.13305898491084	5.07544581618656	7.54458161865569	3.01783264746228	3.84087791495199	4.6639231824417	5.34979423868313	6.17283950617284	6.03566529492455	3.84087791495199	6.5843621399177	2.19478737997256	3.42935528120713
6.39777468706537	0.417246175243394	4.58970792767733	4.45062586926286	4.86787204450626	5.98052851182197	2.22531293463143	10.0139082058414	4.86787204450626	11.9610570236439	1.52990264255911	4.03337969401947	2.78164116828929	4.58970792767733	5.70236439499305	6.81502086230876	4.72878998609179	8.20584144645341	1.25173852573018	2.92072322670376
5.76652601969058	3.23488045007032	4.07876230661041	5.06329113924051	5.06329113924051	5.90717299578059	1.68776371308017	3.09423347398031	4.50070323488045	9.56399437412096	2.67229254571027	6.0478199718706	7.31364275668073	4.07876230661041	5.62587904360056	9.56399437412096	4.78199718706048	4.07876230661041	1.68776371308017	4.50070323488045
4.7008547008547	0.997150997150997	7.26495726495727	7.69230769230769	4.7008547008547	5.12820512820513	0.854700854700855	7.26495726495727	10.2564102564103	8.26210826210826	2.56410256410256	4.84330484330484	3.56125356125356	2.70655270655271	4.55840455840456	6.41025641025641	4.84330484330484	5.98290598290598	1.42450142450142	4.27350427350427
8	0.592592592592593	2.96296296296296	2.96296296296296	8.59259259259259	9.18518518518519	2.96296296296296	9.18518518518519	2.96296296296296	9.03703703703704	4.88888888888889	3.11111111111111	4.14814814814815	1.92592592592593	2.51851851851852	4	5.92592592592593	8.44444444444444	3.85185185185185	2.96296296296296
9.00763358778626	0.305343511450382	5.64885496183206	7.63358778625954	3.81679389312977	8.85496183206107	1.37404580152672	6.10687022900763	5.64885496183206	7.78625954198473	3.81679389312977	3.96946564885496	5.49618320610687	3.3587786259542	6.56488549618321	4.88549618320611	4.12213740458015	7.63358778625954	0.763358778625954	1.52671755725191
10.223642172524	0.159744408945687	4.31309904153355	5.43130990415335	2.3961661341853	7.98722044728434	0.638977635782748	9.10543130990415	4.47284345047923	10.8626198083067	2.3961661341853	5.11182108626198	3.03514376996805	4.79233226837061	5.75079872204473	5.27156549520767	5.75079872204473	7.82747603833866	0.319488817891374	2.3961661341853
6.89655172413793	2.29885057471264	3.28407224958949	2.79146141215107	7.22495894909688	8.21018062397373	0.492610837438424	7.38916256157635	3.77668308702791	10.1806239737274	3.28407224958949	3.44827586206897	4.59770114942529	2.95566502463054	2.95566502463054	7.7175697865353	4.92610837438424	7.7175697865353	3.28407224958949	4.92610837438424
9.48419301164726	1.66389351081531	2.82861896838602	3.32778702163062	5.15806988352745	6.65557404326123	1.66389351081531	3.32778702163062	2.1630615640599	13.6439267886855	1.33111480865225	1.99667221297837	6.65557404326123	4.65890183028286	5.99001663893511	8.98502495840266	4.65890183028286	8.6522462562396	1.49750415973378	3.99334442595674
7.44500846023689	4.73773265651438	2.7072758037225	4.56852791878173	5.58375634517767	6.93739424703892	2.53807106598985	5.24534686971235	3.72250423011844	10.9983079526227	2.87648054145516	2.03045685279188	5.92216582064298	3.04568527918782	5.24534686971235	6.76818950930626	5.41455160744501	7.10659898477157	2.19966159052453	3.21489001692047
7.30434782608696	2.08695652173913	5.04347826086957	4.69565217391304	2.08695652173913	6.60869565217391	1.39130434782609	10.0869565217391	4.52173913043478	10.0869565217391	1.56521739130435	3.47826086956522	3.47826086956522	3.82608695652174	5.39130434782609	7.1304347826087	7.82608695652174	8.34782608695652	0.521739130434783	2.78260869565217
7.06713780918728	1.23674911660777	3.00353356890459	4.59363957597173	4.9469964664311	4.9469964664311	1.41342756183746	5.47703180212014	5.8303886925795	6.53710247349823	4.06360424028269	3.886925795053	6.36042402826855	2.65017667844523	4.77031802120141	10.6007067137809	8.48056537102473	7.77385159010601	1.06007067137809	3.53356890459364
7.34767025089606	0.17921146953405	4.3010752688172	3.40501792114695	4.83870967741935	6.81003584229391	1.25448028673835	6.27240143369176	5.19713261648745	9.85663082437276	3.9426523297491	4.6594982078853	6.09318996415771	7.52688172043011	2.68817204301075	5.37634408602151	6.81003584229391	5.37634408602151	1.97132616487455	4.3010752688172
5.78661844484629	0.904159132007233	4.70162748643761	7.23327305605787	6.50994575045208	5.60578661844485	2.16998191681736	5.60578661844485	6.32911392405063	12.2965641952984	1.44665461121157	3.43580470162749	4.33996383363472	4.52079566003617	4.88245931283906	4.88245931283906	6.69077757685353	5.24412296564195	1.08499095840868	4.52079566003617
10.5461393596987	0.564971751412429	3.01318267419962	5.08474576271187	7.53295668549906	7.53295668549906	1.12994350282486	6.02636534839925	3.95480225988701	11.4877589453861	4.14312617702448	2.44821092278719	3.38983050847458	3.76647834274953	3.76647834274953	5.83804143126177	5.46139359698682	6.77966101694915	2.44821092278719	3.38983050847458
8.41300191204589	0.573613766730402	4.01529636711281	2.86806883365201	6.50095602294455	8.79541108986616	0.191204588910134	5.92734225621415	4.39770554493308	13.0019120458891	3.05927342256214	4.58891013384321	4.01529636711281	4.20650095602294	3.05927342256214	4.58891013384321	7.45697896749522	5.92734225621415	2.29445506692161	4.39770554493308
12.0458891013384	0	2.67686424474187	4.01529636711281	6.50095602294455	6.88336520076482	0.764818355640535	10.1338432122371	4.58891013384321	12.0458891013384	4.58891013384321	1.33843212237094	3.82409177820268	1.33843212237094	2.10325047801147	9.17782026768642	4.39770554493308	8.79541108986616	1.7208413001912	1.33843212237094
7.10059171597633	0.394477317554241	2.16962524654832	3.94477317554241	8.67850098619329	4.93096646942801	0.788954635108481	10.2564102564103	7.69230769230769	11.0453648915187	3.74753451676529	3.35305719921105	3.35305719921105	2.36686390532544	1.57790927021696	6.90335305719921	5.32544378698225	7.49506903353057	1.9723865877712	5.12820512820513
6.33663366336634	2.57425742574257	5.54455445544555	3.96039603960396	6.13861386138614	4.95049504950495	0.396039603960396	5.54455445544555	7.72277227722772	10.2970297029703	1.98019801980198	4.75247524752475	5.74257425742574	3.16831683168317	4.35643564356436	7.32673267326733	4.95049504950495	7.32673267326733	1.38613861386139	3.76237623762376
6.38722554890219	0.998003992015968	5.18962075848303	3.79241516966068	4.99001996007984	5.18962075848303	2.19560878243513	6.98602794411178	6.187624750499	7.78443113772455	2.79441117764471	3.79241516966068	5.18962075848303	2.19560878243513	3.99201596806387	6.98602794411178	10.7784431137725	7.18562874251497	1.59680638722555	3.99201596806387
9.85915492957746	0.603621730382294	2.41448692152917	2.8169014084507	7.04225352112676	10.6639839034205	1.00603621730382	9.25553319919517	2.8169014084507	10.4627766599598	3.01810865191147	3.21931589537223	3.82293762575453	2.21327967806841	3.420523138833	5.63380281690141	5.83501006036217	6.63983903420523	3.01810865191147	4.42655935613682
6.9672131147541	0.614754098360656	2.25409836065574	3.89344262295082	5.94262295081967	8.19672131147541	0.204918032786885	9.63114754098361	4.50819672131148	13.5245901639344	2.86885245901639	2.66393442622951	4.91803278688525	4.71311475409836	3.89344262295082	7.37704918032787	6.14754098360656	5.32786885245902	1.02459016393443	3.68852459016393
6.43153526970954	0	3.94190871369295	6.63900414937759	3.3195020746888	4.77178423236515	0.4149377593361	6.84647302904564	8.71369294605809	10.1659751037344	1.03734439834025	6.63900414937759	3.3195020746888	9.75103734439834	1.2448132780083	9.95850622406639	7.26141078838174	4.35684647302905	0	3.52697095435685
7.91666666666667	0.833333333333333	3.54166666666667	1.875	7.08333333333333	7.5	1.45833333333333	8.54166666666667	2.70833333333333	12.0833333333333	3.33333333333333	2.91666666666667	3.54166666666667	2.29166666666667	3.54166666666667	5.83333333333333	5.625	10.625	1.66666666666667	5.41666666666667
8.70488322717622	0	2.33545647558386	1.91082802547771	6.58174097664544	8.49256900212314	1.27388535031847	11.4649681528662	3.18471337579618	12.7388535031847	3.60934182590234	3.82165605095541	4.24628450106157	2.33545647558386	3.39702760084926	6.79405520169851	5.30785562632696	7.21868365180467	1.91082802547771	2.9723991507431
10	0.638297872340425	5.31914893617021	6.17021276595745	4.25531914893617	8.29787234042553	1.06382978723404	7.4468085106383	1.06382978723404	14.0425531914894	2.34042553191489	1.91489361702128	4.68085106382979	3.19148936170213	9.36170212765957	4.25531914893617	4.46808510638298	7.02127659574468	1.48936170212766	1.27659574468085
14.2857142857143	0.213219616204691	2.55863539445629	2.77185501066098	5.33049040511727	11.5138592750533	1.27931769722815	4.6908315565032	2.13219616204691	14.498933901919	4.26439232409382	1.06609808102345	4.26439232409382	2.3454157782516	4.90405117270789	4.05117270788913	6.39658848614073	8.52878464818763	1.49253731343284	1.70575692963753
9.44206008583691	0.643776824034335	1.50214592274678	3.00429184549356	6.86695278969957	9.01287553648069	1.50214592274678	7.72532188841202	2.57510729613734	13.9484978540773	4.29184549356223	4.50643776824034	3.43347639484979	2.14592274678112	4.07725321888412	6.00858369098712	3.21888412017167	8.15450643776824	2.78969957081545	3.43347639484979
7.95698924731183	0	5.37634408602151	7.31182795698925	3.01075268817204	6.02150537634409	1.29032258064516	5.16129032258065	3.44086021505376	13.9784946236559	3.01075268817204	4.08602150537634	5.16129032258065	5.37634408602151	7.74193548387097	6.02150537634409	4.51612903225806	5.16129032258065	2.1505376344086	1.50537634408602
5.81896551724138	0.431034482758621	6.46551724137931	4.31034482758621	4.31034482758621	7.32758620689655	2.1551724137931	6.89655172413793	7.11206896551724	8.83620689655172	3.44827586206897	5.60344827586207	4.52586206896552	2.80172413793103	4.74137931034483	7.32758620689655	6.25	5.17241379310345	1.07758620689655	3.66379310344828
8.51528384279476	0.218340611353712	3.27510917030568	7.4235807860262	3.27510917030568	7.20524017467249	1.96506550218341	6.11353711790393	2.62008733624454	11.353711790393	3.27510917030568	3.49344978165939	5.02183406113537	4.36681222707424	7.4235807860262	5.67685589519651	5.24017467248908	7.4235807860262	1.74672489082969	2.62008733624454
10.352422907489	1.10132158590308	2.20264317180617	3.52422907488987	5.72687224669604	10.5726872246696	1.10132158590308	12.3348017621145	3.9647577092511	11.0132158590308	3.74449339207048	3.30396475770925	3.08370044052863	1.3215859030837	2.6431718061674	5.94713656387665	4.18502202643172	8.14977973568282	0.881057268722467	3.08370044052863
10.6194690265487	0.221238938053097	2.87610619469027	2.65486725663717	7.52212389380531	6.85840707964602	3.31858407079646	8.6283185840708	1.99115044247788	9.51327433628319	3.09734513274336	3.31858407079646	6.41592920353982	1.54867256637168	3.09734513274336	3.76106194690266	5.53097345132743	8.6283185840708	3.76106194690266	4.86725663716814
9.09090909090909	0.443458980044346	1.55210643015521	3.10421286031042	7.09534368070953	9.53436807095344	0.886917960088692	9.97782705099778	3.76940133037694	10.6430155210643	3.54767184035477	2.21729490022173	4.43458980044346	4.65631929046563	4.65631929046563	5.09977827050998	5.54323725055432	7.76053215077605	0.886917960088692	3.32594235033259
12.1076233183857	1.79372197309417	2.01793721973094	1.5695067264574	7.847533632287	7.39910313901345	1.5695067264574	8.96860986547085	2.46636771300448	11.6591928251121	2.69058295964126	3.36322869955157	3.81165919282511	4.7085201793722	2.69058295964126	7.39910313901345	5.60538116591928	5.60538116591928	1.34529147982063	3.58744394618834
11.5909090909091	1.59090909090909	1.59090909090909	3.18181818181818	6.59090909090909	9.09090909090909	1.13636363636364	4.77272727272727	2.95454545454545	12.7272727272727	4.31818181818182	1.59090909090909	2.04545454545455	2.95454545454545	4.77272727272727	7.72727272727273	6.13636363636364	7.72727272727273	2.04545454545455	3.63636363636364
5.01138952164009	0.683371298405467	2.50569476082005	7.28929384965831	3.87243735763098	6.83371298405467	3.41685649202733	3.87243735763098	3.87243735763098	14.123006833713	2.73348519362187	5.01138952164009	4.78359908883827	4.55580865603645	8.42824601366743	4.78359908883827	5.69476082004556	6.37813211845103	2.50569476082005	1.82232346241458
12.3569794050343	0.22883295194508	2.74599542334096	1.60183066361556	5.26315789473684	9.1533180778032	1.1441647597254	8.23798627002288	2.51716247139588	15.5606407322654	2.74599542334096	3.4324942791762	3.66132723112128	0.91533180778032	2.2883295194508	5.03432494279176	5.94965675057208	10.5263157894737	2.74599542334096	2.05949656750572
12.2065727699531	0.469483568075117	2.34741784037559	0.704225352112676	5.86854460093897	11.7370892018779	1.17370892018779	6.33802816901408	1.87793427230047	14.0845070422535	3.52112676056338	4.92957746478873	3.05164319248826	1.40845070422535	2.11267605633803	6.10328638497653	6.33802816901408	9.85915492957746	2.11267605633803	2.11267605633803
8.25471698113208	1.88679245283019	1.41509433962264	2.59433962264151	13.2075471698113	8.49056603773585	0.943396226415094	7.78301886792453	2.83018867924528	12.7358490566038	3.30188679245283	3.77358490566038	2.83018867924528	2.59433962264151	2.83018867924528	6.83962264150943	4.4811320754717	6.83962264150943	1.41509433962264	3.30188679245283
10.6888361045131	0.712589073634204	2.13776722090261	1.18764845605701	7.36342042755344	9.73871733966746	1.42517814726841	6.41330166270784	3.08788598574822	14.4893111638955	3.08788598574822	3.56294536817102	4.03800475059382	0.950118764845606	2.37529691211401	7.36342042755344	5.93824228028503	8.31353919239905	1.90023752969121	3.56294536817102
4.76190476190476	0	4.76190476190476	6.19047619047619	2.85714285714286	5.47619047619048	0.714285714285714	9.04761904761905	5.47619047619048	8.80952380952381	2.61904761904762	5.95238095238095	3.80952380952381	7.14285714285714	5.47619047619048	6.42857142857143	5.95238095238095	6.66666666666667	1.42857142857143	4.76190476190476
11.2709832134293	0.959232613908873	1.43884892086331	3.35731414868106	5.03597122302158	10.0719424460432	0.959232613908873	8.39328537170264	2.39808153477218	16.0671462829736	4.31654676258993	3.11750599520384	3.11750599520384	3.83693045563549	3.59712230215827	5.51558752997602	3.83693045563549	6.23501199040767	2.39808153477218	2.39808153477218
8.80195599022005	0.244498777506112	2.93398533007335	2.93398533007335	4.64547677261614	4.40097799511002	2.20048899755501	7.33496332518337	5.8679706601467	10.0244498777506	2.68948655256724	5.37897310513447	4.88997555012225	5.8679706601467	4.88997555012225	9.53545232273839	7.09046454767726	4.88997555012225	1.9559902200489	1.71149144254279
7.1078431372549	0	3.92156862745098	5.14705882352941	4.16666666666667	7.35294117647059	4.65686274509804	5.63725490196078	4.41176470588235	11.0294117647059	3.92156862745098	2.94117647058824	5.63725490196078	2.94117647058824	4.41176470588235	6.61764705882353	4.16666666666667	6.12745098039216	3.92156862745098	4.16666666666667
14.3958868894602	1.54241645244216	4.37017994858612	6.426735218509	3.08483290488432	8.9974293059126	1.2853470437018	1.02827763496144	0.77120822622108	13.8817480719794	0.51413881748072	0.77120822622108	5.39845758354756	7.19794344473008	7.7120822622108	6.426735218509	2.31362467866324	7.45501285347044	3.8560411311054	0.77120822622108
6.44329896907216	2.31958762886598	4.38144329896907	4.89690721649485	5.41237113402062	5.92783505154639	2.06185567010309	5.41237113402062	6.95876288659794	8.50515463917526	1.54639175257732	4.12371134020619	5.41237113402062	4.38144329896907	4.63917525773196	9.27835051546392	3.60824742268041	7.21649484536082	1.54639175257732	4.12371134020619
9.58549222797927	0.77720207253886	3.36787564766839	2.59067357512953	6.21761658031088	7.51295336787565	1.03626943005181	6.47668393782383	1.55440414507772	11.6580310880829	4.92227979274611	4.14507772020725	3.62694300518135	1.81347150259067	4.40414507772021	4.14507772020725	6.73575129533679	9.84455958549223	4.14507772020725	3.62694300518135
10.054347826087	1.90217391304348	5.43478260869565	7.33695652173913	1.6304347826087	7.06521739130435	2.71739130434783	2.71739130434783	2.71739130434783	8.42391304347826	1.35869565217391	1.08695652173913	5.16304347826087	5.16304347826087	8.15217391304348	5.70652173913043	7.60869565217391	7.06521739130435	2.98913043478261	3.80434782608696
7.84313725490196	2.80112044817927	3.92156862745098	4.20168067226891	1.96078431372549	11.7647058823529	3.36134453781513	1.40056022408964	1.96078431372549	19.6078431372549	0.840336134453782	1.96078431372549	8.68347338935574	5.04201680672269	3.92156862745098	4.76190476190476	3.64145658263305	6.44257703081232	2.24089635854342	1.96078431372549
8.19209039548022	2.82485875706215	1.41242937853107	4.80225988700565	8.75706214689266	6.49717514124294	1.69491525423729	6.21468926553672	3.10734463276836	7.90960451977401	4.51977401129944	4.23728813559322	5.64971751412429	3.38983050847458	1.9774011299435	4.23728813559322	7.6271186440678	8.75706214689266	1.41242937853107	5.08474576271187
3.95480225988701	1.69491525423729	6.49717514124294	1.9774011299435	3.95480225988701	6.49717514124294	1.12994350282486	5.93220338983051	9.32203389830508	11.0169491525424	0.847457627118644	4.51977401129944	3.67231638418079	3.95480225988701	4.80225988700565	8.19209039548022	5.64971751412429	7.34463276836158	1.41242937853107	5.93220338983051
10	1.42857142857143	1.42857142857143	2	5.14285714285714	11.1428571428571	1.42857142857143	9.71428571428571	4.28571428571429	11.7142857142857	5.42857142857143	4	2.85714285714286	0.857142857142857	2.57142857142857	6.28571428571429	3.42857142857143	7.71428571428571	3.42857142857143	3.42857142857143
7.57575757575758	0.909090909090909	5.15151515151515	5.45454545454545	5.15151515151515	8.48484848484849	0.909090909090909	6.66666666666667	5.75757575757576	7.27272727272727	2.42424242424242	2.72727272727273	6.96969696969697	4.54545454545455	4.84848484848485	5.15151515151515	5.75757575757576	7.27272727272727	1.81818181818182	3.33333333333333
11.9266055045872	0.305810397553517	1.22324159021407	1.8348623853211	3.05810397553517	11.0091743119266	0.611620795107034	8.86850152905199	2.75229357798165	14.0672782874618	3.05810397553517	4.89296636085627	1.8348623853211	2.44648318042813	3.05810397553517	5.5045871559633	7.03363914373089	10.7033639143731	1.22324159021407	2.75229357798165
10.4938271604938	1.23456790123457	4.32098765432099	2.46913580246914	6.17283950617284	10.8024691358025	0	4.01234567901235	8.33333333333333	10.4938271604938	3.08641975308642	2.77777777777778	3.08641975308642	3.08641975308642	4.62962962962963	7.09876543209876	4.62962962962963	6.48148148148148	0.925925925925926	4.01234567901235
10.5919003115265	0.311526479750779	3.73831775700935	4.98442367601246	5.29595015576324	5.9190031152648	2.80373831775701	6.23052959501558	6.23052959501558	7.47663551401869	4.98442367601246	4.3613707165109	5.60747663551402	2.80373831775701	2.18068535825545	8.41121495327103	4.67289719626168	5.9190031152648	2.49221183800623	3.11526479750779
8.9171974522293	0	5.73248407643312	6.36942675159236	1.91082802547771	6.36942675159236	1.91082802547771	6.68789808917197	5.09554140127389	8.59872611464968	3.82165605095541	4.14012738853503	6.36942675159236	4.45859872611465	7.96178343949045	8.28025477707006	2.86624203821656	5.73248407643312	0.955414012738854	1.91082802547771
10.5769230769231	0.32051282051282	2.56410256410256	1.92307692307692	6.08974358974359	7.69230769230769	1.28205128205128	9.61538461538462	3.52564102564103	12.8205128205128	4.16666666666667	2.88461538461538	5.76923076923077	1.6025641025641	4.48717948717949	5.12820512820513	4.80769230769231	8.01282051282051	0.961538461538462	3.84615384615385
7.69230769230769	1.28205128205128	3.84615384615385	1.92307692307692	5.76923076923077	7.69230769230769	1.92307692307692	9.2948717948718	2.88461538461538	13.1410256410256	2.24358974358974	2.24358974358974	3.2051282051282	3.2051282051282	2.56410256410256	6.08974358974359	5.76923076923077	11.8589743589744	1.92307692307692	3.52564102564103
7.46753246753247	0.324675324675325	4.22077922077922	3.57142857142857	7.46753246753247	8.44155844155844	0.974025974025974	6.16883116883117	2.27272727272727	13.961038961039	4.87012987012987	2.5974025974026	2.92207792207792	1.94805194805195	4.87012987012987	9.41558441558442	3.57142857142857	9.74025974025974	1.62337662337662	1.62337662337662
8.85245901639344	5.24590163934426	6.22950819672131	7.54098360655738	2.95081967213115	7.86885245901639	2.62295081967213	5.57377049180328	5.57377049180328	5.24590163934426	1.63934426229508	5.24590163934426	5.24590163934426	3.27868852459016	4.26229508196721	3.9344262295082	4.91803278688525	7.21311475409836	1.63934426229508	3.27868852459016
12.8712871287129	1.32013201320132	5.28052805280528	4.62046204620462	3.96039603960396	5.28052805280528	1.98019801980198	6.27062706270627	3.63036303630363	9.24092409240924	2.64026402640264	2.97029702970297	6.6006600660066	3.96039603960396	2.64026402640264	4.29042904290429	3.96039603960396	11.2211221122112	2.31023102310231	3.3003300330033
12.2923588039867	0.332225913621262	2.32558139534884	2.32558139534884	6.31229235880399	7.30897009966777	1.32890365448505	7.64119601328904	2.6578073089701	15.2823920265781	2.99003322259136	2.32558139534884	5.3156146179402	3.65448504983389	2.99003322259136	5.3156146179402	4.65116279069767	7.9734219269103	2.6578073089701	2.6578073089701
10.6312292358804	0.996677740863787	3.32225913621263	0.664451827242525	5.3156146179402	8.97009966777409	1.32890365448505	8.30564784053156	4.31893687707641	11.2956810631229	3.98671096345515	2.32558139534884	3.32225913621263	1.32890365448505	2.99003322259136	6.97674418604651	3.32225913621263	10.9634551495017	2.32558139534884	5.64784053156146
3.38983050847458	3.38983050847458	6.77966101694915	7.45762711864407	2.3728813559322	7.79661016949153	4.06779661016949	0.677966101694915	4.40677966101695	12.2033898305085	1.01694915254237	3.72881355932203	4.74576271186441	7.45762711864407	5.08474576271187	7.79661016949153	4.06779661016949	6.10169491525424	3.72881355932203	2.03389830508475
10.6164383561644	1.02739726027397	1.36986301369863	1.71232876712329	4.79452054794521	10.6164383561644	1.36986301369863	6.16438356164384	1.36986301369863	15.7534246575342	6.16438356164384	1.36986301369863	3.76712328767123	2.73972602739726	3.08219178082192	7.19178082191781	3.08219178082192	10.2739726027397	3.76712328767123	2.05479452054794
7.56013745704467	1.03092783505155	3.09278350515464	3.78006872852234	6.18556701030928	10.9965635738832	1.03092783505155	6.87285223367698	3.78006872852234	12.7147766323024	3.43642611683849	3.78006872852234	4.12371134020619	3.78006872852234	4.81099656357388	3.43642611683849	6.18556701030928	7.90378006872852	1.71821305841924	2.06185567010309
4.92957746478873	2.8169014084507	4.92957746478873	7.74647887323944	4.57746478873239	8.45070422535211	2.46478873239437	3.16901408450704	4.22535211267606	10.9154929577465	2.8169014084507	4.57746478873239	3.16901408450704	3.52112676056338	5.63380281690141	8.80281690140845	3.16901408450704	8.09859154929578	1.40845070422535	2.8169014084507
9.15492957746479	1.40845070422535	3.87323943661972	2.8169014084507	4.92957746478873	8.80281690140845	0.704225352112676	4.57746478873239	2.46478873239437	19.7183098591549	2.8169014084507	2.8169014084507	4.57746478873239	2.46478873239437	3.87323943661972	4.57746478873239	3.52112676056338	7.04225352112676	5.63380281690141	2.46478873239437
10.6761565836299	4.98220640569395	1.42348754448399	2.84697508896797	8.18505338078292	10.3202846975089	2.49110320284698	4.62633451957295	4.27046263345196	10.6761565836299	1.42348754448399	2.13523131672598	2.13523131672598	2.84697508896797	2.49110320284698	5.33807829181495	8.18505338078292	6.76156583629893	1.42348754448399	4.98220640569395
6.15942028985507	0	2.89855072463768	2.89855072463768	7.2463768115942	6.15942028985507	2.53623188405797	9.05797101449275	3.6231884057971	16.304347826087	3.98550724637681	4.34782608695652	5.43478260869565	2.53623188405797	1.44927536231884	6.15942028985507	4.34782608695652	8.33333333333333	2.53623188405797	2.17391304347826
10.2189781021898	0.364963503649635	4.01459854014599	5.47445255474453	5.47445255474453	11.3138686131387	1.09489051094891	2.55474452554745	5.10948905109489	10.2189781021898	2.55474452554745	3.64963503649635	6.56934306569343	2.18978102189781	2.91970802919708	9.85401459854015	3.64963503649635	5.83941605839416	2.18978102189781	2.91970802919708
14.760147601476	0.738007380073801	2.9520295202952	2.2140221402214	3.690036900369	9.22509225092251	1.4760147601476	11.8081180811808	1.1070110701107	9.96309963099631	4.7970479704797	5.16605166051661	2.9520295202952	3.3210332103321	1.8450184501845	3.690036900369	5.53505535055351	10.3321033210332	0.738007380073801	1.8450184501845
11.2359550561798	0	3.74531835205993	4.11985018726592	4.8689138576779	9.73782771535581	0	5.61797752808989	2.62172284644195	14.6067415730337	3.74531835205993	1.12359550561798	4.49438202247191	1.49812734082397	2.62172284644195	5.2434456928839	7.11610486891386	8.61423220973783	2.99625468164794	4.11985018726592
6.43939393939394	4.92424242424242	5.68181818181818	2.65151515151515	6.06060606060606	6.43939393939394	1.13636363636364	6.43939393939394	3.40909090909091	9.46969696969697	3.78787878787879	6.81818181818182	3.78787878787879	3.40909090909091	3.40909090909091	6.06060606060606	4.16666666666667	5.68181818181818	3.78787878787879	4.54545454545455
4.94296577946768	0.760456273764259	0.760456273764259	5.32319391634981	6.84410646387833	5.70342205323194	1.52091254752852	9.88593155893536	3.04182509505703	16.3498098859316	4.18250950570342	2.28136882129278	4.94296577946768	1.90114068441065	4.56273764258555	6.08365019011407	4.94296577946768	7.60456273764259	1.90114068441065	4.56273764258555
10.6719367588933	0.790513833992095	2.76679841897233	2.76679841897233	3.95256916996047	10.2766798418972	1.18577075098814	3.16205533596838	3.55731225296443	13.0434782608696	1.97628458498024	3.55731225296443	4.74308300395257	6.71936758893281	5.53359683794466	5.92885375494071	7.11462450592885	5.92885375494071	2.37154150197628	1.97628458498024
13.2530120481928	0.401606425702811	3.6144578313253	4.81927710843374	4.41767068273092	8.43373493975904	1.20481927710843	6.42570281124498	3.21285140562249	11.2449799196787	2.81124497991968	4.81927710843374	1.60642570281124	5.62248995983936	5.62248995983936	6.02409638554217	3.6144578313253	8.43373493975904	1.20481927710843	1.20481927710843
10.2459016393443	3.27868852459016	4.50819672131148	2.45901639344262	1.22950819672131	7.78688524590164	1.63934426229508	3.68852459016393	1.22950819672131	12.2950819672131	1.22950819672131	2.45901639344262	8.60655737704918	6.14754098360656	5.73770491803279	8.60655737704918	7.37704918032787	6.14754098360656	0.819672131147541	2.86885245901639
11.965811965812	0	2.13675213675214	7.26495726495727	5.98290598290598	6.41025641025641	2.13675213675214	9.4017094017094	3.41880341880342	10.6837606837607	3.84615384615385	5.12820512820513	2.13675213675214	3.41880341880342	5.55555555555556	6.41025641025641	4.27350427350427	4.7008547008547	1.28205128205128	2.13675213675214
3.46320346320346	0.865800865800866	4.32900432900433	6.49350649350649	2.5974025974026	3.46320346320346	3.03030303030303	7.79220779220779	2.5974025974026	14.7186147186147	6.92640692640693	2.16450216450216	5.62770562770563	2.5974025974026	2.5974025974026	9.52380952380952	7.35930735930736	5.19480519480519	2.16450216450216	4.76190476190476
9.76744186046512	0.930232558139535	1.86046511627907	3.25581395348837	8.37209302325581	4.65116279069767	3.72093023255814	10.2325581395349	4.65116279069767	6.97674418604651	3.72093023255814	3.25581395348837	3.72093023255814	1.3953488372093	6.51162790697674	3.25581395348837	4.65116279069767	9.76744186046512	4.65116279069767	2.7906976744186
8.65384615384615	1.44230769230769	2.88461538461538	2.40384615384615	8.17307692307692	9.61538461538462	5.28846153846154	7.21153846153846	1.92307692307692	11.5384615384615	5.28846153846154	2.40384615384615	1.44230769230769	0.961538461538462	2.40384615384615	5.28846153846154	8.17307692307692	7.21153846153846	2.88461538461538	2.88461538461538
7.28155339805825	8.7378640776699	2.42718446601942	4.85436893203883	4.85436893203883	12.1359223300971	2.42718446601942	7.28155339805825	1.94174757281553	14.0776699029126	1.45631067961165	3.39805825242718	1.94174757281553	3.39805825242718	1.45631067961165	6.79611650485437	2.9126213592233	5.33980582524272	1.94174757281553	3.39805825242718
8.46560846560847	0	3.7037037037037	4.76190476190476	6.34920634920635	2.64550264550265	1.05820105820106	6.34920634920635	8.99470899470899	11.1111111111111	2.11640211640212	5.29100529100529	1.58730158730159	2.64550264550265	4.23280423280423	11.1111111111111	3.7037037037037	7.93650793650794	2.11640211640212	3.7037037037037
6.62983425414365	2.20994475138122	3.31491712707182	1.65745856353591	6.62983425414365	1.65745856353591	0.552486187845304	9.94475138121547	5.52486187845304	16.0220994475138	2.76243093922652	6.07734806629834	4.41988950276243	0.552486187845304	4.97237569060773	4.41988950276243	10.4972375690608	4.41988950276243	0	6.07734806629834
10.0558659217877	3.35195530726257	2.79329608938547	3.35195530726257	7.26256983240224	5.58659217877095	1.11731843575419	4.46927374301676	3.35195530726257	15.6424581005587	3.91061452513966	0.558659217877095	5.58659217877095	5.02793296089385	5.02793296089385	2.79329608938547	3.35195530726257	7.82122905027933	3.91061452513966	3.35195530726257
8.98876404494382	2.80898876404494	5.0561797752809	6.17977528089888	4.49438202247191	5.0561797752809	2.80898876404494	5.61797752808989	2.24719101123596	11.7977528089888	2.24719101123596	2.80898876404494	8.98876404494382	3.37078651685393	6.17977528089888	4.49438202247191	5.61797752808989	5.61797752808989	2.24719101123596	1.68539325842697
4.49438202247191	1.12359550561798	4.49438202247191	9.55056179775281	1.68539325842697	1.68539325842697	1.68539325842697	8.42696629213483	10.6741573033708	10.1123595505618	5.61797752808989	3.93258426966292	2.80898876404494	2.80898876404494	3.93258426966292	3.93258426966292	10.1123595505618	6.74157303370786	0.561797752808989	3.93258426966292
8.72093023255814	0.581395348837209	4.65116279069767	7.55813953488372	4.65116279069767	3.48837209302326	2.32558139534884	4.06976744186047	10.4651162790698	7.55813953488372	2.90697674418605	2.32558139534884	3.48837209302326	1.74418604651163	5.23255813953488	8.72093023255814	4.06976744186047	8.13953488372093	3.48837209302326	4.06976744186047
10.7784431137725	1.19760479041916	4.79041916167665	0.598802395209581	7.18562874251497	8.98203592814371	1.79640718562874	8.38323353293413	2.9940119760479	13.1736526946108	2.39520958083832	4.19161676646707	1.79640718562874	2.9940119760479	3.59281437125748	5.98802395209581	2.9940119760479	7.18562874251497	3.59281437125748	3.59281437125748
13.4969325153374	0	2.45398773006135	5.52147239263804	2.45398773006135	8.58895705521472	3.06748466257669	1.84049079754601	1.22699386503067	14.7239263803681	2.45398773006135	0.613496932515337	3.06748466257669	1.22699386503067	10.4294478527607	3.68098159509202	7.36196319018405	9.8159509202454	3.06748466257669	3.06748466257669
7.79220779220779	0	5.19480519480519	3.24675324675325	5.19480519480519	11.038961038961	0.649350649350649	8.44155844155844	3.24675324675325	11.038961038961	0.649350649350649	4.54545454545455	4.54545454545455	3.8961038961039	5.19480519480519	4.54545454545455	8.44155844155844	9.09090909090909	0	1.2987012987013
5.22875816993464	0	3.92156862745098	7.18954248366013	1.96078431372549	4.57516339869281	3.26797385620915	9.80392156862745	3.92156862745098	6.5359477124183	1.96078431372549	1.30718954248366	6.5359477124183	1.96078431372549	3.92156862745098	14.3790849673203	9.80392156862745	8.49673202614379	0	3.26797385620915
8.16326530612245	2.04081632653061	0.680272108843537	2.72108843537415	5.4421768707483	7.48299319727891	2.04081632653061	14.2857142857143	0.680272108843537	12.2448979591837	3.40136054421769	1.36054421768707	2.72108843537415	1.36054421768707	6.12244897959184	8.84353741496599	4.76190476190476	6.80272108843537	0	6.80272108843537
7.58620689655172	0	5.51724137931035	6.20689655172414	2.06896551724138	5.51724137931035	0.689655172413793	7.58620689655172	4.82758620689655	11.0344827586207	2.06896551724138	3.44827586206897	6.89655172413793	3.44827586206897	5.51724137931035	6.89655172413793	4.13793103448276	13.1034482758621	0	1.37931034482759
8.33333333333333	0	8.33333333333333	5.55555555555556	3.47222222222222	4.16666666666667	2.08333333333333	5.55555555555556	6.94444444444444	9.72222222222222	6.25	5.55555555555556	5.55555555555556	1.38888888888889	1.38888888888889	2.77777777777778	9.72222222222222	9.02777777777778	0	2.08333333333333
10.7913669064748	0	5.03597122302158	5.75539568345324	7.19424460431655	6.47482014388489	0.719424460431655	11.5107913669065	6.47482014388489	9.35251798561151	3.59712230215827	4.31654676258993	4.31654676258993	2.87769784172662	4.31654676258993	2.87769784172662	2.15827338129496	9.35251798561151	0	0.719424460431655
10.4477611940298	0	1.49253731343284	4.47761194029851	6.71641791044776	3.73134328358209	0.746268656716418	8.95522388059701	7.46268656716418	10.4477611940298	2.98507462686567	2.98507462686567	6.71641791044776	0.746268656716418	2.98507462686567	2.23880597014925	7.46268656716418	8.95522388059701	5.22388059701492	2.98507462686567
13.8461538461538	0	1.53846153846154	3.84615384615385	2.30769230769231	7.69230769230769	0.769230769230769	6.92307692307692	3.07692307692308	14.6153846153846	3.07692307692308	1.53846153846154	1.53846153846154	1.53846153846154	6.92307692307692	3.07692307692308	8.46153846153846	13.0769230769231	2.30769230769231	1.53846153846154
14.5161290322581	1.61290322580645	3.2258064516129	4.83870967741935	2.41935483870968	6.45161290322581	1.61290322580645	12.0967741935484	2.41935483870968	9.67741935483871	2.41935483870968	3.2258064516129	0	0.806451612903226	4.83870967741935	6.45161290322581	4.03225806451613	11.2903225806452	4.03225806451613	1.61290322580645
8.26446280991736	0.826446280991736	2.47933884297521	1.65289256198347	6.61157024793388	9.91735537190083	4.13223140495868	9.09090909090909	2.47933884297521	14.8760330578512	4.95867768595041	1.65289256198347	6.61157024793388	0.826446280991736	3.30578512396694	3.30578512396694	2.47933884297521	9.91735537190083	3.30578512396694	1.65289256198347
13.6752136752137	0.854700854700855	5.98290598290598	4.27350427350427	1.70940170940171	4.27350427350427	0	8.54700854700855	5.98290598290598	8.54700854700855	2.56410256410256	3.41880341880342	6.83760683760684	5.98290598290598	5.12820512820513	5.98290598290598	4.27350427350427	6.83760683760684	1.70940170940171	1.70940170940171
7.20720720720721	0.900900900900901	1.8018018018018	0.900900900900901	4.5045045045045	6.30630630630631	5.40540540540541	9.90990990990991	1.8018018018018	9.00900900900901	9.90990990990991	4.5045045045045	1.8018018018018	0.900900900900901	0	8.10810810810811	8.10810810810811	11.7117117117117	3.6036036036036	1.8018018018018
3.6697247706422	0.917431192660551	0	2.75229357798165	7.3394495412844	7.3394495412844	1.8348623853211	18.348623853211	3.6697247706422	11.0091743119266	1.8348623853211	2.75229357798165	2.75229357798165	1.8348623853211	0	11.0091743119266	8.25688073394496	8.25688073394496	0.917431192660551	3.6697247706422
2.94117647058824	6.86274509803922	3.92156862745098	1.96078431372549	4.90196078431373	4.90196078431373	1.96078431372549	17.6470588235294	4.90196078431373	4.90196078431373	0.980392156862745	12.7450980392157	6.86274509803922	0	4.90196078431373	4.90196078431373	6.86274509803922	5.88235294117647	0	0
8.08080808080808	1.01010101010101	2.02020202020202	2.02020202020202	6.06060606060606	10.1010101010101	7.07070707070707	2.02020202020202	4.04040404040404	12.1212121212121	1.01010101010101	4.04040404040404	9.09090909090909	0	8.08080808080808	7.07070707070707	7.07070707070707	2.02020202020202	3.03030303030303	2.02020202020202
12.2222222222222	1.11111111111111	2.22222222222222	3.33333333333333	4.44444444444444	4.44444444444444	2.22222222222222	4.44444444444444	4.44444444444444	5.55555555555556	3.33333333333333	4.44444444444444	5.55555555555556	8.88888888888889	7.77777777777778	4.44444444444444	3.33333333333333	10	3.33333333333333	2.22222222222222
8.98876404494382	2.24719101123596	0	1.12359550561798	5.61797752808989	11.2359550561798	1.12359550561798	19.1011235955056	4.49438202247191	14.6067415730337	2.24719101123596	2.24719101123596	4.49438202247191	1.12359550561798	0	4.49438202247191	3.37078651685393	10.1123595505618	1.12359550561798	0
17.8571428571429	1.19047619047619	3.57142857142857	1.19047619047619	3.57142857142857	9.52380952380952	0	9.52380952380952	5.95238095238095	7.14285714285714	4.76190476190476	1.19047619047619	2.38095238095238	2.38095238095238	3.57142857142857	8.33333333333333	4.76190476190476	8.33333333333333	0	2.38095238095238
7.31707317073171	2.4390243902439	2.4390243902439	3.65853658536585	4.8780487804878	7.31707317073171	2.4390243902439	1.21951219512195	6.09756097560976	13.4146341463415	2.4390243902439	4.8780487804878	2.4390243902439	3.65853658536585	8.53658536585366	7.31707317073171	6.09756097560976	6.09756097560976	1.21951219512195	3.65853658536585
16.0493827160494	0	3.7037037037037	2.46913580246914	4.93827160493827	12.3456790123457	0	9.87654320987654	1.23456790123457	14.8148148148148	9.87654320987654	2.46913580246914	3.7037037037037	2.46913580246914	2.46913580246914	0	1.23456790123457	7.40740740740741	0	2.46913580246914
18.6666666666667	0	4	2.66666666666667	5.33333333333333	5.33333333333333	0	5.33333333333333	10.6666666666667	8	4	0	2.66666666666667	1.33333333333333	0	9.33333333333333	5.33333333333333	10.6666666666667	1.33333333333333	2.66666666666667
14.6666666666667	0	4	4	10.6666666666667	5.33333333333333	1.33333333333333	2.66666666666667	10.6666666666667	6.66666666666667	5.33333333333333	1.33333333333333	1.33333333333333	2.66666666666667	9.33333333333333	5.33333333333333	2.66666666666667	4	0	5.33333333333333
15.2777777777778	0	2.77777777777778	9.72222222222222	2.77777777777778	5.55555555555556	0	6.94444444444444	5.55555555555556	8.33333333333333	2.77777777777778	1.38888888888889	9.72222222222222	2.77777777777778	2.77777777777778	2.77777777777778	2.77777777777778	9.72222222222222	1.38888888888889	4.16666666666667
13.8888888888889	0	1.38888888888889	1.38888888888889	2.77777777777778	4.16666666666667	2.77777777777778	2.77777777777778	8.33333333333333	15.2777777777778	1.38888888888889	1.38888888888889	9.72222222222222	2.77777777777778	4.16666666666667	6.94444444444444	6.94444444444444	5.55555555555556	2.77777777777778	2.77777777777778
4.61538461538462	0	0	4.61538461538462	10.7692307692308	7.69230769230769	3.07692307692308	4.61538461538462	6.15384615384615	9.23076923076923	4.61538461538462	3.07692307692308	4.61538461538462	3.07692307692308	9.23076923076923	7.69230769230769	4.61538461538462	6.15384615384615	1.53846153846154	1.53846153846154
12.962962962963	0	0	0	1.85185185185185	9.25925925925926	3.7037037037037	11.1111111111111	5.55555555555556	9.25925925925926	1.85185185185185	3.7037037037037	5.55555555555556	3.7037037037037	0	3.7037037037037	7.40740740740741	11.1111111111111	5.55555555555556	1.85185185185185
13.7254901960784	3.92156862745098	1.96078431372549	7.84313725490196	1.96078431372549	1.96078431372549	3.92156862745098	9.80392156862745	5.88235294117647	5.88235294117647	3.92156862745098	0	0	3.92156862745098	3.92156862745098	1.96078431372549	9.80392156862745	15.6862745098039	0	1.96078431372549
13.7254901960784	0	3.92156862745098	3.92156862745098	5.88235294117647	5.88235294117647	9.80392156862745	9.80392156862745	3.92156862745098	7.84313725490196	3.92156862745098	1.96078431372549	0	3.92156862745098	1.96078431372549	7.84313725490196	5.88235294117647	5.88235294117647	1.96078431372549	0
13.3333333333333	0	4.44444444444444	0	4.44444444444444	8.88888888888889	0	15.5555555555556	2.22222222222222	6.66666666666667	2.22222222222222	0	0	8.88888888888889	2.22222222222222	2.22222222222222	11.1111111111111	13.3333333333333	2.22222222222222	0
14.2857142857143	0	2.38095238095238	7.14285714285714	7.14285714285714	4.76190476190476	7.14285714285714	2.38095238095238	2.38095238095238	16.6666666666667	0	0	2.38095238095238	2.38095238095238	2.38095238095238	4.76190476190476	9.52380952380952	7.14285714285714	2.38095238095238	2.38095238095238
