# Supplementary material for: TMB-Hunt: An amino acid composition based method to screen proteomes for beta-barrel transmembrane proteins
Source: BMC Bioinformatics. 2005 Mar 15;6:56. doi: 10.1186/1471-2105-6-56 (PMC1274253; doi:10.1186/1471-2105-6-56)
Supplement: Additional File 1 — TMB-Hunt source code and training sets [file 1471-2105-6-56-S1.tar › TMB_Hunt_1.0/backup/non_membrane_23_weighted.perc]

7.07231691424636	3.28631169332318	4.64056801536479	2.64563648798258	2.47538031916396	9.70509660108263	2.32642332204343	5.45460736395609	3.27490474322339	7.24916962254802	1.24066614600869	4.74195625976372	4.95250773565724	3.92830862665497	4.19352000659357	8.08056208780538	5.23753566104329	7.72364921483988	1.947403405587	2.53892884603791
12.236973695028	0.603584807846876	4.31919563632272	5.48036447217309	2.77835076612062	9.70780388682901	1.31793849175491	5.39706387863129	4.05809897348087	7.90734564961624	2.53473792699688	3.77866435539851	3.08952868377293	2.66025223757573	4.59018065682979	6.08695087549734	4.74391636375898	8.20862141257632	0.819659271778559	2.36858769080793
3.99187207825079	1.60592548665715	5.8579685579283	8.59616065447538	4.30716436844601	6.74991896358723	1.46207084099171	5.21914188155759	9.45650871224734	6.27354674145265	2.24854538192124	4.43499391319583	1.4292978152019	3.367761523248	3.98261785265024	3.92361106958453	7.52208033023592	8.50135589632948	1.57458346650945	1.92090170246892
4.449627353411	1.66035294021026	4.34857734665735	3.30440389214408	4.49811046619638	8.09895462317162	1.45134618269943	4.32578271281852	4.04115597963487	7.92901972762165	0.606703984492746	2.74541962853616	4.42691822453321	5.79325067134555	3.52322738807491	12.6003376962134	7.56673138970764	5.25993042362528	1.48992082812547	4.40864030983432
8.3624565476935	1.05246040019215	6.05915541571551	5.48468037823174	2.67363379533009	8.4719356121758	1.71427377734224	6.99196707676894	6.22249408782733	8.21790021260507	2.18206494143951	3.84507774199379	3.69316854571542	2.74603132807338	3.60172312433756	5.16539531838192	4.73571590790338	9.0102465988448	0.47278940721161	2.01820033595536
5.73828820842065	0.791502607340055	5.66872665737838	7.31081017602326	4.45092532812584	5.10961499241873	2.13901297801775	5.82389488892738	8.18824466843502	10.8483570820164	3.08063618351239	3.36844186404486	4.97118709707152	2.87913000848181	4.53917571230696	3.82197769305333	3.37085882303785	4.52621241087174	1.22339873248736	4.79989845155078
9.57053873106641	0.160733899002343	4.98938671828281	5.40571161639267	4.43560664141741	7.58302000730209	3.78368876577328	4.21903556597425	6.64789588187866	8.75291247253793	1.00512298876843	5.98784716018239	4.43229481958174	3.60394558287348	2.01406049241118	3.6967158493162	4.40972538027366	4.93131471747573	2.81852770682381	4.24488020293752
5.77084657078799	10.6789882356947	6.07664269760055	3.94310308879046	3.1914552922809	7.45964577957934	1.6081302341744	3.86112136218985	7.82344858183087	4.03756086328974	1.28744334372087	6.88196347521297	2.72208513129222	2.46346625178436	3.80799654254066	4.91992923068071	5.41749313749561	2.52086627957708	1.11887105751083	6.78109410418391
10.4924391442568	0.655980342675233	6.48355892116651	5.36623132557814	2.10185461790897	6.83765641062634	0.975205447128532	4.32491158501779	5.31717671178438	9.63599045878046	1.85043853931061	4.36597607599818	3.96965287996363	3.08009401416155	5.91918787874014	5.55502220603235	7.21249977097081	5.47992362756233	1.09160096718472	1.95756825197537
4.95493112743301	1.93443663675361	4.24758656905109	4.36078993869072	3.33292676136135	6.51931771864227	1.6095954203815	3.21860324876042	5.03627289595371	6.5946353489302	0.885475356675229	4.13777383064751	4.99921290543368	4.13131930376296	3.14930454675452	12.67130010433	9.3520614602925	6.26021865360406	1.57677015461303	3.7393373607935
4.90554406899876	0.487344686942514	3.58733375173298	2.68768148127982	3.16551848127624	11.65151601691	1.39129570324817	3.87718628223813	1.66491086098592	3.04060820963325	0.929337414835988	7.81000040971843	2.76211826540367	3.73196074368086	3.30461795395902	10.0132113136448	10.3866901317733	6.33833632390903	3.54993345166053	7.33419879664565
3.76936181479456	5.10260575172093	5.87068692849102	7.73766040213157	4.16322856388749	5.67945845150907	2.43598172979054	3.06401858771623	6.84250297414637	5.57325651656779	0.789708713545414	5.28505965668509	3.30183294989562	4.2543554161869	3.13550026642994	7.45801280026542	4.30554418993691	4.47906255817919	4.75194869226065	4.45748657140147
5.38844487090751	0.606955961720956	4.41447333918845	5.11984106160867	2.02741662273723	14.4261448747106	2.8250537668978	5.89165757954018	4.29770784352791	8.61108164677687	0.774303271296872	2.27155227008825	3.72933682308999	2.53749565056829	6.12669220376066	11.07853044335	3.89075986790454	7.10779441257134	0.185193645600444	1.32894288106168
6.27789291984629	0.694654338557046	6.20610268631711	6.0262634728325	4.63032108590196	7.61224000833189	2.61301256631906	4.80670755185419	4.28450611429772	7.24669869494467	1.86064294900423	4.89175406115194	5.21140991673184	2.42499730383201	5.04332066341973	4.87539113256663	4.06051019530908	5.46826773996745	2.63613259936257	5.92318774510327
8.48668688403806	0.41947888065468	3.51067372716986	4.21891108808367	4.3309288759536	5.56272310739046	0.851677830218467	7.3278237881734	3.61559948196696	8.54992626427753	1.17310950263784	6.28880631283785	4.11143173094914	4.15881994191167	5.17415607059849	7.9203229424352	6.26776189891289	5.58072396151125	0.446357126150555	4.67278201065686
7.48650495873373	3.36883579573314	3.97611736600564	4.55435041071275	2.48988570737401	9.96782875997219	1.89267956559895	4.78535728347735	4.27791575933316	4.20637918726175	1.34198117915316	6.35522238148499	3.76014577381672	4.30835465080157	3.20965754109274	7.24688937566729	4.42018176083499	7.3024227516536	2.71062205971215	5.02800149730938
7.35034385360507	0.745843751552702	6.85340830166634	6.6391419664858	2.83558624411672	7.65446378898084	1.5661550023918	5.12818986357059	6.92020564602229	9.17437899103033	2.75562499529323	3.58873608677344	4.9106918223224	3.42344029357984	5.78232831646234	3.55007389544174	4.86612866233312	6.39105576917706	0.407032360532871	2.21146184198586
7.31150181543442	1.46562913264348	6.24731165469382	5.27965588326669	2.73480299076049	14.0790841393054	4.31083765431017	3.97916891858259	5.31010752555946	6.12129544594275	1.04605526240745	4.50416741587678	4.79213339265898	2.24056130179701	2.74029089002278	5.11290802466189	6.17629240583464	8.54118794546466	0.152374570889279	0.584044683152052
9.5095043361847	0.529748140416998	6.69363845583919	6.90493325964144	3.16045264845501	5.5471594773653	1.05018661009523	7.30699339360786	6.73172973719658	9.2790246620517	4.61657164906311	3.03481631450193	4.01116113705112	3.55287701665759	4.23234189562237	3.64041716546877	3.48917687968323	7.17740650586216	0.53017616182753	1.61053521084763
6.55740571848779	5.8908671672538	7.23811098983639	3.44781234816877	2.6009463307117	6.33246217262485	1.71875429578575	5.28814841292034	7.82528153913602	6.89110685157698	1.58135113265328	6.59820690650772	1.58538898002188	3.0846609130913	4.2756004593921	7.2235644820258	4.43767655669771	3.64593474516079	3.25489234866989	3.15824369020988
8.87991999293758	1.72187615601104	4.97968753351	4.76603514949963	3.53212816478437	10.8590847382006	2.25734735396961	4.40770124177075	11.2122546812716	5.08274132235959	1.57961310708707	4.22772954704405	4.58709501502135	2.79282300527261	1.98245260536393	3.62257878753556	5.53439792656234	5.94657446396793	0.997531891531431	3.5516999441593
7.90216330489978	2.44704360093382	5.8647276503562	6.67481988510429	4.21966166411707	5.64009538685406	0.680540376392934	5.84262462294165	7.79198505587238	7.44940628849079	1.92391097444073	3.53272861380217	5.17769288840079	3.67259048833778	1.64084946518249	4.79934940010916	5.02069421051567	8.43183224723862	1.54898690721507	1.99251921721141
8.3155628937975	0.821134137341956	7.37405237284598	7.38002701843275	2.88568082760867	5.96131547754384	2.08241232759582	6.0357293656522	7.11063899492837	10.3148141183397	1.92309679332801	2.61810444994616	1.43823694695973	3.35736026198567	5.61724575986109	5.87585780204953	5.79366170221386	4.06119060805904	0.363809032892594	3.40188911586066
6.4447677339729	0.932651185686509	7.5752663377102	2.92838723112707	4.88151756997438	10.6200462619602	0.407041836858199	6.05387190911051	2.98994681922679	6.27075211941899	0.428276678002763	3.83862537601317	3.52028120398153	3.32631150928118	1.12659042147277	11.0172943573215	8.83192280869802	5.98069993895562	1.15756861081917	4.41190734021195
8.12098628937482	0	6.06086417818982	8.96989428395298	4.06628043962972	3.98533805746468	3.73756612701255	5.25293063075121	7.30901981295289	10.1986491269614	3.26285910501021	3.8221022634728	1.49916681395837	3.10578551063854	1.98023924516507	4.50136969967004	6.62471300691215	5.80123281155007	1.45986697263325	2.86493455787839
9.43884332164548	0.648287396899892	5.61110168086936	4.6778986377468	4.19886008259286	4.54415961529959	3.59558167102193	6.2363219161225	9.00262557353778	9.20123205179957	1.91080671829078	1.91065913097347	3.94263593167417	2.03771997450912	3.0118230847995	7.82345626103368	4.63335705634222	6.60602355017244	1.28421450968604	2.37501954273089
6.53534215207719	0.0775253290551348	9.95223198138894	12.043300719089	4.89207556323674	7.07801945546314	0.873986771224622	5.18974721721275	5.38579357353388	7.26722994453059	4.62192181148731	3.8969337079713	1.65246815643048	3.53765873872694	3.62723405208194	3.34555233312715	6.45530468398513	4.85231783773797	0	1.24055170358274
1.84336858065266	5.99747335995529	3.26090405548067	5.09286502842148	2.97157502827202	10.0101025825159	1.57551411765377	5.69327681500927	4.33011776129689	4.03034350718204	0.689632283650826	4.75917949030685	7.63164514233934	2.62001831707932	3.36851965070908	12.6708950489707	5.01456352334607	4.29371879562214	1.60295933831095	5.04648587328063
6.33172203374434	1.50322399343022	6.90034298076067	10.4478260679887	5.73516846662893	4.5115202960063	3.2838253894694	4.54745872945919	9.87872977852371	10.6317527013232	2.33588681042307	3.81538809583729	0.950427502150067	3.68972498045166	1.76582836688969	4.70949144997018	3.51825981787138	5.56951977301316	0.322989804602649	2.06845720619631
11.6854674032189	1.01709778922744	4.67463548232026	5.48397711040157	3.54000349293098	10.4042816783629	2.48725214161597	5.6430655632285	3.92739219599098	6.73059508087721	2.98094779587974	3.55940680984526	3.90682803060471	2.18701131805416	4.30823416492962	5.95910187703356	5.1331473342631	6.54243475906978	0.398470468130521	2.18261582812708
9.73782308178082	1.11384142993895	4.93509751702187	7.3686619445549	3.88103555923001	6.05556545980172	1.51454268803491	5.5305699748991	5.9440164310384	8.136952351645	2.72639893355392	2.73775144442574	4.93180062644962	2.52525509068682	4.97934929169598	4.54860333970587	4.98149099945068	6.61743189927428	1.34043551752244	3.20819187199338
8.16109037964058	0.757891472870632	6.15826684530324	5.61418546117186	2.57594871893916	7.67860377169216	3.50049720025516	5.37748180754181	4.02722772841877	7.85598902507024	1.26239604335534	4.68570900583435	4.24023390105672	2.64821354677537	5.07843622984648	5.24176591075397	5.15756902462145	7.00822301951819	1.61313406735394	4.17220857193404
7.99596834205849	0.749373510342456	5.44760974876149	7.00972882185108	3.34002643868306	5.44055661306543	2.99793330459464	5.10766991737387	6.61937395078457	9.28014205452669	3.02584950303873	3.25390772313619	3.66117384064374	3.22565755375518	4.68214648096837	4.43369147829302	5.39520424636054	6.72413214150256	1.20212232590251	3.16602879481304
4.4877550818851	1.47143712983891	7.19442099499818	4.85987231531545	4.61388205704665	5.94385786488254	3.73530730365533	6.17305801328049	5.02149036974748	9.54816199320466	2.38304142867331	3.90026012840608	4.81073469816749	4.71961160048212	4.71940618880639	4.19189106110842	4.68249161808405	4.50420916771517	2.02487017237231	3.69530614483437
4.8683846928345	1.0406165527444	4.71199435892692	5.68991560555816	3.89640441142667	6.55681782717603	4.17856758969975	3.27496640092381	6.4464169418227	8.72054788868059	1.30583385591796	4.63305655083863	6.26670823177543	4.25177945463949	3.282768195639	6.92244095727547	5.20257070156511	5.97787990610207	2.06605560703342	3.40688995888671
11.2270171079324	1.16675654257418	3.91527910114835	6.72242382807572	3.17803836655525	7.28511585728564	1.82743376884616	6.95421558764417	7.12642189684144	6.33750786264257	1.08471085849364	4.68252986773285	2.28862294328793	4.02802518391743	2.80733388851112	5.53983090473163	4.33809531749289	8.76388026289495	1.2533007379987	2.12885534612329
6.23280577292878	0.156490599092086	5.49950434973328	4.14432208833112	5.44466349213514	6.56231082956096	1.31494346204313	5.32794819040983	3.55581504644972	6.6785509713659	0.446344723652883	6.87678378818943	4.28162527336835	2.88370924049553	2.63662918306721	10.3325963966919	7.67356149043921	8.18882949362533	1.6497113551929	2.73343375059339
5.73883299707091	2.77059861158696	6.07690887401497	3.96762854466196	2.68478401081476	4.73432562954164	3.90848186462696	6.06585511739193	5.1580847752221	8.83368123108187	3.04014254712848	5.86387838480799	2.60352106043322	3.05319588566918	3.81203587125899	8.61243949981517	5.48083556895446	5.66127812272958	1.20226419254908	3.32404537388745
6.21715783111774	5.68665234783012	4.34699906186941	3.433073142164	2.91867772448196	3.54856140962744	3.58259458417041	3.89650838899027	5.99770034492955	2.15564128632025	3.10273399658989	7.57093735015297	4.1051990729833	5.27156288903124	5.7012802364632	7.88559584270535	6.84224936168289	5.92676902203028	0.336313793188932	3.96781247270935
18.4294271308477	1.4389679915699	7.42605739208238	5.91320756220416	3.8779278378302	8.37366356528443	1.1635422815324	3.00577364866503	10.1339133121049	5.47176342623554	2.43223475950199	2.27392795168899	2.99897970228609	2.99653635309362	2.00976524111496	3.3097693879606	4.05071556024361	4.90310914101964	0.719483995784951	1.73124910577968
7.67630391514025	4.83541527398729	7.77277498585193	7.86171902525951	1.72136499267892	6.57725674355917	2.43131734081072	6.20616017148423	2.9975135704736	7.22622003645252	2.24637437213487	3.11482271489189	4.52527453277539	2.90438986221372	3.7832915533498	4.47330596175117	5.72751414841333	8.0161068908288	0.697295876305072	1.41720641560409
8.26214480867957	0.937843532957346	5.63316919251326	6.68551423870416	5.00786339449677	9.22955916892507	2.42778196712226	4.23807936433038	5.49560714335758	4.82912240494471	2.25309690190567	4.15190817722324	5.56915666328259	2.1519613566141	0.584417478188699	7.07890198695346	5.57670885205535	9.04008869006441	0.377409835990979	2.99495628358941
6.23683620891377	0.787147693784632	5.12931647642382	4.17480861078191	3.47550614786589	4.74107937481566	3.07201739509482	4.33595402239497	4.49960845387356	4.57483048371528	2.21125334518033	4.73484915160256	5.92547013518938	3.15151687311461	4.97765595977777	7.58076670718868	9.08764503590342	7.9691541650051	1.34262553697957	4.73057170342449
9.471447373866	1.52426254331516	5.14316941079051	5.89023580060284	2.92358329879201	9.32329230493523	2.59298599705399	5.48097327699779	5.67125315415057	6.84604541191655	2.64845443714913	3.77975125535367	4.1653137245622	2.10690740656512	3.82528685168972	4.53730860866977	4.95718440890771	8.28911314550768	0.658413379306725	2.9272292238978
6.6445382297719	1.77187686127251	5.8692607957879	4.54035314983352	3.10078450722689	7.75212388242177	0.885938430636253	2.99012351057463	5.31563058381752	14.2856758868323	1.10687875869642	3.32243172924051	4.87266136849939	5.64793880248339	3.54375372254501	4.54035314983352	3.98672293786314	6.20156901445377	0.885938430636253	5.31563058381752
7.52859632557925	3.00361397672817	4.09582391898532	5.98948989576362	3.22694933956038	9.43442682619261	2.00221941820519	5.65856235290469	6.49892915535385	8.10897838882096	2.22903141417241	2.50273526311238	4.87240437267931	1.63002082313422	3.83532122361846	5.37601552581385	5.14298433639433	9.25548651765057	0.370073834769929	2.00980905754372
11.3894225217381	0.892245221289835	6.41849969182023	3.17044761433041	3.73324147062263	7.08974012085499	1.50027470958971	3.78763410762177	3.68792890873518	5.79909144541635	1.52357767361338	6.52471030346663	3.50097352896007	4.90490600943804	4.45269147915315	6.61154656348164	5.14964146682025	7.14056304151935	2.29501415228804	3.14031688229047
8.7453532615408	2.53350724894085	5.45627544651728	2.14889118925402	5.15052731100579	6.29374119445167	0.99828035638388	4.52665833469528	2.75913433631891	9.75619012665402	0.999432647609723	8.37161097062407	3.76954158543098	3.38360095369533	4.30884629012381	9.51962624546462	6.99622075975936	5.44872199464709	0.307193485960869	1.23070249636206
7.21441463153901	1.4447411906772	5.89539076763908	7.96100535387752	2.38074935409465	6.59958563012966	3.4094930582151	2.09338790647303	3.82286838633802	7.03594930751289	1.19705698837798	1.75871868688781	4.70104283859361	5.3315262163461	7.15845136840831	4.47988091178082	6.52442032002195	5.38320384284801	3.07503349145523	5.11536997475152
4.98101960229637	1.54056527494415	3.48774140526106	4.51316855482316	3.10363129330708	9.90383490537365	1.11432113307909	3.41850076414761	5.55502290151431	7.2677967963916	1.33040219378043	2.07951625549901	3.88841422518494	5.15111106711313	2.72984190707839	10.8379122838656	7.84395193636695	5.1694322418514	2.25134613117288	6.3173050899734
6.26398686885789	1.34773141559484	4.80078945682779	2.3666921094744	3.46403889859629	10.1056262176414	1.03890574101185	4.3655653911077	2.01366454845032	4.02202540907339	1.06039478894296	7.06886780657424	3.57358279326234	4.5152950346967	3.20910170807935	9.92554252143908	7.49737208468224	6.11490435513808	3.88016406568849	5.94504849191395
7.63640159099456	0	4.91031983116858	12.1697328085257	0.962598018739716	3.27464352768036	1.0255402206908	7.64980298055217	9.8168831594361	9.32280945281843	2.132290829167	4.13744274049056	3.5949504191431	2.89873828160527	6.5374873378675	3.38421362694294	4.134202554176	6.66001818238833	0.483603046031167	1.75907062271864
8.40475251737488	0.789186067753608	9.82748695616281	7.24409990108911	5.19754830167863	9.47459690809338	1.10367019027371	6.45981517656984	5.62014363822929	6.35646147070866	0.638233520195669	3.41849175341271	2.45916686731719	3.73611224600628	1.4855827427061	4.50840218753745	5.31902569560991	5.86584121991707	1.76075547802054	2.97704464931089
7.33820638667341	0.974032920449022	6.24386604105224	7.10836410032485	4.43177259640049	5.56241407361698	0.831887926514197	6.92180773636846	6.23246274483012	6.79490483252587	2.37114633736048	3.44798779347934	1.67820470621606	4.87000881546811	4.46283544434385	5.43509587391086	6.09207288695482	7.80625956609383	0.687987796519853	3.35013309243406
13.0758573742604	0.282274841303058	6.92231638505488	5.44753481644712	1.80232725981211	8.7050724117689	4.89647822543823	2.42056326227036	2.32501833311794	12.2516565152945	1.86816986266598	4.76386883419218	3.43177493572966	2.88579596636717	6.24600739440094	3.33756424307569	4.11988040062946	6.73389242764991	0.414293763654766	0.822509385808663
6.29191197913983	1.76537931726881	6.16955190300814	4.77608865565161	3.55139935223649	4.40673623644438	1.34094022366921	6.33803359989859	6.00530966255056	7.9231829125495	2.22400883592107	4.59722163104056	9.30224019198327	3.40232098693658	4.20076979712576	7.59815071447469	3.76214868283599	3.70414881660746	2.08480907890389	3.14747538243725
13.4724850395106	1.72080713857008	4.84154204023302	4.71426913888849	2.68741619976425	7.24413870748553	0.860403569285041	5.41133996386351	4.11138385816743	6.80629627469671	1.85150024715906	4.27019287158732	2.9752082181509	3.11792127439504	4.57778991715669	7.50944207557708	5.79005617786669	4.70053908761111	0.568087820008265	5.38403871991575
3.47881901388188	1.215286289638	6.38590845523325	11.5897395866357	4.47216490273512	5.95472712485997	1.91489513548103	6.01078152832394	6.72456240690262	7.00073298617806	0.955688553550415	6.54997250230919	3.00690917049161	3.08295907576565	3.48828865817446	4.73707438982466	5.86335132913894	5.75239637992233	0.938571215210115	3.42225289234544
5.54695028807618	1.6453198573898	6.2600663489828	5.57678391671215	7.39413897390511	7.45274986664128	1.84178481051355	3.59421315187624	5.83875766345519	7.71930826753729	1.35421672503464	7.17042735166453	3.33235438327175	3.27731101266383	3.5388176597564	5.62763132409464	4.68645613016784	7.85120842023523	0.690065355015219	2.01071958783893
14.6771217700934	3.30064692660943	4.96987683962262	2.21609755152103	3.53194116257321	13.1411558948979	0.804625290674526	1.59825612092228	1.03248203270597	3.95775373650084	0.188591362738772	2.4960216359349	3.93884728679237	2.49421413327191	1.44137317098175	9.97007006783918	10.2834204892615	10.4421109418651	0.634940377644233	1.45399762267788
12.1177635877459	0.429177002547801	11.6951355038626	6.55377136116887	7.26486669906028	7.02168905933503	1.23821661764308	4.68525520651802	10.2806230800752	7.45872994878521	1.67586210926061	1.01681683212292	0.788762364035073	3.07464675924324	1.24547590237811	6.86895905062405	3.79936466562719	4.07341911406842	0.228054468087844	0.823558184565338
3.48337595903294	6.56310144664991	5.20401685378177	3.85458305847945	1.09385024110832	7.60319336927221	3.57014190031584	1.33939613743557	3.49775736665382	4.85838584880732	1.9469799846723	5.96294912773802	6.57642061401422	3.60314952311273	6.35056317311955	7.03826794239818	7.72036080381007	3.0226856596334	3.01264800176664	6.04122130043952
5.20636228354036	0.67411248398507	1.6138449527563	7.31145942003636	3.42009970901843	12.673924431697	1.27501478668982	3.02606432700936	6.1568711590544	6.2217587405566	0	4.48858130327564	4.21463871871136	3.14649085271722	3.36612139655818	14.3457621356236	4.62667906605816	5.09671216457531	2.68600725746054	2.67755179538328
4.39668417395086	11.633967827339	7.54750073884149	3.66025941036223	0.734354718120691	9.81933660271587	1.86304092114588	2.58412299479566	7.92410790710094	3.5944369784327	0	6.211315398574	5.44213520963974	0.751767453527479	3.31728689956326	3.21751822893499	3.62543393954866	5.50795764156926	2.55017675609693	8.34736630765345
1.16300492290586	12.1643933630699	3.00579306040903	5.71504408138838	1.88585785396099	7.5949814158193	2.6739457406209	4.92695619472846	5.71892629943807	1.8877017705303	1.14248921541714	5.69249007241928	5.29410879487503	3.43394786860378	7.24316330296043	6.48799186567166	9.50892502845732	1.53533874325345	1.52054917038374	3.80164538316833
6.40239264540761	14.0479967842941	2.01007874623067	0.430990624318628	1.42475277777366	7.04655283146764	0.979649683843303	4.89058071080747	5.85475258494996	5.10097880274284	0	6.030236238692	7.5589321127099	0.99376215345503	6.10318292590675	8.25348454666408	9.94922210471513	1.85574340209229	0	3.0263953390063
9.37826863653632	1.47487368358821	5.07685183428485	7.32671906699923	3.36641044423208	9.01429723684134	2.80962019638321	3.91755976445649	4.58003259792616	7.64942303599687	2.95404911919529	3.37205151126322	3.80103652768059	3.16305031522926	5.59267388233584	3.48071181840137	5.08427342042209	6.1594069492347	1.36117091062454	3.19763687359602
6.41478098536352	0.730925077642393	6.95430042148756	5.33432098942688	5.65174913986961	6.62185920075813	2.48793132961384	4.18649880652097	4.10445370876476	7.20111048010248	1.77039109802555	4.78683160028421	4.76242177260079	3.55740227632083	5.12294601192802	4.76285945749621	5.57732884567886	5.2448157601501	2.51473695412171	5.02947390824342
6.82045376534961	0.548095019722001	7.48678290476824	3.9305567928232	3.4588556114981	11.1467713537768	1.9216985320887	3.08418484111311	5.94536481452686	6.4070817902044	2.75696418367447	4.45229188500212	5.25783212653601	2.70626179120396	3.30517272674972	3.79706904570781	6.17947582216624	6.23702350392909	3.2069068581639	4.10308583420563
9.66948640886044	2.03367103048994	6.06828466608832	6.82928156027536	2.97704088294687	5.60975378282476	3.20815989064834	3.74816524872499	9.06680176808666	5.86132290437383	2.78722148002141	3.66083280182968	4.68408865652635	4.49741401837081	3.61738235711084	3.93543443462678	4.84819452126825	4.12366536497889	2.09856551388347	3.47104557928101
9.51737988484736	1.6798458782372	4.31124786325678	6.39009239583608	3.76466789313042	8.43236689146711	0.976314100201979	5.40276371121245	5.48706129062981	6.70011304831178	2.21471309095128	3.68673435531562	4.45826981902327	3.48723502814457	3.8572512323931	4.7691968639489	5.32672201201047	8.52309791897345	0.978097005471885	2.81828216232842
6.6089450453626	0.594706934548971	6.40875074195273	4.6181925062665	5.34523935651031	6.81417961913795	3.48011505211328	4.25542974499772	4.4006445247712	5.21947399733301	1.43983463318095	5.68868982166113	5.99030987621065	5.06194580983959	5.45688277285916	4.36777174218349	5.58629124072812	6.0778879334783	1.54504061749049	3.78635104514782
8.98648991767211	1.50458253049116	5.40936857692623	6.05093409132306	3.76057684499508	8.76393267833138	2.42704060810882	4.43955203601833	4.72330929934802	7.8541435197687	2.47036172964645	3.20040611330134	3.83664650360884	2.39715677114156	5.78608380437076	3.24861060582413	5.88495321339682	6.75674637451122	1.55076835213764	3.72334921306217
8.98840754601229	1.20773967099454	4.61490182875331	5.3468742570472	4.17887512985045	5.6988402141602	2.50912310474705	4.23895156314385	3.71786344909637	9.42491146964709	1.30138343375251	3.80519806866425	5.78907417028328	6.81659751994078	6.18156299898748	4.62689398300154	3.79220524106125	4.42598749775067	3.14239489135678	2.93239558841288
6.39676391664898	1.12072732152332	5.85294250693881	5.63418665317834	3.20400209846542	10.4528118897159	1.88246620926835	5.09711870222835	5.21210710456731	9.14360314646462	1.37846343105692	2.91540167111203	3.69227777487331	3.05760594547471	5.35288311741709	4.77683491069396	5.69643939228548	7.92724364083755	0.967034276940461	2.92689044133221
8.72095300948079	0.27454248761839	5.31535325378491	7.31449069187256	3.02449487254553	8.6226763259403	1.23035878747496	5.68988925262329	6.18897747225007	6.07241253704713	2.98245928103777	3.72029873319792	4.1981257461539	2.43525340742511	4.6659502194389	3.47497861635258	4.25452911213125	9.20175297744513	1.4773957319998	3.91264913942491
7.01654167429162	1.15054459535499	5.42264577467832	6.2524225110806	4.51304837305976	6.11268677426165	2.24428350125965	4.98923786557025	4.98923786557025	7.66954359206111	1.75193184929422	4.84785914137347	3.45377183947201	3.2691352691567	3.7666967500553	7.52556935505429	4.80036279506707	6.62852966470912	1.89951053448259	4.4545996962316
6.09796093589194	4.06397057054147	5.30377380692856	4.72503575912671	2.97062030956314	10.5770262142602	1.86533797191137	3.73640606534485	5.58079274695927	5.38789997112179	2.42100470300102	6.00842565318203	4.599328017345	3.23285403015993	3.03612126654458	5.74415096821721	7.09383465588862	4.97080018321526	1.56320675080042	3.75503127255664
9.48205407603831	0.982740154865416	5.58353476073244	5.62763430097981	2.48854912327914	8.594154959383	1.89476858337346	7.00487745721138	4.54876963808802	9.38346346151146	2.74776028937251	3.0695728557843	3.64831538029629	2.8230176639594	4.84288821483765	4.74894408167239	6.29312430541975	7.02474685247395	0.371556326197629	1.62043533651115
9.55969184319047	1.07594324471399	4.68335804308534	5.28246818853329	3.76912565887212	7.41734299411624	2.23606622205152	5.23772227022863	5.50892402943425	8.71033500381384	2.68217770860745	3.71254959627181	3.99571206420948	3.54648263496665	4.83447691740794	5.66669150850313	5.26421834657076	5.47572610048916	1.24595358745104	2.87190495850394
10.2413471057507	0.0398707200722613	5.75635849108502	6.90485738924172	3.76717461723525	7.47162818231056	0.849124651620476	5.31383406025581	8.73781720084824	7.45460779432597	1.5590456289823	5.08699592578398	5.40596168636207	2.62711539500595	1.75839922934361	3.71683975103706	4.36468876246042	5.60136877668905	2.10484952403222	3.96652821759655
7.27394077759043	0.622942809958383	6.32548061678584	7.14888507435036	4.18940340292009	5.13651449398757	1.74050746230324	5.17925345191892	4.67843476252396	10.2075551778899	1.41529504153517	3.40638043732869	5.74113594956079	2.80782298340902	6.19864156430598	5.54777894733675	4.73946282733301	7.09654766379335	0.878235675365097	2.47018112518612
10.2407801616304	0.352885308821962	5.20878842156885	6.62635523643612	3.7778035847229	8.95178980455738	2.09999511558197	4.80768288903384	3.27308386469482	7.53349737652151	1.17975557834351	3.97527639179324	5.60518526204674	3.63223101440445	6.21287791991666	4.51847832659453	4.45235009117797	5.55460191281716	1.1595863636168	3.67972562494888
4.3268709479072	4.2310414370528	5.70267282737212	4.75767684829954	2.62586204414254	8.48479289845317	2.10776983426809	6.28973675470297	4.1974707143667	4.32919047028864	1.67903781840097	5.15308175392158	4.28426372272115	2.13023219534423	5.84318142252258	8.4333968340386	6.49250211260652	5.31861989580105	2.75062120750495	3.69488027300887
5.08271283737806	2.37860224095131	7.15639840911568	2.69994467291351	2.89572165953039	11.4015380941877	1.64794252372671	6.78515855448088	4.50380935615909	3.84497629714896	0.62247538078529	6.48768503405846	2.45920059338254	2.4902837262638	0.90501396341218	11.0368436862543	9.97219049085491	7.05959421753108	1.34153502956004	2.04743713700966
8.84542157728784	0.269128440047413	5.46827587166563	5.49104391969818	4.57803165961377	4.58571543444518	2.36893608953021	3.27540861283671	4.62389899188152	11.5546384297709	2.64475459580107	3.4283781593028	3.66520030628647	3.73113783722457	4.91844536958272	7.18327775316788	6.7914812600728	6.42341594630666	0.853915124815302	2.08306719526839
9.91733336203937	0.809756199045009	6.01188824273223	4.75134399466288	2.44038857095653	7.4435775059094	2.25534819088991	5.62373246258916	6.99000670203884	5.85187056515484	2.07864502979857	4.75551260415052	2.98022849155618	1.51656516155591	3.72179059388193	5.30377077916534	6.70201540358364	10.3403233174372	0.809756199045009	2.43621996146889
10.1072343571966	2.32709868643199	6.08717734353466	4.0128641880996	6.1245096050474	8.78514210806874	2.01838734695374	4.44182227655716	2.01838734695374	6.52325567376678	1.9572171634209	3.39738995965392	7.72728803546065	4.49466991186111	3.04610198361143	7.74063720737773	5.25100547055328	5.90066120354655	0.527387949715358	0.223775817713075
9.44516317555124	0.189448396192816	6.4685452218291	3.35870735570579	1.87521983426443	8.15429858155477	1.31008171796075	4.86465161440888	5.70435557085425	7.21027813554221	2.15296743699656	5.42660435245293	3.19171569677471	3.54497037363897	3.74720728656977	5.41696867295188	7.32746268656955	9.74535666853754	0.460792701382975	3.10019495528388
9.83350043360993	1.15615107648698	5.59192505150471	5.67659178101982	3.27538279108934	10.4076198086299	1.91514461921356	6.55726962103231	5.12592544112344	7.3089149145822	1.53522383710613	3.74025424692971	2.89263781146446	2.79327839476121	4.03946446274559	4.53513339172098	6.24816709157491	7.15399400968751	0.581183679978777	2.40714132918321
9.02497301103055	1.12694432260501	6.73828629888059	6.69683171975287	5.1250501307821	6.60100820324686	2.31729505377743	5.68460221594932	2.60301763926539	8.4621843522424	2.41361477348039	2.42215604147255	7.66903445173849	2.71548829083985	6.02020540436155	3.48700651862434	3.40470880776147	5.09843392041169	2.41717150382158	2.74516502835448
8.95326969610203	0.778189618195994	5.46485347423488	8.09789930575519	2.56952428083144	6.96841108721907	2.65922973541919	6.76054719609455	5.55501274443266	7.1357511295677	3.95833656706979	4.51681833511939	3.34726008341741	1.86760780356624	4.50338602146243	4.52683753898543	4.07649500360656	8.44942481390032	0.571233358291524	1.93386174063099
12.0633780740336	2.22035733061803	4.60557657920839	5.08887784755293	4.39081278089273	4.17095547426742	6.14660787836379	2.00803696618187	7.03071733207341	11.6426091365312	0.872907360701199	3.07839744749155	3.27930907836864	2.22035733061803	2.42391903592527	5.91799191260957	5.26738529241319	7.45780149482522	0.435842821880723	2.42514075286502
9.90663505872461	0.349339815215186	8.59023502652613	4.21351806284768	4.88368096120942	8.66697933577641	3.17957216521173	3.3431407020919	3.17671063282051	7.59571081911624	1.38968547114394	3.12757866026427	4.84598870613578	2.24952750979169	4.60431606090231	4.46813215885197	5.764365942209	7.34222882035075	1.69493327299268	3.20695680004156
6.3306233391452	0.490465637410516	4.21532487657875	6.87658715336324	2.58840337669031	7.92239777339494	2.33259093603654	7.77105053520305	5.03194387613117	10.7408476935034	1.87185757819799	3.95554605358859	4.21553952851552	4.91092608311083	4.45228140000477	5.30886877047122	3.72737721777428	6.4893061764103	0.368425059725205	3.17348063888345
8.51108891519001	1.37453909691204	3.69757260592366	2.42107706158786	2.2613086623113	6.46036750369168	0.996509124743539	3.0940277030892	4.19058793780972	6.67662151918287	2.42107706158786	3.36231811591341	6.58503474288897	3.02261440702158	6.89165141898985	9.55115696380835	8.45783497206035	7.78609530646807	2.14955497567869	2.69582425069442
2.06621977015327	0.995594164251702	7.20879726525326	6.07198790480677	3.89765843352496	4.06310420209348	2.26390470347343	5.56365132832812	10.5521752617332	6.66420361004023	1.93555768610506	7.89943588978328	2.9867824927551	3.29173803247678	1.49739554256651	6.86905804101127	5.36365390606686	6.50361485018148	0.539736646503256	6.51015004834533
11.4974369740943	1.08884243092414	4.17441889017415	8.14186560179546	2.48795125992613	8.11319793931225	1.81136445190891	5.21296737488817	6.17827798849932	9.96770758584094	0.854687613539915	0.790059836088182	3.54091726712475	1.2425506159632	5.14972828337537	5.9097317710414	4.21892908914183	9.44916401451433	0.410830608907059	2.51955264165206
9.12970190544497	0.845793855753406	5.6390567427983	5.56837839628185	3.43619226466876	4.33797037005352	2.65667329113281	3.89296848564824	6.25646248806196	12.5718289860662	1.11695582297751	2.98970667627537	5.98525287317252	3.26675581178659	3.65577344656051	4.91700572288181	4.44850281299345	6.83104672892593	1.18174700120686	3.9445492709806
5.73566174260534	7.18671344126928	4.42051290913923	2.36968911050163	5.10352970585981	11.9079478032969	0.646348114541823	3.27233703606717	3.32284083181463	3.39617819617215	0.932853489633976	5.46337244530948	7.48958926686116	3.41254864667188	4.90850555410076	4.67034960205262	8.82503633200631	3.84534778625148	2.79640609619849	3.10751844837655
4.14146304635101	3.94145098999228	5.17507593272954	3.43932760570534	5.54642570576325	4.95339276587066	2.83929970828244	5.21074522994359	7.87311236356913	6.76886093253669	1.09096156574602	5.54223094732974	5.85623204099597	5.07227661138586	4.09530408294733	5.58768986095922	6.61990264778935	3.18827004938852	2.22808209489572	3.40925316647319
5.56198227138347	0.626342748714213	5.82504720051534	7.16484087745445	6.22521235279631	5.57398798384971	1.92902028978106	7.69308608938272	7.63297488376895	7.36990995463708	1.61384796334624	4.13122467066934	2.64035586434143	4.00613015998647	4.50439284905339	5.44889347316685	5.78305896518775	6.51150115484333	0.144087676268949	2.23618880790504
3.22922511549479	2.10540247347133	5.08867937592832	7.9370686312659	3.31708766949467	4.12294239294279	1.20082386363186	4.38325810730738	9.36064269601704	8.34460867227694	2.56561320262225	5.36557561232304	2.81082374209227	3.28613964613775	3.70952253561114	6.98145530710407	7.07690724586038	6.61907016409477	1.92633182321823	3.19991306595539
4.1321705070083	2.15269096357908	4.80544076546521	4.85198798897276	7.17789037270169	11.4594008551439	2.13677666710178	5.71255340122422	6.97651148526244	4.61814561167066	3.37439784668319	5.69051251934087	4.2851716081074	1.96722637261712	3.56781958588379	4.82748164734856	5.52342768459707	7.63935913573985	0.364802596517854	1.41512862230472
6.75073804582247	0	8.02881702715987	4.37157631767358	5.47755580552433	9.14009103263995	4.74740523310698	5.11569014868647	2.7372553850598	6.73942204604159	1.46334618023944	4.01837940180193	5.82737849805909	2.55655573926486	4.38289231745446	5.11079340764721	6.19678815475088	4.56438751642954	1.64259189698992	3.83006716749516
14.3556784557024	0.169929156884394	4.64483190571309	6.98778820107782	4.80709269220872	3.51325905805734	2.19603224964665	3.66785147416418	8.83013922091923	8.60804529605453	1.40392965266669	2.80248088587168	3.20217233800955	2.64788846976483	1.50825918862731	6.41201304640788	4.45956600805115	9.52558065232734	1.59725198381039	1.43499119731477
6.61822497649494	0.20516321448657	5.05463897392296	8.23312354596844	3.90578059139396	9.13674208131673	2.92884353379493	7.23614817202234	9.60718345933108	5.65692504417314	0.41032642897314	3.77833709022797	4.15102043857467	1.35402159701557	1.17769908101575	6.8258217430492	5.09471560661709	6.8321905731212	0	4.34738127092155
9.02448676567727	0.62385186147339	6.3172282014463	4.74100999508584	3.0819724070971	11.0280449065341	3.51343513213775	5.31338773574574	2.89552491011942	8.51845024009691	2.01362257085617	1.83426868415032	4.88307698152185	2.63747443232957	5.95554960830705	5.71465717078836	3.87923651582129	8.16683607695701	0.196511926977022	2.29592469918901
7.69527251478502	1.46453449456947	5.62484626066721	6.48618005599419	7.29044765498417	6.32272009472158	1.47460899426465	3.5698766268563	6.83863109854151	6.93599529365925	1.85928485467513	2.53231731025566	6.68255457665822	1.67298483370629	2.51955175025462	6.30795321594293	5.24555252086845	6.49625455568938	2.51216831086529	2.93176004944479
9.5978248142397	0.397485091188123	3.61410306189875	7.94196857884713	4.70589818851354	7.73329474830917	2.15420654866271	7.98128356835788	5.27294719586128	7.13706711152698	2.07578164477361	2.51258172547249	3.87161301662653	3.70225417559933	5.56936198983498	5.16215068883538	4.15850667592117	6.17552091156106	0.824353886943105	1.89669659393493
8.2168363398602	1.79681964102775	7.52964358626905	6.88322188494652	5.06969919990903	4.1781679085502	1.36996652863281	4.94248378812909	8.49387902506615	4.99257607392129	2.01786122280517	3.08819005082299	2.66428292412771	3.44530184771633	4.62614304350435	6.7471516698306	4.42033151288685	7.78851023461544	0.666070731031927	3.73608474499535
12.0210538211969	0.711311341809836	3.54037949014475	6.50227851266836	3.5954412608106	5.82276466940043	1.50039178714251	7.03534431457552	5.69049073447869	5.61272163095585	1.67808038777824	4.49097131720872	4.74642902136728	4.24516071800203	2.79018359657349	5.10492321363804	5.195752545066	9.80337751755898	0	2.58325754912823
6.78685351909435	1.38763341223979	6.1654052121229	6.89755424561927	2.52470173162898	6.4152101422391	1.61865226003495	5.33906104621944	5.33830088348503	9.96399897852914	0.924835553915059	4.85747710557367	5.82140514959961	3.04689848785443	3.89202873607893	3.97173404176949	8.18593610711306	5.12758844347971	0.693816706119895	3.66024972554936
9.27277034547555	0.719885819789717	5.57444353773869	4.10114237352711	2.92835805913746	11.9171649589686	1.44019435585647	5.80131550131569	4.86198898748367	7.2812025025079	1.20504569019069	3.17178342689201	2.89609668333642	5.78476209713814	2.41135952921248	4.12639519607047	6.11711760648406	7.77548450755172	1.45632504375699	3.63295862358073
7.81141437125357	1.29415990284368	3.98446853275353	3.08303916405733	4.73379884926026	7.65820278124313	3.71901029048874	5.53866303579799	3.16934651818394	9.67634315856196	1.84441313124466	6.14445013422997	5.51814737973426	2.88879626191943	3.89816117862693	7.92307156741176	5.55917869186172	5.51814737973426	0.789772172538018	1.87459715924409
8.51100481213665	6.79673515610548	7.73417765352373	3.6187972698109	1.42728586231328	7.96969321228669	7.35685900332457	1.1578721891764	15.3077399682421	3.92583543768601	1.13657568823108	2.29444787740748	4.21406135819201	1.42728586231328	0	5.35312129999929	4.82565344036602	6.74775117472676	0.2894680472941	2.25930763624546
7.27529500323093	1.1019314804806	4.46549685517434	9.15306878379046	1.70258550873885	7.03241710839717	0.564007730354856	3.5962027658098	6.94392466399213	11.8137626402555	2.7262650485321	1.38145567321775	3.98998156922453	2.23522810002745	5.64039911750514	4.44469403378237	3.56451581278697	12.3150400924778	0.295045855291985	2.21442527863548
5.48867295476091	3.65911530317394	4.57389412896742	5.48867295476091	2.74433647738045	6.6925597690646	0.914778825793484	6.40345178055439	4.57389412896742	7.31823060634787	0	8.23300943214136	0.914778825793484	5.48867295476091	2.74433647738045	10.9773459095218	9.14778825793484	3.65911530317394	0.914778825793484	2.74433647738045
4.35347902994637	0.642800646202686	4.44850790434575	3.51904721747316	4.78268238221536	5.02182798568558	1.26005298286885	6.10863374807372	6.46477435360649	6.92468161475711	2.59316871247391	6.39887597061698	6.96861387008345	3.27631943212959	7.64211842516776	6.89913330522058	3.75819282094337	2.83231431594413	2.18951366974144	6.30384709621759
12.1867864209858	0	3.69679296703129	8.81834177636825	3.93851360766936	6.27922429214367	0	3.89540804944343	11.7724352647821	5.77824545416436	1.96925680383468	3.32533908639165	4.26665364742118	2.7812546901864	4.39617860476087	5.16486265022478	6.10638549391618	7.83371337445091	0	0.285034481525886
5.36495756735322	5.01341009360352	9.11669690220308	10.3560175049509	2.21548518537866	5.36344381176716	1.88679245283019	5.97764272043843	5.32076184053683	6.91112533183897	0.625121694076526	2.80834310843476	2.52283693231197	4.42004758535207	1.87586966742493	6.295917252777	6.30734462337761	5.68222292930108	0	4.38879298472235
7.22151339209024	0	5.60436056482817	6.49161450984544	2.74665664363909	11.0161484361827	2.04912750755804	8.8006007041138	5.68925537341544	6.22321216952298	1.33398955612643	4.26752312416436	4.43963911775001	2.3848158411172	4.44533488682478	5.68019021167702	2.93638145257532	8.79775281957641	0	2.04912750755804
15.4240107737465	2.11439973065634	8.11057134452954	4.58229211170976	2.79880282810847	9.78133181027042	1.3945753846845	4.20949534383372	5.66844815325635	5.28599932664084	2.14982097917605	7.46158949559712	2.11439973065634	3.50897511534083	1.40422744342397	3.22632496198316	2.14982097917605	7.02113721711986	1.3945753846845	2.79880282810847
9.95580083982327	0	2.82497398505507	9.95580083982327	3.2089147826597	7.01127692648748	1.37196423341735	3.8187420395279	7.44924806957236	8.93501761261031	3.17615499125946	2.46315770181067	1.41535930185759	6.47185991079965	1.82057065354223	5.62867741603012	7.41159761979223	8.9186377169102	0	0.712997289448798
14.770242763372	2.27330061135856	7.21585790778111	2.98255673309728	0.728271811056601	7.96276335021356	1.13665030567928	4.1762541067302	11.8063196616506	5.70226721771427	1.89014901651238	3.40373970657922	5.27487303377371	4.53379674385785	0.753498710833098	3.40995091703783	2.26708940089994	7.18403773960397	2.27330061135856	2.29852751113505
1.64363920515555	2.05036445108559	6.20897782253335	9.4216335421325	8.22555001524938	7.82383270080001	2.46178181299752	5.33295074541481	12.7718043532008	4.55094645393335	2.87820710639012	3.2752323048576	2.46444368648725	0.827842655304527	3.29463239978272	4.1321751025498	4.94061766292922	8.22789607324032	0.418771351383543	1.64129314716461
4.06473617922656	13.4543996362438	5.36045630569876	2.28896626336079	2.66246363889532	5.39360286380021	1.34543996362438	4.0079036025197	6.29925233568716	3.11409713993546	0	4.48795339191327	6.71062653907116	3.996060593217	4.0079036025197	7.17883331916202	9.41334947562262	3.60125966888372	1.82075948326993	2.71929621560218
6.35455355022344	0.432168742249815	6.38355751780174	8.05990530310031	3.14780781086155	6.55283056515938	2.10851652754838	4.21703305509676	4.10008719143982	7.24789500230137	0.98128334815657	5.16270169087539	3.00185797962631	2.5406852697982	3.23574970694019	6.81572626005156	5.16838244233129	7.76800564062983	3.11880384328325	5.80543894431669
7.92597878831602	9.52380952380952	4.20476983412042	6.96243173927229	5.83412301944773	10.0844541676578	0	2.61395853075486	5.70094879324263	2.5648875006012	1.12128928769663	4.76190476190476	4.20126011805645	1.58730158730159	6.85376053077306	3.22367420475683	4.25033114821011	3.78431884860515	1.59081130336556	5.27347837559941
9.95795588869655	1.00432485728531	6.02524887536904	6.77803734391019	3.01255441085024	7.02943367898579	0.920712817151532	5.77371248662488	3.26437090693154	6.52706116984028	3.93284706699607	4.26813554954258	3.84965518786799	3.68187089292617	5.43870411141549	6.02496876803191	4.85327977681047	7.36416194685803	0.585844495610718	2.51046200904187
8.90909090909091	0.363636363636364	5.27272727272727	5.81818181818182	2.54545454545455	8.90909090909091	0.909090909090909	7.09090909090909	5.63636363636364	8.72727272727273	1.81818181818182	2.36363636363636	3.09090909090909	4.36363636363636	5.81818181818182	6	4.72727272727273	7.45454545454545	0	2.90909090909091
9.15792528503363	1.26929320298865	6.33219026834073	4.79359313788964	4.39288364034903	8.77506047074617	2.64144048285043	4.19431335990404	4.49216878057152	7.81076056172626	2.71931200316914	3.11288362740849	4.09502821968155	2.42859445580291	5.64790109673516	3.99217414280842	5.74718623695765	6.22219831816634	1.8507282977211	3.11288362740849
8.1356601869439	0.958212252700076	5.44967573053994	5.5585036834804	3.76502400451269	9.37864750813791	2.69798379887215	4.3861647432724	5.11683927864716	6.40294707751782	2.75239777534238	2.98064133634229	4.99742367058771	2.86969585237803	4.10138967477846	5.06030777115314	5.83904368992674	6.79584425527761	2.02242908364222	3.54030966188578
7.77718702000821	4.18252382652816	5.63832246644354	5.8483804968079	3.58937401122443	7.40593357371179	1.47166618668224	2.93275400885324	7.16414044981371	7.68601094753094	0.93266816806643	3.66468253693483	3.93947072849836	3.64881499016797	4.63437498079061	6.73747523269765	4.75980609506504	6.33851590099141	1.34749504653953	3.08866024252968
10.879706254341	0.487056784066709	4.77365396868524	5.75350774641285	3.73324097973897	8.02366497075363	2.42189009794711	4.69970093508014	5.45769561199245	7.80371927313639	2.22299183550855	3.65737454293581	4.69587412868402	3.18179817805748	3.46421649009144	6.48280137535422	4.83803998630003	5.52973524239948	1.38530391539696	3.31631042288124
15.2439132752799	1.03341034298916	5.81926426159588	4.92491558556958	2.22987382264084	7.75901901546117	1.18846632308513	5.35409632130798	6.39150524258042	8.04513950595344	1.04140749955571	2.08281499911143	3.57339612582193	2.37293406788697	2.53998578283277	5.95432735027546	5.20703749777857	9.69877376932646	0.449173627154789	1.7886973520526
7.22044640015498	1.21493904548411	6.00550735467087	7.44357728977265	4.55913487483914	4.17168278744102	2.65923588913335	3.95270317018833	5.92801693719125	8.72562857182393	2.5765563811975	4.69958625652096	3.79460888095535	4.32562580430902	3.34523364744628	5.61701744918151	4.47645536690329	5.08807616201032	2.65404679867713	4.32873925858276
9.34055500334064	0.821932571823662	7.333135678899	6.33944137635899	5.71561059365029	7.66085510529252	1.29507367053491	5.5333128395745	2.71449696666865	9.26257615550205	0.967354244141388	4.59229865383173	5.55438488629339	3.14653529929937	4.1813323679199	4.88314199846718	5.11285185766049	5.72087860533002	0.644902829427592	2.01268733612136
8.64283012999208	0.474737247767442	5.78405297495036	8.49293997280828	4.67923902305428	6.97934250809394	1.66621227148684	3.08769936520047	4.2797193188376	10.8704407210697	2.45544294140086	2.29519911578	5.39652172892397	2.77484073280711	8.17354218140204	3.01302675156744	3.80225742148146	6.82182333206178	1.03232105793402	2.06137253636159
7.12399859368348	0.818990814936418	5.81494583116342	4.995955016227	5.56980381225674	8.43593852918966	2.21205251613228	6.71483632155983	6.22433019351678	6.87974493569561	1.63775953964314	4.58679274410334	3.60311540526084	4.09628661606029	3.76691356824812	5.24087494490397	5.32399552266097	6.14232006690828	0.655192651949134	2.94903320446021
10.0386512061842	1.30614420898307	6.69598827135812	4.32360389177662	2.12315073970412	9.87738238038118	3.18472610955618	4.49087031853925	7.34839397574304	5.54911368785819	3.02145808343329	4.40690390510462	2.77555644408903	2.69625483140077	2.85685725709716	5.95961615353858	5.46914567506331	7.34506197520992	0.817006530721045	2.53032120485139
3.77058864975313	0.249584026622296	6.9073260093113	7.43820017668706	4.02369557794555	5.27513861262716	2.47117995523205	5.52119973767933	5.77254521508669	6.17618843729506	3.46951606172124	6.25409876048063	4.02369557794555	3.85378332529389	4.83978927628762	5.09818055683524	4.27504105535291	5.0237931352198	2.63404640474345	5.7619765103763
7.82082244351077	1.34317001356403	5.21112471190216	6.42416823810942	3.32318787838687	8.01325525744092	2.31801590189786	7.16081648856982	3.76098631466349	7.2914943593476	2.31029653400382	4.65091915616281	3.14674518366582	3.7455475788754	5.7867690034296	5.71067809133115	4.53623140459413	6.90773149832931	0.191881430509147	3.16218391945391
5.39303681049576	1.91753651131352	7.12330740420628	3.74642643441261	4.60408217538727	10.5938213328015	2.10978879950358	4.69771513418877	3.23837067570862	5.1071515635042	2.02114221128914	7.78372448640383	3.83507302262704	2.90372980519912	4.49549010482459	6.34432551027192	3.9336923520156	6.63021075726348	2.47933426412251	3.74144006382554
8.2279599623077	0.692371121113843	7.40758619705352	4.03785679075817	3.75567255227142	6.76370254924171	0.964857864940186	4.13676695091729	2.57844812502238	7.89243950318871	0.0989101601591204	5.93363128932712	3.18645532796772	3.08269642047839	2.70645076916273	11.5133254504345	6.86261270940083	5.31884012549653	2.04802087936031	5.55738563801145
9.4621809822222	1.54707194145552	4.93412598412056	5.11632649229601	4.34830566461255	9.18397787058632	1.64675130694548	5.80305176463716	6.37906738539976	8.4086035188438	2.99201334273472	3.8621647105945	3.18646972434194	3.57293131287002	3.96061848874128	5.69724446243131	3.66893391633046	5.11755207963919	1.25783854373104	2.60800292889299
9.97447171260619	0	7.84647242375133	2.81244230493083	4.35999215916887	11.0484034563478	1.55133351111962	4.26640363413406	2.80771273382886	6.58252588727894	0.679713444974004	6.49745059022768	1.64492203615444	4.84496124031008	2.13462068839762	9.20400748525855	5.33182214989207	4.94044159378569	1.45396132920322	4.84779898297126
9.67688404829573	1.75558395483243	3.71106490930246	6.930970683045	2.34268602056192	6.64085299559387	2.7413355713659	5.26789631296851	4.97892307398859	9.37989967001736	3.32157094626814	6.04917313597955	3.71106490930246	3.61283308219047	3.6162664276041	4.78932611059187	4.78589276517825	7.02348026780094	0.491159135559921	1.94632536670036
8.45647273176456	0.688654190599716	6.67461861528009	6.29323389537397	4.9082051757149	6.97802791674387	2.94916929158174	5.40230683713174	4.71751281576184	6.77382496448644	2.46278796862454	4.31682724970663	5.89061824470385	2.06017231795442	4.32454758816626	5.5929991970848	4.41796368352789	5.2154746464085	0.684794021369897	4.02113828670249
4.81054510711053	1.43379764658554	5.83366857755875	6.1423027925844	4.60667471252808	4.40196620738208	2.15017265077609	4.40070904153676	7.26662811358074	9.41512454322974	2.86654765496664	5.11771262864997	4.09417010291998	3.88925207013309	3.99192061416742	5.93528948338865	5.11687451808643	6.24455228133695	1.63787756880888	3.47941600455932
7.00145230098938	2.02210220568213	4.15290006353817	6.08355269129527	3.7353635290914	5.86184986838522	2.87873286738677	4.48761005718435	3.53521829899247	7.75369882908233	2.03934827993102	3.51797222474358	7.10583643460107	4.57474811654715	6.28369792139421	5.4141327040029	4.68344376872107	5.75746573477353	2.66565308160116	3.20481982390851
9.53654477686997	1.74598871434221	5.13837641500835	5.89602211953192	3.54093292931976	7.2461700119224	2.60238478351027	5.54997616158933	4.03384538916837	8.81041692160488	3.22892291075707	2.81564443742848	4.92427739771633	2.96502902945591	4.72677666842737	4.34753413447868	4.71017838042432	6.57067638404026	1.63064006169468	2.81564443742848
10.6793900100447	0.106382978723404	6.51675646059721	6.73682768696923	3.20427358232125	8.76449639302347	1.59939731531367	6.09579033878185	6.94046205825952	7.5814994064469	1.81946854168569	4.05990320518674	2.77600219158068	1.81581590722308	2.88421148753539	5.98027577390193	4.70276687060542	7.05049767144553	0.639211030956077	2.78148114327459
8.08149698238094	1.08614327620152	4.97459433094773	5.181823875613	4.00664786333411	6.88132319366446	2.91633829105966	4.87306270665156	4.85223122628691	9.55293527540247	3.35162886075485	3.87595216652742	4.62417020125698	2.67577837781094	4.64500168162164	6.12893886286197	5.40155230849706	4.72986812162608	1.28087393264799	3.66039002971629
8.97152081505515	0.450201851837039	7.15170619987179	3.35842304660672	3.48047711348358	10.5634854073276	1.02154140488681	3.16858743936622	7.68778043424355	6.85699100226137	1.73119313565625	5.93941282208035	4.36370634065072	2.6496876815014	2.23383478267825	6.33717487873243	5.22976109131091	3.86106469362872	2.99592630863265	4.65750517259701
4.55674760022586	1.95181629964239	4.33841520798043	3.90551477507999	3.47167325428195	6.29023150762281	1.30058347449652	3.90080933559194	5.64088085827216	6.50668172407303	0.868624129493695	4.33653303218521	4.55486542443064	5.42443064182195	2.38659890833804	13.0143045360437	9.10973084886128	5.64370412196499	1.30058347449652	4.12196499153021
10.3816615336634	1.10424544852053	6.62059958676075	5.29706444193209	3.97742778059335	3.75618884254025	2.20556703442361	3.75034111730537	7.06405208373943	10.3719153249386	2.20849089704105	3.75521422166777	5.29901368367705	3.75423960079529	3.30981248294413	2.64707028965732	4.6333476277728	5.95590815172898	1.10327082764804	5.29901368367705
5.31149732620321	1.26604278074866	7.14572192513369	5.07620320855615	4.4024064171123	7.6403743315508	2.43048128342246	5.41310160427807	3.2379679144385	7.6283422459893	0.803475935828877	7.06818181818182	3.3596256684492	4.98663101604278	3.23395721925134	5.42112299465241	3.71256684491979	5.3355614973262	4.05748663101604	5.18582887700535
7.91967376635569	1.92718418118876	5.79534119579886	3.8681570146101	2.75567681746171	8.4779674939858	1.24068532535352	4.89790529836296	3.65311271489761	7.6260048113595	3.01208707387197	5.30599072933169	4.38508478554245	4.69664965088306	5.0123217743355	6.73414304993252	4.01015079504782	4.50918265563574	3.2960746347474	3.62553541043244
9.5282163632243	0.464606784014505	5.2221047065045	6.27596887512276	3.95671224597718	7.2032937976883	3.01994409609428	4.63851325829115	4.64795648560852	7.89831532824658	2.5534486666163	3.83583893631488	5.56961547178364	4.99168995996072	3.83017299992445	3.71496562665256	3.72629749943341	7.07864319709904	1.04819823222785	3.59409231699025
4.04336591394225	1.18076620604426	7.11156049882036	9.50904392764858	6.65543197393551	4.24896079092237	2.61206605999326	5.20615661161667	4.75002808673183	7.82721042579485	0.948208066509381	4.50848219301202	6.38692281766094	2.1109987641838	3.33670374115268	4.72306482417706	6.14537692394113	6.87001460510055	1.89641613301876	2.58510279743849
9.77462792345854	1.66123316796598	4.04535790219702	6.55846917080085	3.45428773919206	9.63997165131113	1.65556343019135	6.08221119773211	5.83557760453579	8.31183557760454	2.61374911410347	3.79872430900071	3.218993621545	4.17150956768249	4.53012048192771	3.56059532246634	4.30333097094259	4.99220411055989	0.717221828490432	3.81289865343728
11.2408963585434	0.117647058823529	5.78991596638655	8.28711484593838	3.66946778711485	9.35574229691877	1.65546218487395	3.54201680672269	5.55042016806723	10.8991596638655	1.65406162464986	2.12464985994398	4.97899159663866	0.592436974789916	6.28151260504202	3.07983193277311	2.83893557422969	8.99439775910364	0.354341736694678	1.77450980392157
6.00201351934417	0.117647058823529	5.26851718682583	5.84754782108442	6.11045591830864	5.03322306917877	3.11865381849561	4.0690349489429	6.32273838630807	9.8173450309219	3.13246080828419	3.82453617143679	4.56723716381418	4.68488422263771	3.02401840931972	5.64907234287358	6.70789587228535	6.85775924061556	0.724291672659284	1.80612685171868
12.7079862205611	1.54005493763228	4.5092763543027	5.21682352411402	2.84426081866078	10.0925383887963	1.06976403836628	6.63754671950286	4.97816003962715	7.22998378889539	2.61685504570631	4.97253118386094	3.79187868690053	3.32158778763453	4.27202008375737	4.62579366866303	3.79750754266673	6.52384383302562	0.596658711217184	1.41931598144729
6.26808890183301	0.489651782951381	4.93595694462141	6.77897713138079	3.83196509941691	7.52103925102087	2.32053685736996	5.04851011158236	4.19389482498134	9.2302698242229	3.08383542360643	2.57901475022905	4.67747905176232	4.42203493698843	6.90973296685294	3.8076948747353	3.57348720655781	10.9668044001917	0.367997281734836	1.72743324171324
8.05665024630542	0.125	3.59174876847291	8.56773399014778	3.3435960591133	6.21120689655172	1.61576354679803	7.57512315270936	7.81773399014778	9.42795566502463	2.11022167487685	3.46674876847291	3.97229064039409	1.61022167487685	4.34174876847291	4.71490147783251	4.08990147783251	5.21120689655172	1.24445812807882	5.70935960591133
5.68051875610096	0.618811881188119	6.75603123692651	8.04490308185748	4.0757913819551	3.72158694742714	1.69432436201367	6.4230930135267	4.65625435783015	8.6637149630456	2.25770464370381	5.06170687491284	3.29905173615953	4.11414028726816	3.37156602984242	6.7389485427416	5.57383907404825	5.06589039185609	1.85225212662111	5.07878956909775
2.78769812397867	1.51849875550115	5.19892467482641	8.11295415404722	6.7165825994624	6.08492582325171	1.90001531382305	5.19724301309609	5.95859446800957	10.8998114471607	3.04204249619327	4.43589155818261	3.29638686840787	3.54736791716183	4.81488562390903	4.43505072731745	4.69107676126237	4.69107676126237	1.39132656939385	4.05521583072587
8.27067669172932	1.75438596491228	6.76691729323308	6.76691729323308	4.51127819548872	8.52130325814536	2.00501253132832	5.51378446115288	10.2756892230576	6.76691729323308	1.75438596491228	3.7593984962406	4.51127819548872	3.7593984962406	2.25563909774436	4.51127819548872	3.00751879699248	5.26315789473684	1.00250626566416	1.75438596491228
10.4091912207093	1.90486938674213	3.17635721898602	6.72045909022778	2.15396975761879	7.74048418997132	2.03768783786338	4.69930778373025	6.97664654597551	9.25871003146817	0.761475282372115	4.1822081489874	4.19165759548217	3.80973877348427	3.6816450456104	4.8297638732278	6.08707753572953	6.21280890197971	0.887206648622288	3.04590112948846
8.4600336783115	0.885400444446541	4.50984355061656	6.03586598236508	4.64179139400237	7.3298547767204	1.78991811852013	4.15223447971324	4.80560128676658	10.4137616895958	1.91549355203025	2.46877456507619	6.29976166913669	4.21408581446655	5.38887158518742	3.88833879294163	3.98842458694903	7.61924010299473	1.15566854109383	2.70080820246939
7.78267456757881	0	6.79820845346349	7.81142978592628	3.07391084774737	8.31804045215768	2.63644241137889	5.54331358105297	3.07391084774737	5.65284282243132	2.22772919335787	6.78108502828399	4.36919273167333	2.87811595132661	2.76309507793674	6.07867946563183	3.73592939888409	6.04992424728436	3.10266606609484	4.04674516869472
11.3675812595261	1.17563763836364	4.5852885334613	4.16873661125305	3.14737005701323	7.37162026446212	1.2928996583569	4.5852885334613	3.03010803701997	6.15897356196791	1.31140419042218	7.22660144637094	5.86893592578556	5.14685927376074	4.4587742474354	5.82569203405343	4.44952198140276	5.36287878168197	2.21550872466874	4.04222232522715
11.3016541630796	0.687953511253228	5.92562415447054	8.01254458246218	3.19687000368958	9.43457139343254	0.953910958061739	8.83347681711967	6.78114623047596	5.57280777272168	2.36440782191612	2.49738654532038	5.53821793137375	1.37590702250646	1.52041569302669	3.75184479153856	4.85026442012053	7.03557373016849	0.687953511253228	2.47432665108843
12.9026551363448	0	3.37390073910509	8.47104158182142	2.85381605472155	8.92279082596308	1.52276147833572	5.26253257468932	5.37048260368383	11.2565221963011	2.07368902814626	3.9931637291575	4.03277831791013	0.260042342191766	5.3417617521946	4.039428027298	2.56293084710278	8.40935585096741	0.145442603809385	1.91282499162337
7.91925465838509	0.951086956521739	4.73136645962733	6.97515527950311	3.4666149068323	10.4767080745342	1.52950310559006	7.26785714285714	6.69642857142857	9.24689440993789	1.25077639751553	2.75931677018634	3.75232919254658	1.92313664596273	3.90916149068323	4.30978260869565	4.30978260869565	7.10403726708075	0.278726708074534	3.90217391304348
6.24690364131781	0.278285236561803	5.58892742135249	9.42686400792668	3.34522851127075	5.83237862273966	0.692810255139955	6.80347411444142	10.8647355709685	9.58052080753034	2.09584778300718	3.4872739658162	4.02642742135249	1.93638531087441	4.85547745850879	3.89018763933614	3.34522851127075	5.44688196680703	0.83485570968541	4.04965011146891
10.8148938060962	0.853105838443082	5.97174086910157	7.24695636719097	2.95476761752422	5.10974851150804	1.11970141295655	6.7048786990136	7.35803785657158	9.52190526970586	1.82617968541722	2.99031369412601	2.84368612814361	4.12778814538345	4.41215675819781	5.37634408602151	4.55878432418022	4.96312094552564	0.999733404425487	2.99920021327646
8.63509749303621	0	6.96378830083565	6.12813370473538	3.62116991643454	7.10306406685237	2.50696378830084	6.12813370473538	6.12813370473538	7.24233983286908	2.92479108635098	4.17827298050139	3.62116991643454	3.48189415041783	2.64623955431755	2.50696378830084	5.71030640668524	8.35654596100279	0.835654596100279	4.03899721448468
8.60567618789967	0.920376788228208	6.00550345190321	4.94706486206263	4.16474987544679	7.27106116105301	2.57706557379525	6.3506843728248	2.55406407915675	9.22687504448329	2.78413185932313	3.08325695718636	3.06030829632921	3.95763075613757	6.3276828781863	5.70643118782132	6.3736858674633	5.77543567173683	0.552247206449466	2.46200526682139
8.69580612164608	3.92949878039185	6.45290738846487	4.90715241167676	3.92949878039185	6.73223699740341	2.24525926508773	3.22173263041939	7.71343142654812	7.57612715398536	1.1232197655205	3.36611849870171	4.48933826422221	3.50578330317098	3.36611849870171	6.30970178613581	4.34377212998662	6.03037217719726	1.12085923361397	3.64780863954678
4.08967931885096	2.53879207448078	4.93673907853903	2.67963714490332	2.82088008275643	7.19344314474417	1.69252804965386	6.48802419033978	4.0904750537121	6.20633404949471	1.12835203310257	7.61597835601178	5.78260523593539	3.80798917800589	4.51301026497971	8.04010503700167	8.60388318612238	5.92384817378849	1.69252804965386	2.82088008275643
8.23137598597721	2.04206836108677	5.61787905346188	6.86590709903593	2.06310254163015	7.96669588080631	2.08413672217353	3.57581069237511	5.41630148992112	7.39526730937774	2.6555652936021	4.76073619631902	4.69763365468887	1.75635407537248	3.84049079754601	6.45398773006135	5.88255915863278	7.15162138475022	2.36985100788782	1.77738825591586
6.60855062168952	0.396233939409045	5.39809784301922	6.66915187148023	2.29193950187898	9.8965127122019	3.03468161112794	6.33351918186191	5.78345630220668	8.73267377875934	2.67418603672504	2.32767786688513	5.51930034260065	1.66728796787006	4.47355198439812	5.02672678839474	5.35148399779149	7.6900373448982	0.431972304415194	2.53123257670045
8.67936606803003	0.736184643067234	6.4742724661753	5.87909616249697	4.56330668881276	7.4976642790408	4.70777535554863	3.5260735665594	2.20509360185474	9.2607010623205	1.32271012837814	2.05889477144538	4.70604519187515	3.96986054880792	6.91113879372989	4.70258486452818	3.82712204574553	5.73981798678155	2.93954808124849	2.93954808124849
7.79631134994038	0	7.82974646321421	3.95666712319938	3.15944106296929	9.89146035416197	2.40400889433148	4.48244034191615	4.23209190003545	4.80801778866295	0.909862113692759	6.78217196110341	1.94071905916664	4.67030540024492	2.38729133769456	6.57758934613773	6.89480801456608	5.83887473413683	0.747073390319358	7.33302151477555
7.0301917730092	0.298531403721394	5.81200541812219	5.97597490553932	3.735652669851	5.82002566478933	1.93911741641121	7.60319384045056	6.56501746631496	8.35620588864333	1.7778213445498	3.58772367576816	3.88090824837813	2.82669138090825	3.87823483282241	6.72364012262066	4.03953090468382	8.52017537606045	0.446460397804235	3.87021458615527
8.5496071141838	1.8537428872985	2.81127176917731	5.43667758717806	2.78499396498055	12.8779269405688	2.30622952404114	8.55836638224939	6.82917456966833	5.25081163600149	1.86250215536409	2.29747025597555	5.10874202515287	3.2287213336576	2.45705840295536	3.71624504266259	7.76918491541597	7.14835086362794	0	1.86250215536409
6.21089316741491	0.952122691253126	4.74353952614822	7.81835347052738	3.62419275462754	7.51453794932056	2.70621792360923	7.01638092942441	5.81517972822321	6.49763475850432	1.87009752227144	4.17708678578244	3.7914168348951	2.83929414364197	4.7093916659134	4.34079564514347	5.93118201813854	7.43268351964004	1.40257314170358	3.32389245432724
4.90560969994628	0.159235668789809	5.6029851891643	3.13291382088865	2.63794029621671	4.63893791727419	1.10601642237741	7.26824495433965	6.41643005141585	13.3316706315709	0	9.26060931624587	5.09074514618985	4.16986417005602	0.636942675159236	7.26824495433965	8.89897168290998	6.0288926406262	0.469073747218172	1.69979280178037
13.030303030303	0.454545454545455	2.72727272727273	2.12121212121212	4.09090909090909	9.54545454545455	1.21212121212121	4.24242424242424	2.87878787878788	5.90909090909091	2.42424242424242	7.72727272727273	5	3.18181818181818	3.18181818181818	7.12121212121212	4.54545454545455	7.72727272727273	0.909090909090909	4.6969696969697
2.98688886468237	3.6650012618261	6.20444808424261	6.26211567296208	4.34311365896983	7.16394909123874	3.26827747453476	7.66905872222406	7.38767011237166	7.44533770109113	2.20039062384465	5.07889364483303	2.98688886468237	2.59016507739103	4.8551726237001	5.75700604197676	5.92305947439021	3.78033643926504	0	2.98688886468237
4.56962260643242	2.73842721695482	3.64937720765942	4.27774679308422	4.41810745491727	8.6939951663878	2.13236661089422	3.81204684885666	3.50715746421268	8.53318460680424	3.04889384643986	6.71314370700874	3.19669083472764	3.3482059862428	3.505298382599	7.17884365123629	6.39338166945529	8.23759063022867	0.914668153931958	3.81390593047035
8.03314370516943	1.57308929013109	5.19465743259956	6.11773435567648	1.88770714815731	7.55082859262924	1.88770714815731	7.07543903042295	5.46772198862231	7.87237200098936	1.72000989364333	4.5515706158793	5.50234974029186	2.67771456838981	4.57927281721494	3.60771704180064	5.81004204798417	9.45238684145437	0.468464011872372	1.580014840465
4.36874974111654	0	5.51518722045663	4.71759266403465	3.88806407152412	4.38294264604479	1.62357492270044	7.61235136028537	7.93635669957904	7.60170668158918	2.10780881852493	7.45567102998662	4.37584619358066	4.36520151488448	2.91604805364309	6.33052290803891	7.27415311606344	3.89516052398824	1.4668945924017	4.8742729943334
11.8921434169279	1.56543887147335	4.38381661442006	9.86040360501567	4.53761755485893	9.39067398119122	0.783209247648903	7.19729623824451	5.78859717868339	4.69386755485893	2.34815830721003	2.97266849529781	4.38234717868339	2.50440830721003	2.03418887147335	3.44288793103448	5.00587774294671	6.88724529780564	0.469729623824451	2.66065830721003
7.70569620253165	0.941455696202532	4.71518987341772	6.45371835443038	3.93591772151899	8.48892405063291	1.41416139240506	6.13726265822785	6.77215189873418	10.2195411392405	2.35957278481013	3.30696202531646	2.82634493670886	4.54509493670886	3.14082278481013	4.40071202531646	4.56091772151899	6.43987341772152	0.314477848101266	4.08821202531646
4.6963891791478	0.470219435736677	6.50179960524788	7.45384883315918	6.32183908045977	6.31022872402183	2.6123301985371	6.00835945663532	7.65703007082317	6.80366887263439	2.9141994659236	3.08254963427377	4.56287008011146	2.27562986183676	2.71101822825961	3.57598978288633	6.05480088238709	7.51190061534889	0.975269940787182	4.19133867409729
12.2835721622032	0.61954691208629	7.15663535617628	5.55441590590183	1.6664074891962	7.71199422934081	1.73043009326666	2.81997240642354	2.22176636236073	12.069998047117	1.13222404920385	2.99086478546272	3.05488738953318	2.99086478546272	7.02842471318406	2.92667674654097	7.4342320753329	9.14332130057607	0.961331670164666	1.30311642824304
10.3090972953987	0.16025641025641	5.97778363189322	2.4916578854935	3.79566210045662	7.32569371268001	1.15472427116263	3.14365999297506	4.42571127502634	7.59132420091324	1.30400421496312	7.74060414471373	4.46961714085002	3.66833508956797	3.1656129258869	6.43659992975061	5.94485423252546	7.48595012293642	0.502722163681068	5.62434141201264
12.9240578702263	0.158763221733536	6.6573142227258	4.44730407667347	2.64247333219803	8.13000969738253	0.520116144255517	4.95281139457735	8.44753614084961	7.66832885853356	1.96359396620898	5.31416431709933	3.14798065010191	4.53495703478329	1.99281161891225	3.78303353703605	4.31775850764321	9.47315960300901	0.476289665200608	1.15516903118966
7.57402748785289	1.0407984849991	5.25624262443831	5.28916449807099	4.04238128372368	8.04912198425018	6.44805692977828	2.58417592089915	0.86229821015455	11.7070182637811	1.66419009217275	2.46608197419095	4.72346050946918	4.75638238310186	6.89022955254289	3.4464741310537	5.19855500586647	6.89022955254289	1.33739270655184	2.58417592089915
10.9271523178808	0.165562913907285	4.47019867549669	2.1523178807947	3.47682119205298	11.5894039735099	2.64900662251656	2.48344370860927	1.65562913907285	6.12582781456954	3.47682119205298	6.29139072847682	6.78807947019868	4.3046357615894	2.98013245033113	6.62251655629139	4.13907284768212	4.63576158940397	3.80794701986755	3.97350993377483
14.2055218238057	0.166112956810631	3.02153740405545	1.1942948791385	0.84316645663879	11.5162103333715	1.87134837896666	3.87730553327987	2.52319853362355	4.7708786802612	0.683354336120976	7.28147554129912	4.2347347920724	3.71749341276206	2.20987512888074	10.8454576698362	6.58551953259251	7.96482987742009	1.51391912017413	3.69859090388361
11.3051581826544	1.3984702151865	3.82083121535594	7.65497543146225	2.9809018952872	8.35088228886791	0.873211821944666	6.95241207368141	7.65497543146225	9.01350664439765	2.61297896545881	3.67015225231767	2.94096289303609	2.97424539491201	4.66741703579987	4.68073003655024	3.84745721685668	5.54728535811972	0.177304964539007	1.56911867935033
5.27495811569922	5.25771163890805	4.55553365526757	8.1181630038435	4.5382871784764	5.29220459249039	2.08928747413028	4.19582142505174	8.04917709667882	5.25771163890805	1.04464373706514	3.51088991820242	1.72957524391446	4.57278013205874	2.46624618113728	8.76860155711048	3.51088991820242	5.97713609933971	4.21306790184291	4.21306790184291
6.20689655172414	2.06896551724138	5.51724137931035	3.62068965517241	5.17241379310345	8.44827586206897	2.24137931034483	5.68965517241379	3.79310344827586	6.20689655172414	0.172413793103448	5	4.6551724137931	3.27586206896552	3.96551724137931	7.06896551724138	7.06896551724138	7.58620689655172	1.20689655172414	3.79310344827586
10.2733525741581	0.864595207657625	6.63008676979302	3.12240327949996	2.7494487336225	7.85531085841246	3.48303216046178	4.64662792450302	5.47424613741373	8.56424295542046	2.25780807184234	3.26574072523395	5.26152523543959	3.14705460933124	3.72497492552089	4.65895358941866	6.44977232931211	5.39253701625794	1.06956097796981	3.79435838176104
7.85326714384669	0.704225352112676	6.79692911567767	5.57030708843223	3.48649272685292	8.08993304086816	0.557030708843223	5.27591780189333	10.2574463172477	7.61948741630109	2.37531747864235	4.4244978065112	2.66682059570538	1.75767721080582	2.78515354421612	4.63230200877396	5.65689217270838	6.65262064188409	1.11406141768645	4.33791272223505
6.04640309353957	0.377358490566038	3.95893059537303	7.51983465564371	5.4443629575305	6.57643842922861	1.43742916194413	5.66904460297353	7.14247616507767	6.57643842922861	1.28475231682112	4.93832922194813	2.74618307887192	3.83025535035669	3.27621841456097	9.27461830788719	5.0790052670178	5.71704780318688	2.20414694312954	3.60557370491366
7.53676470588235	1.28676470588235	7.35294117647059	7.53676470588235	5.51470588235294	6.98529411764706	0.183823529411765	7.35294117647059	7.90441176470588	7.53676470588235	1.65441176470588	4.41176470588235	2.94117647058824	0.183823529411765	4.77941176470588	5.14705882352941	3.125	6.43382352941176	0.367647058823529	4.41176470588235
9.91300782498091	0.378107185745274	3.14365185534259	6.89901237782075	2.72099678107967	9.05284838028251	1.19371874192602	3.49206044874277	3.43266326405256	9.62000915890042	1.77572881671648	3.25845896735248	4.80457356004919	1.58667522384385	6.2021951910204	4.65608059832369	5.45684285833189	9.85361064029071	1.38277233479866	3.7108126339605
6.48123765635286	0.201612903225806	5.46823568136932	9.73913759052008	2.84233048057933	6.69519420671494	1.0154707044108	10.5307768268598	9.7218564845293	5.4805793285056	1.62030941408822	3.24555628703094	4.46757735352205	1.62277814351547	4.67659644502962	3.25049374588545	2.43910467412772	8.33031599736669	1.2170836076366	3.65125082290981
8.92146435188362	0.626157963356893	6.59095587730735	7.22654909764633	2.68819048926096	7.89044808893159	0.414293556577232	9.88643381596102	7.03355520483085	7.44784876140808	2.4763260824813	4.36423522953407	3.50734234543334	2.50463185342757	3.10248404583819	3.55451863034379	3.30491319563576	9.56649282920469	0.202429149797571	1.44530981952927
6.97913102976394	0.647166153495267	5.44531873645798	6.76816056562892	3.03911506443152	5.68479872277341	1.32284182917094	8.90637472915954	6.93636674649333	8.06249287261945	2.40620367202646	3.68628121792679	6.76816056562892	1.74478275744099	4.15098642946744	3.94001596533242	5.6705439616832	6.76816056562892	0	3.8829969209716
9.36923366597627	1.51478064394653	5.64206364149878	6.07606853699868	4.34852193560535	4.77405385049896	2.58708341178686	3.67633214083977	6.73978535115798	10.5780455658068	2.39126341555263	3.05498022971192	4.56128789305216	3.67633214083977	3.68480512144606	2.79984936923367	4.56128789305216	5.63359066089249	1.29354170589343	5.65900960271135
10.2354973631569	1.06564829969085	6.61029278050555	7.03582469539916	4.26532096744863	3.62793235133661	3.83615202764139	4.47444989998182	7.24949990907438	8.10056373886161	2.13311511183852	3.62338607019458	3.19785415530096	2.55773777050373	3.19876341152937	6.82124022549554	4.69267139479905	6.40116384797236	1.06655755591926	2.55682851427532
9.91379310344828	1.72413793103448	2.58620689655172	7.75862068965517	1.72413793103448	5.60344827586207	4.74137931034483	6.46551724137931	3.87931034482759	10.3448275862069	2.1551724137931	4.31034482758621	3.87931034482759	2.58620689655172	4.31034482758621	4.31034482758621	6.03448275862069	6.46551724137931	0.862068965517241	3.01724137931034
3.26739783261522	0.225225225225225	5.11816163990077	6.56743700221961	4.16829873351612	4.63506985246116	2.07598903251077	8.45084214649432	7.67724245985116	8.6271053662358	2.31753492623058	4.45880663271968	4.23358140749445	1.85076380728555	5.13448230839535	7.66092179135657	5.61757409583497	5.343386865126	2.31753492623058	3.02585193889542
3.84520884520885	0.904995904995905	4.07248157248157	6.10769860769861	5.42588042588043	7.23791973791974	1.35954135954136	5.65724815724816	5.42792792792793	7.92383292383292	0.677723177723178	3.39475839475839	5.20475020475021	3.62203112203112	3.3968058968059	8.59336609336609	4.74610974610975	8.14496314496315	2.48771498771499	4.52907452907453
10.7795554449017	0.677273723688949	3.83174138791829	8.88748953326399	4.2955432963491	7.52372751640747	0.677273723688949	4.74091606582265	4.28632872687047	10.046994304341	1.36376201685653	2.01339203210959	6.84645379271852	1.37297658633515	7.97831485535964	4.27711415739184	1.3545474473779	8.36840020796142	0.918389247382979	2.48640851001902
4.27459081519148	2.15318607977117	3.53567455903385	5.9669474018751	4.30637215954235	7.3653265533132	4.24280947084062	2.86032099157794	3.84554266645479	8.07246146511998	2.38360082631495	2.39949149849039	7.39710789766407	2.62990624503417	4.52089623391069	8.73192436040044	5.49022723661211	6.93627840457651	1.19974574924519	4.30637215954235
4.69428676274582	0.713705049610283	5.90831321773324	10.0728569283376	6.59259662057918	5.43741345912044	1.4126992758384	5.4079918123561	9.58724634634261	7.50497449104044	2.64143655420799	3.03878219590994	3.29629831028959	3.76719806890239	3.56852524805142	7.32101249357164	4.90767040697896	3.06820384267428	1.16989398484091	2.59730408406148
5.69389844211823	1.16479454917995	5.46425839054207	8.79537915170219	3.80699515561156	4.2662752587639	0.722108737326724	7.43413313354429	9.05820778587658	9.96017370088213	2.16632621198017	3.34771505245923	4.77533823581357	2.85524636670867	3.08488641828484	4.9551954134924	2.67538918902984	9.51748788902891	0.229640051576167	2.64220060643162
10.7539765097368	2.41446905266659	1.60862990354047	1.9019394481965	2.63368911248067	16.3116158846424	0.913924981677275	3.80387889639299	0.512529604470098	5.63172885974755	0.512529604470098	5.52364302719639	1.68271938838242	3.40248351918582	5.04815816514726	9.72891730079656	9.21638769632646	7.06123184060668	0.731749664284173	3.21725980708095
4.82012415458824	0.490556576968076	7.03373172345119	9.45599974575852	6.53096920146989	6.5370721739765	1.4533608133844	4.86894793464111	5.3045777590497	7.73905172637026	1.69863910186844	4.83233009960145	4.83843307210806	1.93781441784587	5.10812325061854	4.3539794676466	2.9067216267688	7.01542280593136	2.1769897338233	3.39117523123027
5.33215962441315	0.719483568075117	4.33215962441315	8.42957746478873	2.42370892018779	3.39319248826291	0.954225352112676	5.55164319248826	4.89319248826291	10.1948356807512	3.14319248826291	9.52112676056338	3.90845070422535	2.67370892018779	6.46009389671362	7.46009389671362	5.11267605633803	6.77112676056338	0	1.21948356807512
4.65299079754601	1.46280674846626	3.18187627811861	2.69427402862986	3.42152351738241	5.83461145194274	0.98351226993865	4.14046523517382	4.16538854805726	8.2726226993865	2.19836400817996	7.33064928425358	5.09074642126789	3.88420245398773	1.46280674846626	10.7355572597137	11.9587167689162	5.84291922290388	1.71076175869121	3.66117075664622
7.15252989123435	0.24793222321421	5.28925602349623	6.26596192660613	1.67543360351169	6.4688251805795	0.728773679895686	6.85952869877931	6.70173441404677	7.21262185022213	3.90682361243959	4.80841456681476	3.36589019677033	2.91509471958274	5.30427901324318	6.01802970339192	6.28098491635307	8.96317040246855	0.24793222321421	2.37416130391349
4.40159538398736	0.242529012992693	3.17692593565094	10.7474309997073	7.3400004344366	8.81120702355671	0.982140435343736	8.79517451239276	9.53077780695281	6.11533098610017	1.7137356021128	3.41544682085264	2.93840505044923	1.70571934653083	3.66599208942731	4.65214065256203	3.90852110242	5.37972769154011	0.982140435343736	4.15906637099467
4.85562895620334	2.912582787055	2.67052971035625	7.03807957982708	3.15860879708877	5.33841079848916	2.43112525588086	1.94437048026002	4.85562895620334	10.9188746736771	0.972185240130008	4.37019849169417	7.03410664649205	4.61092725728125	4.36622555835915	6.79735081424001	7.76556312103499	8.00894050884541	0.727483541207913	1.94172185803667
4.49253731343284	0	4.98507462686567	4.48756218905473	1.74502487562189	6.98258706467662	1.24875621890547	6.98507462686567	4.48258706467662	4.98507462686567	0.498756218905473	3.99129353233831	7.73383084577114	1	5.4863184079602	10.7226368159204	9.72512437810945	8.47636815920398	0.997512437810945	3.49253731343284
8.62042169610941	2.03595296067969	8.64632440553282	3.82712531730819	3.30518572242657	5.3476143604621	1.78469667927265	1.52696472050977	10.6887530435684	8.40154380148163	0.508988240169922	4.55499145210589	1.78469667927265	3.33108843184997	1.01797648033984	7.14526239444646	7.38356732114179	6.10138320468321	0.508988240169922	6.10138320468321
10.9594363570429	0.50251256281407	5.32818732839455	6.12081023675076	2.8156245143242	6.87457908097187	2.04242863803554	6.85515204890432	5.3346630057504	6.08843184997151	5.10283375641092	5.08988240169922	4.57441848417344	3.04745376366368	2.54494120084961	4.58736983888515	3.30518572242657	8.40154380148163	0.251256281407035	2.79619748225664
3.17608726448505	0.512820512820513	4.49780422156113	8.81852953676158	3.4919960334325	6.62841762289276	2.38702365774189	8.81852953676158	5.40586485337867	8.20654483637909	2.88001133305001	2.40685649525429	5.05029040940643	2.38702365774189	7.16107097322567	5.54327808471455	3.4721631959201	7.43731406714832	1.06530670066582	3.4721631959201
3.70954123276105	2.12215029552491	4.50323670137912	4.7706163805235	3.71376301716859	4.5116802701942	4.5116802701942	3.71376301716859	5.56853363354911	7.95384182381086	0.263157894736842	5.04221784407543	5.3180410920349	5.30959752321981	2.64846608499859	9.81283422459893	7.43596960315227	6.09907120743034	2.38530819026175	3.17900365887982
7.69025104131487	0.79505797590904	7.69306540583136	7.69165822357312	2.65113137453563	7.43414387031408	2.12062366317685	4.50861195542047	7.95620848812338	8.48953056399865	1.32556568726781	2.38376674546887	6.36468535404706	1.85888776314308	3.18586063266914	3.18023190363616	2.38658110998537	9.81791061578296	1.06101542271755	3.97810424406169
7.46529753100467	0.799294572761406	5.86528615314598	8.26743656843782	4.53407668676755	4.79718966890431	3.73478211400614	1.8659688246672	5.8695528501536	12.5284446467175	1.86739105700307	4.00216179315053	1.86739105700307	5.33194902719308	5.0645693480487	6.93764933439527	3.20002275571737	4.53407668676755	0.800716805097281	3.20002275571737
6.32548218470228	1.65835486390675	7.38148170401971	5.18836748182419	6.29844379018206	7.12762122213543	1.92573454305113	4.92098780267981	4.37270924713093	7.9432794568287	3.82443069158205	3.82443069158205	1.09655711109776	4.66712732079553	5.48278555548879	5.46926635822868	5.7772036291534	4.65360812353542	1.36393679024214	3.30319053055339
4.70602766798419	0.284090909090909	7.18873517786561	3.63142292490119	3.63142292490119	4.1501976284585	1.11166007905138	7.44812252964427	10.2890316205534	11.1166007905138	0.555830039525692	3.87845849802371	4.1501976284585	5.85474308300395	4.1501976284585	6.42292490118577	4.74308300395257	4.48369565217391	0.568181818181818	4.13784584980237
10.1427810690275	0.57744791319976	4.59462158024363	7.53178459695134	2.8872395659988	8.93796179191906	2.86227784064435	8.66171869799641	5.14710776808893	7.83298941622845	2.53611129601278	2.86227784064435	2.86227784064435	1.70738201424482	5.24695466950676	4.04213539239832	4.04213539239832	7.45689942088797	1.43113892032217	1.43113892032217
3.65285773132524	0	6.18522370097915	9.27032921420643	4.49397718630495	9.26732667930151	1.40286660326784	9.83507889739947	7.31472306736522	6.46159347276583	1.68223890995944	2.52636089984408	5.04971926478324	1.67923637505452	1.96461375155596	6.1762160962644	5.34110171109451	10.3938235107827	0	0
7.36549820236261	0.564971751412429	6.79731638418079	4.25173343605547	3.11697483307653	3.68194658448896	1.98382126348228	7.368708269132	5.66737288135593	7.64637904468413	2.83448895737031	4.24691833590139	3.39785567539805	4.81189008731382	5.94985875706215	5.3897021058038	5.09758602978942	10.4808680020544	0.849062660503338	1.13154853620955
3.71150517618628	1.14300643349335	5.15006041605434	4.57202573397342	5.15006041605434	5.71503216746677	2.58156167336142	6.85150713562588	9.43960027432154	7.4295418177068	4.28300839293295	4.85451160967963	2.85751608373339	4.01358544789524	5.13699748538585	2.55543581202443	4.84798014434538	5.13699748538585	0.571503216746677	6.56902125991966
8.59605911330049	0	4.58456486042693	6.87684729064039	0	2.86535303776683	1.7192118226601	4.01149425287356	6.87684729064039	12.320197044335	4.01149425287356	4.01149425287356	6.87684729064039	6.30377668308703	2.86535303776683	5.73070607553366	5.1576354679803	6.87684729064039	0	2.86535303776683
7.22423875781408	0.574712643678161	7.54184311353095	10.7229280096794	2.60133091349062	6.37729380923573	2.89876991328897	6.66969147005445	5.21778584392015	12.7646702964307	3.19620891308732	4.07340189554346	1.72917927001412	3.19116757410768	5.21778584392015	3.18108489614842	1.73422060899375	3.19116757410768	1.15950796531559	3.19620891308732
6.40232566000744	0	4.65132001487341	6.97698002231011	2.91045532907413	3.78426799175202	2.61467734847717	6.6778217219349	3.77412703241727	13.0801473819423	2.03664266639624	5.22935469695433	6.10992799918872	4.64793969509516	5.23611533651083	4.35554203427644	5.23273501673258	4.94033735591387	1.1662103234966	2.61467734847717
4.12186836488337	1.45500960578757	2.97836416682968	6.23406126376597	3.81036295714949	6.51139419387257	0.866171267947084	7.58655343667171	8.45272470461879	4.95386715520318	1.76651501352144	5.50853301541638	3.84453543477677	3.49885754941561	4.12186836488337	7.34339298419238	6.85707207923372	5.40206247344616	3.49885754941561	3.84453543477677
4.38626317579055	3.50901054063244	6.71370282216933	5.82114926895614	4.94389663379803	4.65487929275757	2.32233934036042	7.27133628017681	8.1383883032982	4.96939816388983	0.872152329139748	6.70350221013261	2.91567494049643	4.37606256375383	4.39646378782727	5.5423325399524	4.07684461067664	6.43488609316559	1.16626997619857	3.20469228153689
7.59752171956665	0.588418538645253	5.8738015298882	2.07504067010488	4.41833096812156	7.63905714582396	1.17683707729051	3.82991242947631	4.42871482468589	4.70734830916202	0.877435879685715	7.67020871551694	2.93170883666194	3.84029628604064	1.75487175937143	11.7476030597764	7.95922605655741	5.59516804541207	2.35367415458101	5.58478418884774
3.21477428180575	2.04856361149111	5.25991792065664	7.89329685362517	3.21135430916553	5.84815321477428	1.16621067031464	8.47469220246238	8.48495212038304	6.14569083447332	1.46032831737346	6.72708618331053	3.21477428180575	3.21819425444596	0.584815321477428	8.4610123119015	4.68878248974008	9.37072503419973	0.878932968536252	2.04514363885089
6.35836027034969	2.72553629150749	5.15354099324126	6.36570672935645	4.85233617396415	6.66323831913018	1.21216573611519	3.93770202762269	5.15354099324126	9.38142815163091	2.42800470173376	3.64384366735234	5.45107258301499	4.54745812518366	3.94504848662944	7.26932118718778	4.24625330590655	5.75962386129885	1.21216573611519	2.42065824272701
4.42577935713132	1.2982555322242	5.7502826683896	5.06178323372638	2.84889355516072	6.38628654498465	2.90138911322888	6.08140849620417	12.4151994831207	8.57292844451623	2.21288967856566	4.75690518494589	2.82264577612664	4.12090130835083	2.84889355516072	4.47827491519948	3.43240187368761	6.53367791956065	1.93425940881925	3.81602325957034
4.34782608695652	0	4.96894409937888	6.2111801242236	4.34782608695652	6.83229813664596	1.86335403726708	10.5590062111801	9.3167701863354	8.07453416149068	1.86335403726708	3.72670807453416	1.86335403726708	1.86335403726708	5.59006211180124	6.83229813664596	4.34782608695652	4.96894409937888	1.24223602484472	3.72670807453416
4.06851830149615	1.24614242743857	7.18582757138951	6.87917496777218	2.18563225125981	3.43177467869839	0.943396226415094	7.17801476620181	5.0080081253174	11.8871830930896	1.56451423883745	4.06851830149615	5.62131333255205	4.37126450251963	3.75014649009727	5.93968514395094	5.30684792374702	8.1214109926169	0.625024415016212	3.11730926989336
8.30245307203937	2.55460094524288	3.51826941275032	8.62747130323609	4.78418365928904	6.3865023631072	1.61370492990088	4.15691964906104	8.00020729300809	7.3273983784492	1.92733693501488	7.0137663733352	2.55460094524288	2.85684672427416	2.55460094524288	5.13197434265121	7.02515259941793	5.75923835287921	1.59093247773544	0.963668467507441
11.8981823266032	0.93213076573854	6.91541916425828	2.49138158117246	3.45770958212914	6.57621121299699	1.25424009939077	4.40693896547675	8.18675788125812	8.76258207812629	2.18637086512931	5.66117906486752	1.88136014908615	2.54267743399967	3.72852306295416	4.999861779954	4.37274173025861	8.45757136208314	1.25424009939077	2.50848019878153
7.7565466713308	2.27027144322243	8.41881622211027	10.4119811390494	3.56938548637833	10.3801998160456	0.321600378488593	7.81375305273764	4.56596794484791	6.48285768657795	1.63978321544677	3.26685390169202	1.62707068624525	1.62071442164449	2.90711593559886	5.19645617262357	3.89098586486692	6.17396983729087	1.62707068624525	2.59187182171103
4.11392405063291	2.21518987341772	4.43037974683544	5.37974683544304	4.11392405063291	8.86075949367089	4.43037974683544	2.84810126582278	7.91139240506329	9.49367088607595	0.949367088607595	4.11392405063291	5.37974683544304	3.16455696202532	5.37974683544304	6.32911392405063	4.11392405063291	3.79746835443038	0.632911392405063	4.74683544303798
7.53166045390663	0.660488139614953	7.63398549657115	2.69311507979207	6.28742795667512	9.58986865474988	0	7.367694578429	6.55371887481727	3.56873161621692	0.634906878948824	4.57225445597241	4.33154479849639	0.343034700140541	1.37213880056216	6.21068417467673	9.11892765127869	11.9143677737353	0	2.35008037965153
3.11878374538221	0	6.23756749076442	5.87524865018471	4.60358056265985	4.85933503836317	2.06734867860188	4.39045183290708	7.68684285308326	9.61210571184996	2.06734867860188	5.0795680591077	4.46149474282467	5.1150895140665	3.37453822108554	5.73316283034953	5.15061096902529	7.58027848820688	1.34271099744246	4.42597328786587
8.3362769339456	0.328947368421053	7.96096785588131	7.30969622041681	4.31605439773931	6.65180148357471	1.32903567643942	6.98737195337337	6.6451783821971	7.63864358883787	2.32912398445779	5.30289650300247	1.00008830801837	1.65798304486047	1.98693041328153	5.65171317555634	4.98057223595903	7.96759095725892	1.32903567643942	2.98039561992229
7.38388070459972	0.671261882236338	4.02757129341803	4.69883317565437	1.34252376447268	7.69698607919989	6.04135694012704	0.671261882236338	4.02757129341803	12.0827138802541	1.34252376447268	6.04135694012704	0	6.71261882236338	5.37009505789071	9.06654052349417	6.04135694012704	8.7264044690724	0	0.671261882236338
4.42428730099963	0.680303591262495	4.76212513883747	5.10921880784895	5.44242873009996	7.49722325064791	3.4061458718993	5.09070714550167	3.73009996297668	8.50148093298778	0.675675675675676	6.44205849685302	6.46519807478712	3.4061458718993	7.49259533506109	5.4516845612736	2.3741206960385	9.52887819326175	0.680303591262495	1.35597926693817
5.25510204081633	0.340136054421769	4.16666666666667	7.32993197278912	1.39455782312925	8.35034013605442	1.39455782312925	9.79591836734694	6.98979591836735	7.32993197278912	1.41156462585034	2.12585034013605	4.8469387755102	1.75170068027211	10.7312925170068	3.12925170068027	4.18367346938776	7.99319727891156	0.340136054421769	3.8265306122449
6.89655172413793	0	8.96551724137931	9.6551724137931	6.20689655172414	8.27586206896552	0.689655172413793	6.20689655172414	11.0344827586207	8.27586206896552	2.06896551724138	3.44827586206897	0	4.13793103448276	0.689655172413793	4.82758620689655	2.06896551724138	6.20689655172414	0	2.75862068965517
2.81862745098039	0.714869281045752	4.65686274509804	9.6609477124183	4.30964052287582	9.25245098039216	7.84313725490196	6.43382352941176	6.80147058823529	7.49591503267974	3.53349673202614	2.8390522875817	3.59477124183007	0.735294117647059	4.30964052287582	4.94281045751634	3.94199346405229	6.8218954248366	0.367647058823529	1.4297385620915
6.80240865482752	0.352112676056338	6.81261481935089	11.0787915901204	1.78097570932843	8.91508471116554	2.1228822208614	4.27638293529292	5.69503980404164	7.51684017146356	1.07675035721576	2.13308838538477	5.35313329250868	1.43906919779547	1.44927536231884	5.31230863441519	4.99081445192897	10.7368850785875	1.4288630332721	3.23025107164727
6.8527786466479	2.16609321238661	6.14378062767178	4.32697320404546	4.69189865498905	8.66176623918257	3.24783651339798	2.88812428318215	7.58262954853508	5.06203732666041	3.9724741945574	3.97508080492128	3.24783651339798	2.17391304347826	1.44145553122719	7.93973516838703	8.29944739860286	7.22031070795537	0.722031070795538	2.16348660202273
15.2173913043478	0	3.6231884057971	14.4927536231884	2.17391304347826	6.52173913043478	0	6.52173913043478	12.3188405797101	7.2463768115942	0.72463768115942	0.72463768115942	2.17391304347826	2.17391304347826	0.72463768115942	3.6231884057971	3.6231884057971	10.8695652173913	0	0
7.49281132492811	0.72992700729927	4.44868391948684	8.92501658925017	1.50132714001327	3.71875691218757	2.23125414731254	5.2062596770626	3.66345941163459	10.0475558504756	3.69110816191108	1.48750276487503	5.22008405220084	4.81364742313647	7.47898694978987	2.61004202610042	7.40986507409865	9.65494359654944	0.743751382437514	1.48750276487503
9.0307248344933	0.752560402874441	3.76280201437221	7.09274033836926	3.76280201437221	7.52560402874441	3.78543540994738	3.3752051151474	4.85769252532111	5.65551971934589	0.752560402874441	1.87008430939852	5.24528942454592	1.93798449612403	2.23504781304815	6.72777683471963	9.80591863294291	9.4183217337181	1.50512080574888	3.3752051151474
4.16950476283343	0	5.28912515333829	2.90536687761843	1.882091483587	7.26756163339873	1.47676968792757	3.04988437232858	3.764182967174	6.45691804207987	1.52494218616429	4.93197585591558	10.2692735074906	4.57482655849286	1.97843648006043	14.129801471138	8.03003272648087	6.14794124289387	1.52494218616429	3.40703366975129
10.8670033670034	0.749158249158249	9.36026936026936	6.73400673400673	5.98484848484848	6.75084175084175	1.88552188552189	2.25589225589226	1.12794612794613	4.85690235690236	1.4983164983165	2.24747474747475	4.503367003367	1.86026936026936	5.99326599326599	4.49494949494949	6.0016835016835	11.5993265993266	2.98821548821549	0.749158249158249
9.72954774997194	0.749074177982269	6.37133879474806	4.49163954662776	3.74537088991135	9.73515879250365	2.24722253394681	2.62035686230502	9.7379643137695	5.6222646167658	4.49725058915947	4.1156996970037	5.61665357423409	2.62596790483672	1.50095387723039	1.8740882055886	4.49163954662776	10.4898440130176	0	2.24722253394681
8.49162672347476	0	7.32883602580034	7.67501035564235	2.30191135570152	6.14237528847861	3.85229895260075	7.2992484762412	3.82862891295343	4.99733712053968	2.30191135570152	3.44103201372862	3.08302266406296	2.69542576483816	7.32291851588851	2.68950825492633	4.22806083200189	11.1692999585774	0.387596899224806	3.0711876442393
6.83760683760684	3.24786324786325	4.82905982905983	5.34188034188034	3.20512820512821	5.21367521367521	1.58119658119658	3.33333333333333	5.68376068376068	6.4957264957265	2.00854700854701	3.63247863247863	5.21367521367521	5.68376068376068	5.64102564102564	7.35042735042735	4.82905982905983	7.69230769230769	0.811965811965812	3.67521367521368
5.386260358193	4.91178829190056	5.29938519112537	4.52419139267576	3.36140069500134	5.64354450681636	1.63726276396685	4.48075380914194	7.71184175354183	3.23108794439989	1.16279069767442	2.93036621224272	1.59382518043304	2.41245656241647	6.84977278802459	7.75527933707565	9.82357658380112	8.6607858861267	2.45589414595028	2.41245656241647
5.19339139344262	1.60092213114754	8.43365778688525	5.93621926229508	5.60322745901639	4.80276639344262	5.21260245901639	6.03227459016393	9.54789959016393	6.8327356557377	1.58171106557377	4.41214139344262	3.18263319672131	2.43980532786885	2.42059426229508	3.20184426229508	4.82197745901639	4.33529713114754	2.40138319672131	4.41214139344262
4.36507936507936	0.396825396825397	5.95238095238095	7.93650793650794	6.34920634920635	3.96825396825397	2.38095238095238	6.34920634920635	9.52380952380952	6.34920634920635	2.38095238095238	1.19047619047619	4.76190476190476	3.17460317460317	5.55555555555556	5.55555555555556	2.77777777777778	7.93650793650794	0.793650793650794	5.15873015873016
7.93650793650794	1.58730158730159	5.95238095238095	5.55555555555556	0.396825396825397	7.93650793650794	1.58730158730159	7.53968253968254	9.52380952380952	7.53968253968254	4.36507936507936	2.38095238095238	3.17460317460317	4.76190476190476	3.96825396825397	2.38095238095238	3.96825396825397	8.73015873015873	0.793650793650794	2.77777777777778
4.9551724137931	0.831034482758621	5.78620689655172	5.81724137931035	3.7551724137931	9.60344827586207	1.69310344827586	4.1551724137931	11.448275862069	6.21724137931034	1.69310344827586	2.03103448275862	5.81724137931035	3.3551724137931	3.38620689655172	3.7551724137931	6.61724137931034	7.47931034482759	1.63103448275862	2.49310344827586
6.15131357925149	6.56453671974736	4.91836323321911	3.68541288718672	2.45918161660955	3.68541288718672	3.26547067123564	4.51857824363368	6.55109856883693	8.2039911308204	1.22623127057717	5.73809043875563	5.73809043875563	3.27890882214607	3.27890882214607	7.38426392528388	2.87240475710542	6.12443727743063	2.0526775515689	4.92508230867433
5.05649717514124	7.57062146892655	5.88983050847458	7.55649717514124	3.36158192090396	5.89689265536723	7.14689265536723	3.77824858757062	6.73022598870056	1.68079096045198	2.52118644067797	2.09745762711864	4.61864406779661	3.77824858757062	4.2090395480226	7.13276836158192	5.84745762711864	5.04237288135593	0.423728813559322	2.09745762711864
6.72268907563025	0	7.56302521008403	2.52100840336134	3.36134453781513	8.40336134453782	1.68067226890756	6.72268907563025	6.72268907563025	5.88235294117647	0	5.04201680672269	2.52100840336134	3.36134453781513	5.04201680672269	7.56302521008403	7.56302521008403	3.36134453781513	2.52100840336134	5.88235294117647
4.31038606469141	0.862077212938281	3.27551072882923	8.10333446145172	0.344639545007192	5.51710282263688	4.31038606469141	6.55197815849906	12.7583600711503	6.72381958058235	0.517437667931089	5.17246327762969	3.44830885175312	3.10366930674593	8.10429116229232	2.58623163881484	4.99966515470579	4.99966515470579	5.17246327762969	1.37951488086937
3.82264515828658	6.80720216640365	3.78420879639377	2.53988869177043	4.24168923337134	3.83545727891752	2.12084461668567	8.14120711544355	6.7559536838799	4.63510906719423	1.70180054160091	7.27749472401216	5.5244456998875	2.57832505366324	4.26731347463322	5.5244456998875	8.57306331115924	5.95630189560319	1.26994434588522	2.98455700811706
5.08586043112897	0	3.83997077091706	9.40445743514797	4.27475337961272	6.41943734015345	3.44903178662769	2.55023748629887	2.97040555352576	8.11472415052978	4.70953598830837	1.70990135184509	5.97004018998904	2.56485202776763	9.40445743514797	5.53525758129339	4.73876507124589	8.1439532334673	0.854950675922543	2.56485202776763
4.36889499389499	2.19398656898657	3.92246642246642	6.11645299145299	5.22359584859585	6.54380341880342	3.04868742368742	3.04868742368742	4.83440170940171	9.61156898656899	0	5.22359584859585	3.90338827838828	3.495115995116	7.41758241758242	8.71871184371184	6.13553113553114	3.94154456654457	0.873778998778999	3.96062271062271
6.54380341880342	1.747557997558	6.11645299145299	5.24267399267399	5.24267399267399	6.11645299145299	0.873778998778999	1.747557997558	1.747557997558	7.86401098901099	2.621336996337	4.36889499389499	8.73778998778999	4.36889499389499	8.29136141636142	4.36889499389499	6.54380341880342	4.79624542124542	2.621336996337	2.621336996337
8.58384910109048	0	3.43353964043619	10.3006189213086	0.858384910109048	4.29192455054524	1.7167698202181	2.57515473032714	3.43353964043619	16.3093132920719	3.00250515767757	4.29192455054524	3.43353964043619	6.00869437076334	7.72546419098143	5.15030946065429	3.43353964043619	4.29192455054524	1.7167698202181	1.7167698202181
3.65223807181505	0	9.90736186260042	5.8452205279554	4.06214133464502	5.95999344154779	0.905886210854238	8.09558944089195	12.0429578619446	8.64895884571241	1.37317593048041	5.02541400229546	1.37317593048041	2.66027217576652	4.14822101983932	4.09083456304312	7.24708968683391	3.21364158058698	1.81177242170848	2.25036891293655
3.65319447888255	0.45045045045045	6.83114306967518	11.3604430118192	3.18621373667245	6.34763203570543	2.71923299446235	5.92197702289445	9.08339532192743	5.9054467311348	3.6366641871229	2.27704768989173	3.64492933300273	5.44673113480453	4.103644929333	6.35589718158526	4.99628068435408	4.5375650880238	0	2.2687825440119
5.58558558558559	1.4028314028314	7.43886743886744	6.93693693693694	2.3037323037323	1.4028314028314	0.926640926640927	6.91119691119691	6.51222651222651	7.46460746460746	3.23037323037323	8.31402831402831	4.15701415701416	4.60746460746461	3.25611325611326	6.88545688545689	3.68082368082368	7.38738738738739	0	4.18275418275418
9.05405405405405	1.81408681408681	2.26453726453726	12.6699426699427	3.63226863226863	2.71089271089271	1.80999180999181	7.7027027027027	6.34316134316134	8.58312858312858	1.81408681408681	2.26044226044226	4.52088452088452	0.900900900900901	4.97542997542998	2.71908271908272	6.33087633087633	8.12858312858313	2.26453726453726	2.26044226044226
2.78809230789703	1.41582034494287	6.20780213140031	4.33455779880605	0.958396357291488	8.12459484598329	8.168143227972	4.74843340446872	8.58201883363468	9.17008796725221	2.37421670223436	3.33261305952585	1.45936872693159	2.91873745386318	3.33261305952585	7.71071924032062	3.74648866518852	8.71266397960082	0.914847975302773	3.33261305952585
5.79999813490136	0.496490786336287	5.26403452328155	8.04561511488167	4.27105295060898	4.72807091166174	1.44999953372534	6.17807044538708	12.8526316771105	7.13157919277614	3.2780713779364	3.43596267907049	2.86052624216716	5.10614322214747	7.62806997911242	1.90701749477811	3.85350781483973	7.62806997911242	0	0.457017961052766
4.20560747663551	0.467289719626168	3.73831775700935	4.67289719626168	2.33644859813084	11.214953271028	0.467289719626168	10.7476635514019	5.60747663551402	9.81308411214953	1.86915887850467	5.14018691588785	5.14018691588785	3.73831775700935	3.27102803738318	2.33644859813084	7.00934579439252	7.47663551401869	1.4018691588785	1.86915887850467
3.30188679245283	0.471698113207547	4.24528301886792	6.13207547169811	4.24528301886792	8.49056603773585	1.41509433962264	3.77358490566038	8.9622641509434	4.24528301886792	1.41509433962264	3.30188679245283	2.35849056603774	5.66037735849057	4.71698113207547	8.49056603773585	5.66037735849057	10.377358490566	1.88679245283019	3.30188679245283
4.71698113207547	0	5.66037735849057	8.49056603773585	1.88679245283019	7.54716981132075	0.943396226415094	3.77358490566038	11.3207547169811	7.54716981132075	1.88679245283019	4.71698113207547	4.71698113207547	5.66037735849057	0.943396226415094	1.88679245283019	6.60377358490566	8.49056603773585	0	5.66037735849057
2.848158131177	1.4240790655885	4.2722371967655	7.09344115004492	0	6.63522012578616	7.58310871518419	6.16352201257862	6.62174303683738	6.63971248876909	3.31985624438455	2.37646001796945	7.58760107816712	3.32434860736748	3.79155435759209	6.63522012578616	3.31536388140162	8.52201257861635	0.943396226415094	3.31985624438455
4.08653846153846	10.9775641025641	5.96955128205128	10.0560897435897	3.00480769230769	6.49038461538461	1.48237179487179	2.48397435897436	8.49358974358974	4.00641025641026	1.5625	7.93269230769231	5.00801282051282	2.40384615384615	2.52403846153846	5.92948717948718	4.00641025641026	3.04487179487179	0.520833333333333	2.52403846153846
3.84615384615385	0.961538461538462	2.88461538461538	8.65384615384615	2.88461538461538	6.73076923076923	4.80769230769231	8.65384615384615	1.92307692307692	9.61538461538462	0.961538461538462	2.88461538461538	3.84615384615385	7.69230769230769	9.61538461538462	3.84615384615385	4.80769230769231	1.92307692307692	2.88461538461538	2.88461538461538
3.46534653465347	7.92079207920792	5.44554455445545	5.94059405940594	1.48514851485149	10.8910891089109	1.48514851485149	3.96039603960396	4.95049504950495	2.47524752475248	1.48514851485149	5.44554455445545	1.98019801980198	2.97029702970297	7.42574257425743	5.44554455445545	8.91089108910891	2.47524752475248	2.97029702970297	4.95049504950495
10.2251209762255	8.20534399326741	4.11319166841995	0.515463917525773	0	9.74121607405849	1.54639175257732	5.6438039133179	3.58720807910793	5.64906374921102	0	6.67473174836945	5.13359983168525	3.08752366926152	6.15400799495056	10.7616242373238	3.57668840732169	6.15400799495056	0	2.05133599831685
8.01350081757514	0.937643876611418	10.8264324474094	12.9960717235291	5.7457443671565	6.78150541806687	0	4.70998331624613	5.08068808025289	5.64762719285755	7.81726646897724	1.50458298921608	1.50458298921608	4.14304420364147	2.6384612144254	3.67422226533576	4.70998331624613	5.5495100185586	0	0.468821938305709
2.64837625979843	1.59014557670773	5.81187010078387	7.9451287793953	4.76483762597984	6.34938409854423	2.11646136618141	4.77603583426652	3.71780515117581	6.86450167973124	4.22732362821948	1.58454647256439	3.70660694288914	4.77043673012318	9.50727883538634	5.81746920492721	2.6427771556551	4.75923852183651	2.11646136618141	6.87569988801792
1.06954930221917	7.4868451155342	4.27819720887669	2.67101349805537	1.06954930221917	8.02447952413635	4.81011210249371	3.21436742164264	8.02447952413635	2.67101349805537	1.06382978723404	3.74056280027454	13.3665065202471	8.55639441775337	8.55639441775337	4.81583161747884	3.74628231525967	1.60718371082132	1.06954930221917	2.67101349805537
3.81305283289505	2.18742529285202	3.31102079847	2.15754243366005	3.2213722208941	2.74922304566101	5.94071240736314	6.59215873774803	6.56227587855606	8.18790341859909	1.62562754004303	3.84293569208702	3.78316997370308	4.34496772651207	4.34496772651207	8.18790341859909	9.40114750179297	6.03036098493904	2.18742529285202	3.87281855127899
4.2900092506938	0.543478260869565	8.59158186864015	12.372802960222	3.22617946345976	6.46392229417206	2.15078630897317	8.08279370952821	9.14662349676226	5.35383903792784	1.07539315448659	5.38852913968548	3.75809435707678	2.15078630897317	1.60730804810361	5.93200740055504	3.75809435707678	4.27844588344126	1.07539315448659	3.22617946345976
11.4706351475958	0.539286054727058	12.0099212023229	7.65194436500813	1.63242096401393	7.09809551044831	0	2.17170701874099	1.10769770911963	15.8577375845761	1.63242096401393	1.09313490928688	2.74011867313357	1.10769770911963	5.43654894676886	3.81869078258769	9.31349092868758	5.48023734626714	0	2.18626981857375
1.65698013564233	13.1910829537199	7.67860885681526	9.36796805816697	2.75623704845233	11.0087586609546	1.64079060278765	4.38083811838528	2.75623704845233	2.72385798274295	3.83930442840763	4.95475087407231	6.03781825402762	2.1823242927653	3.2653916727206	4.38083811838528	4.41321718409466	3.87168349411701	0	2.19851382561999
16.7909207782351	4.77448389190772	5.96810486488465	5.42869252616623	1.73303331169535	5.85330856934457	1.84782960723544	1.07882467743684	3.35127032785062	6.62231349914316	1.19362097297693	4.00547896210913	5.31389623062614	5.31389623062614	3.04145058021237	5.54348882170632	4.12027525764921	4.2350715531893	3.58086291893079	2.50203824149395
9.23913043478261	2.17391304347826	4.34782608695652	12.5	3.26086956521739	3.80434782608696	0.543478260869565	8.69565217391304	6.52173913043478	2.71739130434783	5.97826086956522	3.80434782608696	6.52173913043478	0.543478260869565	2.71739130434783	2.17391304347826	2.71739130434783	11.9565217391304	0	2.17391304347826
14.040404040404	4.49494949494949	8.42171717171717	2.82828282828283	0.568181818181818	11.1868686868687	1.69191919191919	1.69191919191919	8.43434343434343	7.27272727272727	3.38383838383838	3.93939393939394	3.93939393939394	1.12373737373737	1.67929292929293	5.60606060606061	4.50757575757576	4.50757575757576	1.12373737373737	1.69191919191919
5.13366912049593	10.2285935683843	9.11791295363554	13.0375823324293	0.574712643678161	4.53312669507943	1.69830814929614	6.80614748805373	2.2730207929743	3.98424383313961	0.561797752808989	2.84773343665246	7.40668991347023	2.2730207929743	3.42244608033062	2.82190365491412	5.66963709156658	5.66963709156658	0	3.98424383313961
8.56844305120167	0	7.41901776384535	10.860762800418	1.14942528735632	9.14315569487983	0.568181818181818	6.27612330198537	8.0067920585162	4.56504702194357	2.86703239289446	2.28578892371996	2.86050156739812	0.574712643678161	0	2.2923197492163	5.13322884012539	19.4292058516196	0	0
13.1472957422325	0.568181818181818	6.00546605293441	8.47238204833141	2.33745684695052	5.94073647871116	0.568181818181818	2.97036823935558	14.9165707710012	4.80437284234753	1.83400460299195	3.60327963176064	5.87600690448792	0.568181818181818	5.50201380897583	5.43728423475259	1.20109321058688	2.46691599539701	2.46691599539701	3.5385500575374
1.79877593670697	4.89625317211524	2.94820122406329	2.37348858038513	3.67218987908643	2.44812658605762	3.02283922973578	4.82161516644275	12.8153455739663	4.89625317211524	1.14942528735632	1.79877593670697	5.4709658157934	5.4709658157934	6.12031646514405	8.068368413196	10.3672189879086	4.32154052843708	2.52276459173011	3.09747723540827
4.93827160493827	2.46913580246914	3.7037037037037	4.93827160493827	1.23456790123457	9.87654320987654	1.23456790123457	3.7037037037037	6.17283950617284	12.3456790123457	0	4.93827160493827	4.93827160493827	11.1111111111111	8.64197530864197	4.93827160493827	2.46913580246914	1.23456790123457	0	3.7037037037037
10.583740408116	8.26576079781291	4.300573339473	7.3445132652174	1.25663341372859	3.76990024118577	1.98259372916995	6.28316706864295	11.6450866046904	4.49586055662713	2.51326682745718	3.76990024118577	1.25663341372859	5.02653365491436	5.75249397035572	3.43451436005268	1.98259372916995	4.69114777378127	0	4.10528612231886
7.23684210526316	5.26315789473684	4.60526315789474	1.31578947368421	3.94736842105263	2.63157894736842	1.97368421052632	7.23684210526316	10.5263157894737	7.23684210526316	1.97368421052632	5.92105263157895	3.28947368421053	3.28947368421053	5.26315789473684	5.26315789473684	4.60526315789474	6.57894736842105	1.31578947368421	2.63157894736842
15.2280701754386	0	4.64912280701754	10.5877192982456	1.32456140350877	4.64035087719298	1.32456140350877	10.6140350877193	9.92982456140351	6.62280701754386	3.30701754385965	0	2.64912280701754	0.657894736842105	8.62280701754386	2.64912280701754	1.99122807017544	5.28070175438596	0.657894736842105	1.31578947368421
6	2.66666666666667	2.66666666666667	4.66666666666667	1.33333333333333	8.66666666666667	2.66666666666667	5.33333333333333	6	3.33333333333333	1.33333333333333	6	6	0.666666666666667	8	6.66666666666667	4	13.3333333333333	2.66666666666667	0
6.75799086757991	5.40639269406393	3.35159817351598	5.40639269406393	4.05479452054795	1.35159817351598	0.684931506849315	2.05479452054794	5.42465753424658	4.0365296803653	1.35159817351598	4.07305936073059	8.10958904109589	3.35159817351598	5.42465753424658	9.44292237442922	5.40639269406393	8.09132420091324	1.35159817351598	6.75799086757991
14.8493150684932	10.8127853881279	2.0365296803653	0.684931506849315	2.01826484018265	9.44292237442922	2.0365296803653	2.70319634703196	2.70319634703196	5.42465753424658	0	2.68493150684932	5.40639269406393	6.77625570776256	5.38812785388128	7.44292237442922	4.72146118721461	3.36986301369863	0	3.38812785388128
5.41666666666667	0	4.69444444444444	6.88888888888889	8.16666666666667	13.6111111111111	1.36111111111111	4.75	8.13888888888889	2.72222222222222	1.36111111111111	4.77777777777778	2.02777777777778	4.80555555555556	1.38888888888889	6.05555555555556	4.05555555555556	8.88888888888889	1.36111111111111	1.36111111111111
6.12736023694928	0	4.77600888559793	7.47871158830063	6.12736023694928	4.75749722325065	1.36060718252499	0.675675675675676	9.52425027767493	12.2454646427249	2.71195853387634	4.09107737874861	6.80303591262495	2.04553868937431	6.108848574602	4.75749722325065	4.09107737874861	5.44242873009996	1.36060718252499	1.35135135135135
9.93357487922705	0	1.38888888888889	2.83816425120773	0.72463768115942	4.98188405797101	0	4.95169082125604	3.59299516908213	7.06521739130435	8.51449275362319	5.67632850241546	8.51449275362319	5.70652173913043	2.08333333333333	4.25724637681159	8.54468599033816	12.0169082125604	0	1.41908212560386
6.11888111888112	12.2144522144522	4.59207459207459	3.81118881118881	0.757575757575758	10.6759906759907	1.52680652680653	2.28438228438228	9.93006993006993	3.81118881118881	2.2960372960373	5.36130536130536	3.81118881118881	0.769230769230769	2.27272727272727	7.64568764568765	1.52680652680653	3.82284382284382	2.27272727272727	6.86480186480187
4.61538461538462	0	10.7692307692308	4.61538461538462	3.07692307692308	3.07692307692308	0	4.61538461538462	9.23076923076923	6.15384615384615	3.07692307692308	6.15384615384615	3.07692307692308	1.53846153846154	7.69230769230769	9.23076923076923	1.53846153846154	7.69230769230769	3.07692307692308	3.07692307692308
8.33333333333333	3.33333333333333	4.16666666666667	10	3.33333333333333	5	5.83333333333333	5	8.33333333333333	5	1.66666666666667	5	3.33333333333333	7.5	1.66666666666667	5	0	6.66666666666667	0.833333333333333	1.66666666666667
2.58620689655172	6.83810637054354	12.8141437755698	9.40970192869667	3.41905318527177	9.39509059029807	0	5.14319111630625	7.70017533606078	2.57159555815313	0.847457627118644	3.40444184687317	8.54763296317943	0.847457627118644	0	1.72413793103448	3.40444184687317	5.9614260666277	2.57159555815313	4.26651081239041
1.78571428571429	1.78571428571429	4.46428571428571	8.03571428571428	0	5.35714285714286	3.57142857142857	4.46428571428571	12.5	8.03571428571428	0	5.35714285714286	4.46428571428571	6.25	8.03571428571428	0.892857142857143	4.46428571428571	6.25	5.35714285714286	1.78571428571429
3.70497427101201	11.114922813036	8.31903945111492	5.52315608919382	0	9.2967409948542	3.70497427101201	3.70497427101201	1.81818181818182	7.40994854202401	1.852487135506	4.6483704974271	2.7958833619211	0.909090909090909	2.76157804459691	8.38765008576329	0.943396226415094	4.61406518010292	1.81818181818182	9.26243567753002
5.55555555555556	14.8148148148148	1.85185185185185	4.62962962962963	3.7037037037037	6.48148148148148	5.55555555555556	1.85185185185185	7.40740740740741	2.77777777777778	0	10.1851851851852	3.7037037037037	3.7037037037037	3.7037037037037	5.55555555555556	2.77777777777778	1.85185185185185	3.7037037037037	2.77777777777778
5.55555555555556	11.1111111111111	5.55555555555556	4.62962962962963	6.48148148148148	6.48148148148148	6.48148148148148	1.85185185185185	4.62962962962963	3.7037037037037	0	0.925925925925926	3.7037037037037	3.7037037037037	7.40740740740741	4.62962962962963	2.77777777777778	8.33333333333333	0	4.62962962962963
3.94339622641509	11.6603773584906	2.88679245283019	1	1	15.5471698113208	1.88679245283019	3.94339622641509	3.88679245283019	4.77358490566038	1	5.88679245283019	5.77358490566038	1.94339622641509	2.94339622641509	9.66037735849057	4.83018867924528	2.88679245283019	4.83018867924528	1.94339622641509
4.90196078431372	17.6470588235294	2.94117647058824	4.90196078431372	2.94117647058824	2.94117647058824	1.96078431372549	5.88235294117647	13.7254901960784	3.92156862745098	0	1.96078431372549	5.88235294117647	0	5.88235294117647	5.88235294117647	7.84313725490196	1.96078431372549	0.980392156862745	0
5.48340548340548	1.37085137085137	5.98845598845599	6.56565656565657	3.46320346320346	5.98845598845599	2.30880230880231	6.13275613275613	6.13275613275613	9.16305916305916	2.45310245310245	4.11255411255411	4.32900432900433	4.32900432900433	5.33910533910534	5.19480519480519	5.26695526695527	6.78210678210678	0.865800865800866	1.58730158730159
7.23327305605787	0.180831826401447	2.89330922242315	1.62748643761302	7.59493670886076	8.49909584086799	3.07414104882459	6.69077757685353	1.62748643761302	10.6690777576854	5.96745027124774	3.43580470162749	5.06329113924051	1.08499095840868	1.44665461121157	5.4249547920434	6.87160940325497	6.87160940325497	3.07414104882459	3.43580470162749
6.66666666666667	0	5.18518518518519	6.2962962962963	3.33333333333333	8.51851851851852	1.11111111111111	5.55555555555556	6.66666666666667	9.62962962962963	1.48148148148148	2.22222222222222	4.44444444444444	2.22222222222222	3.33333333333333	8.51851851851852	7.03703703703704	5.92592592592593	0.740740740740741	3.7037037037037
7.22263588979896	0.893521965748325	5.58451228592703	5.73343261355175	2.68056589724497	7.8927773641102	2.68056589724497	4.16976917349218	4.91437081161579	7.66939687267312	2.75502606105733	4.39314966492926	4.46760982874162	3.87192851824274	4.98883097542815	5.51005212211467	5.51005212211467	5.13775130305287	2.82948622486969	3.9463886820551
9.09090909090909	0.614250614250614	3.68550368550369	1.84275184275184	6.38820638820639	9.58230958230958	5.15970515970516	6.26535626535627	2.45700245700246	9.33660933660934	2.7027027027027	3.19410319410319	4.2997542997543	3.07125307125307	2.82555282555283	5.28255528255528	4.66830466830467	6.51105651105651	3.43980343980344	2.33415233415233
9.21610169491525	2.4364406779661	5.50847457627119	7.6271186440678	2.4364406779661	4.02542372881356	1.48305084745763	5.19067796610169	4.55508474576271	10.6991525423729	2.54237288135593	4.02542372881356	3.91949152542373	5.61440677966102	3.49576271186441	5.19067796610169	4.44915254237288	7.09745762711864	0.847457627118644	2.4364406779661
10.9060402684564	1.51006711409396	5.36912751677852	8.55704697986577	3.85906040268456	8.22147651006711	2.18120805369128	4.53020134228188	4.53020134228188	6.20805369127517	3.35570469798658	2.51677852348993	4.02684563758389	3.52348993288591	4.02684563758389	3.02013422818792	3.69127516778524	6.87919463087248	1.1744966442953	4.69798657718121
7.98650168728909	1.34983127109111	5.84926884139483	5.06186726659168	3.59955005624297	8.77390326209224	2.13723284589426	4.38695163104612	4.83689538807649	5.73678290213723	3.26209223847019	5.17435320584927	4.83689538807649	3.82452193475816	5.06186726659168	3.71203599550056	6.2992125984252	5.17435320584927	2.02474690663667	3.71203599550056
12.3893805309735	0.530973451327434	5.84070796460177	8.14159292035398	1.23893805309735	8.84955752212389	0.176991150442478	5.66371681415929	6.90265486725664	7.25663716814159	3.00884955752212	3.1858407079646	2.47787610619469	2.83185840707965	3.89380530973451	3.00884955752212	5.84070796460177	10.2654867256637	0	1.23893805309735
8.51449275362319	1.26811594202899	4.71014492753623	7.2463768115942	4.34782608695652	5.97826086956522	2.53623188405797	3.6231884057971	5.2536231884058	7.06521739130435	1.99275362318841	5.2536231884058	3.80434782608696	3.80434782608696	4.89130434782609	3.98550724637681	4.52898550724638	5.61594202898551	3.80434782608696	4.52898550724638
10.3305785123967	2.89256198347107	4.54545454545455	6.33608815426997	2.75482093663912	7.71349862258953	2.34159779614325	6.06060606060606	4.82093663911846	7.30027548209366	3.03030303030303	3.99449035812672	4.26997245179063	2.89256198347107	4.26997245179063	4.13223140495868	4.54545454545455	7.85123966942149	0.826446280991736	1.92837465564738
5.2863436123348	0	6.16740088105727	4.40528634361234	3.08370044052863	8.37004405286344	3.52422907488987	5.72687224669604	7.04845814977974	10.1321585903084	1.3215859030837	7.48898678414097	3.52422907488987	4.84581497797357	2.6431718061674	3.52422907488987	1.76211453744493	4.84581497797357	2.20264317180617	6.6079295154185
10.7843137254902	1.35746606334842	5.35444947209653	5.20361990950226	4.44947209653092	8.29562594268477	1.65912518853695	4.37405731523379	6.71191553544495	6.63650075414781	3.0920060331825	3.24283559577677	4.44947209653092	3.69532428355958	3.31825037707391	5.7315233785822	4.75113122171946	5.80693815987934	0.829562594268477	3.0920060331825
13.1498470948012	0.611620795107034	3.82262996941896	6.26911314984709	1.8348623853211	9.02140672782875	0.917431192660551	6.72782874617737	2.90519877675841	8.71559633027523	2.75229357798165	3.21100917431193	4.12844036697248	3.21100917431193	4.74006116207951	4.12844036697248	5.19877675840979	9.48012232415902	0.611620795107034	1.37614678899083
7.92880258899676	0.970873786407767	5.98705501618123	2.75080906148867	3.55987055016181	11.4886731391586	1.94174757281553	2.58899676375405	6.79611650485437	7.11974110032362	3.39805825242718	5.50161812297735	4.85436893203883	2.9126213592233	2.26537216828479	3.72168284789644	6.14886731391586	5.8252427184466	3.39805825242718	3.55987055016181
5.35117056856187	1.67224080267559	4.34782608695652	4.34782608695652	6.68896321070234	7.02341137123746	1.33779264214047	2.34113712374582	4.34782608695652	6.68896321070234	1.00334448160535	4.34782608695652	9.03010033444816	3.01003344481605	3.34448160535117	7.35785953177258	8.02675585284281	7.35785953177258	1.33779264214047	3.67892976588629
9.68858131487889	1.21107266435986	5.5363321799308	7.8719723183391	2.94117647058824	7.17993079584775	1.29757785467128	6.14186851211073	4.84429065743945	7.17993079584775	2.68166089965398	3.11418685121107	3.80622837370242	3.02768166089965	5.96885813148789	3.97923875432526	5.19031141868512	8.13148788927336	0.346020761245675	2.68166089965398
4.26287744227353	0.532859680284192	7.54884547069272	5.86145648312611	4.88454706927176	8.25932504440497	1.86500888099467	7.46003552397868	5.23978685612789	6.30550621669627	2.13143872113677	4.08525754884547	4.4404973357016	1.15452930728242	6.57193605683837	6.03907637655417	4.88454706927176	5.68383658969805	0.799289520426288	4.79573712255773
7.47330960854092	1.06761565836299	4.80427046263345	5.51601423487545	3.73665480427046	8.18505338078292	1.60142348754448	4.62633451957295	5.33807829181495	5.51601423487545	3.91459074733096	4.98220640569395	5.33807829181495	4.44839857651246	3.91459074733096	3.55871886120996	4.98220640569395	8.36298932384341	1.60142348754448	3.73665480427046
8.15217391304348	3.17028985507246	4.52898550724638	5.70652173913043	3.80434782608696	7.33695652173913	1.17753623188406	6.25	6.15942028985507	7.78985507246377	2.08333333333333	3.35144927536232	5.70652173913043	3.35144927536232	3.6231884057971	6.25	5.34420289855072	5.88768115942029	0.996376811594203	2.17391304347826
6.89655172413793	1.4519056261343	5.80762250453721	5.71687840290381	3.44827586206897	6.53357531760436	3.17604355716878	3.44827586206897	1.81488203266788	8.71143375680581	2.08711433756806	4.26497277676951	5.71687840290381	5.26315789473684	5.98911070780399	5.44464609800363	4.90018148820327	5.80762250453721	3.53901996370236	2.81306715063521
13.1028207461328	0	6.46041856232939	4.64058234758872	2.00181983621474	11.1919927206551	1.00090991810737	2.18380345768881	2.54777070063694	6.55141037306642	1.0919017288444	2.82074613284804	5.18653321201092	2.82074613284804	4.00363967242948	6.00545950864422	8.73521383075523	6.55141037306642	2.09281164695177	3.82165605095541
3.78071833648393	1.51228733459357	6.61625708884688	6.04914933837429	3.02457466918715	7.75047258979206	3.40264650283554	4.15879017013232	6.61625708884688	5.2930056710775	1.89035916824197	3.02457466918715	3.40264650283554	5.10396975425331	5.6710775047259	11.7202268431002	7.18336483931947	4.72589792060491	0.378071833648393	1.51228733459357
5.86011342155009	1.70132325141777	5.6710775047259	7.56143667296786	3.59168241965974	8.69565217391304	2.07939508506616	6.80529300567108	7.18336483931947	5.2930056710775	3.02457466918715	2.83553875236295	3.78071833648393	2.07939508506616	4.72589792060491	6.04914933837429	3.78071833648393	6.42722117202268	1.70132325141777	3.96975425330813
11.5749525616698	0.759013282732448	7.02087286527514	6.64136622390892	2.27703984819734	10.0569259962049	1.70777988614801	3.79506641366224	2.27703984819734	7.40037950664137	1.5180265654649	2.08728652751423	5.50284629981025	3.41555977229602	6.83111954459203	3.60531309297913	6.45161290322581	5.88235294117647	1.89753320683112	2.08728652751423
8.17490494296578	1.71102661596958	5.03802281368821	5.51330798479087	3.13688212927757	7.69961977186312	2.09125475285171	4.94296577946768	7.50950570342205	5.70342205323194	2.56653992395437	4.65779467680608	5.32319391634981	2.56653992395437	3.89733840304183	4.37262357414449	5.79847908745247	4.94296577946768	3.04182509505703	4.08745247148289
6.0546875	1.171875	3.7109375	6.4453125	3.7109375	8.3984375	3.3203125	4.296875	5.46875	9.765625	2.5390625	4.8828125	4.4921875	3.7109375	3.3203125	7.2265625	4.6875	5.2734375	0.5859375	3.7109375
6.47058823529412	0	4.41176470588235	11.4705882352941	2.94117647058824	5.88235294117647	1.47058823529412	5	5.29411764705882	12.9411764705882	0.882352941176471	2.94117647058824	5.88235294117647	2.05882352941176	5.88235294117647	3.82352941176471	5	8.82352941176471	0.294117647058824	1.17647058823529
5.76923076923077	0.607287449392713	7.28744939271255	7.28744939271255	4.04858299595142	5.46558704453441	2.73279352226721	5.5668016194332	6.78137651821862	7.38866396761134	1.92307692307692	4.1497975708502	3.84615384615385	3.13765182186235	4.04858299595142	5.06072874493927	5.26315789473684	6.78137651821862	1.92307692307692	3.74493927125506
9.92835209825998	1.84237461617195	5.73183213920164	4.81064483111566	2.66120777891505	10.1330603889458	2.35414534288639	4.60593654042989	5.52712384851587	6.96008188331627	2.66120777891505	2.86591606960082	5.62947799385875	3.48004094165814	2.96827021494371	3.68474923234391	5.83418628454452	6.96008188331627	1.12589559877175	3.07062436028659
5.13874614594039	0.822199383350462	6.06372045220966	7.19424460431655	4.93319630010277	5.2415210688592	1.43884892086331	7.60534429599178	7.19424460431655	6.5775950668037	2.5693730729702	4.52209660842754	4.41932168550874	3.18602261048304	4.72764645426516	5.65262076053443	3.9054470709147	4.93319630010277	1.23329907502569	5.44707091469681
7.02479338842975	1.2396694214876	5.16528925619835	6.19834710743802	4.33884297520661	9.50413223140496	3.09917355371901	3.09917355371901	4.95867768595041	7.43801652892562	2.06611570247934	4.75206611570248	3.51239669421488	2.27272727272727	3.71900826446281	8.05785123966942	3.92561983471074	6.40495867768595	2.27272727272727	3.71900826446281
8.92667375132837	1.38150903294368	5.20722635494155	9.24548352816153	4.25079702444208	7.97024442082891	1.70031880977683	4.99468650371945	6.58873538788523	6.26992561105207	4.03825717321998	2.97555791710946	3.82571732199788	2.97555791710946	4.14452709883103	3.50690754516472	5.52603613177471	6.26992561105207	0.53134962805526	2.4442082890542
10.4077253218884	1.07296137339056	5.90128755364807	6.11587982832618	3.11158798283262	8.15450643776824	1.60944206008584	5.04291845493562	5.25751072961373	9.44206008583691	2.46781115879828	3.32618025751073	5.79399141630901	2.6824034334764	4.18454935622318	3.86266094420601	5.04291845493562	6.22317596566524	0.858369098712446	2.25321888412017
8.76623376623377	0.649350649350649	7.46753246753247	4.76190476190476	4.11255411255411	7.79220779220779	1.73160173160173	3.57142857142857	6.49350649350649	6.81818181818182	1.73160173160173	3.35497835497836	4.87012987012987	5.19480519480519	4.87012987012987	4.97835497835498	3.78787878787879	6.38528138528139	2.05627705627706	3.46320346320346
5.66448801742919	0.65359477124183	6.10021786492375	3.26797385620915	4.79302832244009	6.10021786492375	2.8322440087146	5.01089324618736	3.26797385620915	7.62527233115468	2.39651416122004	4.35729847494553	6.10021786492375	4.79302832244009	5.44662309368192	6.10021786492375	7.40740740740741	4.79302832244009	1.30718954248366	4.79302832244009
10.9170305676856	0.436681222707424	6.55021834061135	5.24017467248908	3.49344978165939	6.98689956331878	4.36681222707424	6.55021834061135	3.05676855895197	8.29694323144105	1.74672489082969	3.49344978165939	4.36681222707424	3.49344978165939	4.80349344978166	4.80349344978166	3.93013100436681	6.55021834061135	0.873362445414847	2.62008733624454
6.94597574421169	0.992282249173098	5.40242557883131	7.1664829106946	4.1896361631753	5.29217199558986	2.42557883131202	5.62293274531422	5.29217199558986	8.59977949283352	2.31532524807056	5.07166482910695	3.96912899669239	3.30760749724366	6.94597574421169	3.19735391400221	3.96912899669239	6.83572216097023	1.32304299889746	3.96912899669239
6.19469026548673	0.442477876106195	5.08849557522124	6.08407079646018	3.31858407079646	5.86283185840708	2.76548672566372	5.97345132743363	5.42035398230088	9.51327433628319	1.65929203539823	4.42477876106195	5.64159292035398	2.98672566371681	4.0929203539823	6.85840707964602	5.08849557522124	5.75221238938053	1.54867256637168	4.0929203539823
8.24858757062147	1.12994350282486	4.51977401129944	8.24858757062147	4.29378531073446	5.64971751412429	1.92090395480226	3.05084745762712	5.31073446327684	9.71751412429379	1.12994350282486	2.48587570621469	6.44067796610169	2.3728813559322	6.55367231638418	3.50282485875706	4.06779661016949	6.55367231638418	2.82485875706215	4.74576271186441
10.6481481481481	1.15740740740741	5.55555555555556	5.55555555555556	2.08333333333333	9.72222222222222	2.08333333333333	6.71296296296296	5.78703703703704	4.62962962962963	1.38888888888889	2.5462962962963	6.01851851851852	2.5462962962963	2.5462962962963	6.01851851851852	4.16666666666667	7.63888888888889	1.38888888888889	4.62962962962963
6.94444444444444	0	5.90277777777778	9.60648148148148	3.24074074074074	6.13425925925926	1.85185185185185	5.55555555555556	6.25	7.75462962962963	4.05092592592593	4.05092592592593	1.96759259259259	4.51388888888889	5.90277777777778	3.47222222222222	5.6712962962963	6.71296296296296	0.231481481481481	3.00925925925926
10.093896713615	0.704225352112676	7.51173708920188	4.22535211267606	4.92957746478873	5.86854460093897	2.34741784037559	3.9906103286385	4.22535211267606	6.10328638497653	0.704225352112676	2.34741784037559	3.52112676056338	5.16431924882629	5.86854460093897	5.39906103286385	6.10328638497653	5.39906103286385	3.28638497652582	4.92957746478873
5	0.714285714285714	5	2.85714285714286	5	5.71428571428571	2.14285714285714	6.78571428571429	2.5	5.35714285714286	3.21428571428571	4.28571428571429	6.07142857142857	3.57142857142857	4.28571428571429	9.28571428571429	9.64285714285714	6.78571428571429	1.07142857142857	3.57142857142857
6.31067961165049	0.485436893203883	6.79611650485437	8.49514563106796	2.42718446601942	2.9126213592233	2.66990291262136	4.61165048543689	4.36893203883495	8.7378640776699	1.45631067961165	5.58252427184466	5.58252427184466	7.03883495145631	5.33980582524272	4.61165048543689	2.42718446601942	5.8252427184466	2.42718446601942	4.61165048543689
6.32603406326034	0.121654501216545	6.93430656934307	6.56934306569343	5.10948905109489	4.50121654501217	2.18978102189781	5.10948905109489	6.81265206812652	10.5839416058394	1.82481751824817	5.35279805352798	2.91970802919708	3.40632603406326	3.52798053527981	5.71776155717762	4.98783454987835	5.23114355231144	1.94647201946472	3.64963503649635
7.8239608801956	0.611246943765281	6.47921760391198	5.8679706601467	3.66748166259169	6.96821515892421	1.71149144254279	5.37897310513447	6.11246943765281	7.57946210268949	3.78973105134474	4.27872860635697	3.66748166259169	3.66748166259169	4.64547677261614	4.40097799511002	5.8679706601467	5.25672371638142	0.855745721271394	4.15647921760391
6.12745098039216	0	5.88235294117647	3.79901960784314	3.79901960784314	8.57843137254902	1.22549019607843	6.00490196078431	2.69607843137255	7.1078431372549	1.47058823529412	6.98529411764706	3.67647058823529	5.88235294117647	3.67647058823529	8.21078431372549	6.86274509803922	5.88235294117647	2.20588235294118	2.69607843137255
7.89149198520345	0.246609124537608	7.15166461159063	6.04192355117139	4.93218249075216	6.53514180024661	3.45252774352651	5.30209617755857	4.56226880394575	7.39827373612824	1.47965474722565	4.06905055487053	7.27496917385943	3.2059186189889	5.42540073982737	4.93218249075216	4.56226880394575	4.93218249075216	1.10974106041924	2.34278668310728
12.0987654320988	0	6.04938271604938	2.71604938271605	2.22222222222222	8.64197530864197	0.987654320987654	4.81481481481481	2.71604938271605	6.79012345679012	1.72839506172839	4.5679012345679	3.20987654320988	2.96296296296296	4.07407407407407	8.02469135802469	8.14814814814815	5.55555555555556	2.46913580246914	5.06172839506173
9.9009900990099	0.742574257425743	5.07425742574257	2.1039603960396	3.34158415841584	9.40594059405941	0.618811881188119	2.97029702970297	1.48514851485149	5.56930693069307	1.36138613861386	7.42574257425743	4.20792079207921	4.57920792079208	3.21782178217822	9.40594059405941	7.05445544554455	5.1980198019802	2.72277227722772	6.43564356435644
9.62962962962963	0.740740740740741	4.81481481481481	5.92592592592593	2.96296296296296	8.51851851851852	2.22222222222222	4.81481481481481	5.18518518518519	8.88888888888889	2.96296296296296	2.59259259259259	8.51851851851852	1.85185185185185	4.07407407407407	4.44444444444444	4.07407407407407	6.66666666666667	1.11111111111111	2.59259259259259
8.00508259212198	0.762388818297332	6.73443456162643	6.22617534942821	5.33672172808132	6.35324015247776	2.28716645489199	5.59085133418043	5.59085133418043	6.60736975857687	1.65184243964422	5.59085133418043	4.70139771283355	3.55781448538755	3.93900889453621	3.93900889453621	4.06607369758577	5.9720457433291	0.889453621346887	4.95552731893266
8.52417302798982	0.636132315521628	5.85241730279898	6.36132315521628	4.19847328244275	8.26972010178117	1.65394402035623	3.05343511450382	5.59796437659033	7.25190839694656	1.39949109414758	2.79898218829517	4.70737913486005	5.08905852417303	4.83460559796438	5.72519083969466	4.58015267175572	7.50636132315522	1.90839694656489	2.79898218829517
7.88804071246819	1.52671755725191	5.85241730279898	6.74300254452926	2.41730279898219	8.26972010178117	3.05343511450382	5.85241730279898	5.21628498727735	5.97964376590331	2.03562340966921	3.05343511450382	4.9618320610687	3.18066157760814	5.47073791348601	4.58015267175572	5.08905852417303	5.59796437659033	2.03562340966921	3.9440203562341
4.59183673469388	1.4030612244898	5.22959183673469	5.35714285714286	4.20918367346939	5.10204081632653	2.55102040816327	5.73979591836735	4.59183673469388	6.63265306122449	1.53061224489796	4.8469387755102	3.57142857142857	3.95408163265306	3.95408163265306	8.29081632653061	6.12244897959184	5.61224489795918	2.55102040816327	7.01530612244898
4.70588235294118	2.09150326797386	6.79738562091503	5.49019607843137	4.70588235294118	7.45098039215686	3.00653594771242	5.09803921568627	6.1437908496732	8.23529411764706	1.56862745098039	3.52941176470588	4.05228758169935	3.52941176470588	3.26797385620915	4.96732026143791	4.96732026143791	6.27450980392157	1.56862745098039	5.35947712418301
8.87728459530026	0.522193211488251	7.83289817232376	6.00522193211488	4.96083550913838	7.04960835509138	3.39425587467363	4.43864229765013	3.1331592689295	7.31070496083551	1.56657963446475	1.30548302872063	6.52741514360313	2.87206266318538	5.22193211488251	3.91644908616188	6.26631853785901	7.31070496083551	1.30548302872063	2.87206266318538
8.91218872870249	0.131061598951507	5.24246395806029	4.45609436435125	3.80078636959371	6.81520314547838	3.01441677588467	4.06290956749672	3.40760157273919	8.51900393184797	2.09698558322412	4.19397116644823	5.24246395806029	5.24246395806029	6.02883355176933	5.11140235910878	4.06290956749672	5.3735255570118	2.62123197903014	4.45609436435125
10.7142857142857	0.793650793650794	2.77777777777778	7.14285714285714	2.77777777777778	6.74603174603175	1.98412698412698	3.17460317460317	0	3.17460317460317	1.98412698412698	5.15873015873016	3.57142857142857	2.77777777777778	8.73015873015873	8.73015873015873	6.74603174603175	7.53968253968254	0.793650793650794	7.53968253968254
10.079575596817	0	2.38726790450928	10.6100795755968	6.10079575596817	9.28381962864722	2.38726790450928	2.6525198938992	3.97877984084881	11.9363395225464	2.38726790450928	1.06100795755968	5.30503978779841	3.18302387267904	6.89655172413793	1.85676392572944	2.6525198938992	6.36604774535809	1.3262599469496	2.38726790450928
6.10889774236388	1.99203187250996	6.37450199203187	8.89774236387782	5.1792828685259	6.77290836653386	1.32802124833997	6.24169986719787	5.44488711819389	8.89774236387782	1.46082337317397	3.58565737051793	3.18725099601594	3.45285524568393	5.57768924302789	5.31208499335989	4.7808764940239	3.45285524568393	2.12483399734396	2.65604249667995
11.8279569892473	0.806451612903226	6.98924731182796	5.10752688172043	1.88172043010753	8.33333333333333	4.3010752688172	4.83870967741935	3.49462365591398	8.87096774193548	4.03225806451613	2.95698924731183	1.88172043010753	2.41935483870968	5.64516129032258	4.83870967741935	3.76344086021505	7.25806451612903	0.268817204301075	3.2258064516129
7.4424898511502	0.27063599458728	5.95399188092016	2.57104194857916	4.46549391069012	9.06630581867388	1.62381596752368	5.81867388362652	3.24763193504736	4.87144790257104	1.89445196211096	8.66035182679296	4.0595399188092	3.51826792963464	3.11231393775372	5.14208389715832	8.25439783491204	6.49526387009472	1.75913396481732	4.60081190798376
7.46268656716418	0.407055630936228	7.3270013568521	5.56309362279512	2.17096336499322	7.3270013568521	1.22116689280868	6.7842605156038	7.73405698778833	6.51289009497965	1.76390773405699	6.64857530529172	3.12075983717775	2.30664857530529	2.44233378561737	6.10583446404342	4.88466757123474	5.02035278154681	1.89959294436906	6.10583446404342
5.72207084468665	1.63487738419619	5.44959128065395	7.62942779291553	3.81471389645777	5.0408719346049	2.58855585831063	3.26975476839237	6.67574931880109	10.6267029972752	3.26975476839237	3.26975476839237	3.26975476839237	4.08719346049046	4.49591280653951	5.99455040871935	5.3133514986376	5.99455040871935	0.817438692098093	3.81471389645777
8.17438692098093	3.81471389645777	8.17438692098093	2.45231607629428	2.99727520435967	7.35694822888283	2.17983651226158	4.90463215258856	2.72479564032698	8.44686648501362	2.17983651226158	4.63215258855586	1.36239782016349	3.26975476839237	5.99455040871935	7.62942779291553	7.62942779291553	4.35967302452316	2.17983651226158	2.17983651226158
6.28415300546448	0.546448087431694	6.69398907103825	4.6448087431694	3.27868852459016	9.01639344262295	0.956284153005465	6.4207650273224	6.01092896174863	7.10382513661202	1.09289617486339	5.87431693989071	2.86885245901639	2.86885245901639	2.86885245901639	8.06010928961749	6.55737704918033	5.05464480874317	1.22950819672131	5.32786885245902
13.013698630137	0.684931506849315	2.73972602739726	4.79452054794521	2.73972602739726	4.10958904109589	1.36986301369863	4.79452054794521	8.9041095890411	8.21917808219178	1.36986301369863	0.684931506849315	4.10958904109589	5.47945205479452	12.3287671232877	4.10958904109589	6.84931506849315	4.10958904109589	0	2.05479452054794
9.40525587828492	1.38312586445367	4.84094052558783	4.9792531120332	2.62793914246196	9.12863070539419	2.62793914246196	6.91562932226833	2.9045643153527	8.43706777316736	2.21300138312586	3.3195020746888	4.5643153526971	4.70262793914246	5.67081604426003	4.42600276625173	5.25587828492393	6.63900414937759	0.691562932226833	2.0746887966805
10.5555555555556	0.555555555555556	5.13888888888889	4.58333333333333	2.77777777777778	9.86111111111111	1.52777777777778	3.05555555555556	5	6.94444444444444	2.08333333333333	2.5	6.11111111111111	4.02777777777778	4.30555555555556	4.86111111111111	5.27777777777778	6.94444444444444	2.91666666666667	3.75
6.6759388038943	0.695410292072323	3.47705146036161	12.7955493741307	2.78164116828929	7.37134909596662	1.66898470097357	2.50347705146036	5.14603616133519	12.7955493741307	0.973574408901252	1.66898470097357	4.72878998609179	1.11265646731572	9.45757997218359	3.75521557719054	3.75521557719054	7.51043115438109	0.834492350486787	3.05980528511822
8.10055865921788	0.977653631284916	5.8659217877095	5.72625698324022	4.18994413407821	6.84357541899441	1.95530726256983	3.49162011173184	5.16759776536313	8.79888268156425	3.49162011173184	3.49162011173184	5.02793296089385	2.6536312849162	6.00558659217877	6.42458100558659	3.91061452513966	5.02793296089385	1.67597765363128	3.91061452513966
5.93220338983051	0	5.08474576271187	3.8135593220339	4.23728813559322	7.20338983050847	1.69491525423729	6.77966101694915	4.23728813559322	6.35593220338983	1.27118644067797	4.66101694915254	4.23728813559322	3.8135593220339	2.11864406779661	8.89830508474576	10.1694915254237	8.05084745762712	0.847457627118644	3.38983050847458
4.66101694915254	5.50847457627119	2.96610169491525	5.93220338983051	4.23728813559322	8.89830508474576	2.54237288135593	3.8135593220339	5.08474576271187	9.32203389830508	2.54237288135593	5.08474576271187	6.35593220338983	3.38983050847458	4.66101694915254	3.38983050847458	7.6271186440678	5.08474576271187	0	1.69491525423729
6.50636492220651	1.41442715700141	5.7991513437058	5.51626591230552	3.96039603960396	6.22347949080622	3.25318246110325	5.51626591230552	4.95049504950495	6.36492220650637	1.83875530410184	4.52616690240453	7.21357850070721	2.12164073550212	4.66760961810467	6.08203677510608	5.09193776520509	6.08203677510608	1.41442715700141	4.24328147100424
11.0791366906475	0.863309352517986	3.30935251798561	8.3453237410072	4.74820143884892	7.62589928057554	2.15827338129496	1.29496402877698	1.8705035971223	10.9352517985612	1.00719424460432	1.15107913669065	7.9136690647482	2.58992805755396	8.20143884892086	3.45323741007194	2.73381294964029	6.47482014388489	3.16546762589928	3.88489208633094
12.463768115942	0.579710144927536	5.21739130434783	6.3768115942029	2.31884057971015	11.304347826087	0.869565217391304	7.2463768115942	3.47826086956522	7.2463768115942	3.76811594202899	4.34782608695652	2.89855072463768	2.02898550724638	4.63768115942029	2.89855072463768	5.79710144927536	8.98550724637681	0	0.289855072463768
6.38606676342525	0.870827285921626	5.22496371552975	1.74165457184325	3.4833091436865	10.0145137880987	1.45137880986938	4.78955007256894	3.19303338171263	4.06386066763425	1.88679245283019	5.8055152394775	5.8055152394775	3.19303338171263	3.91872278664731	10.3047895500726	8.85341074020319	5.95065312046444	2.322206095791	3.4833091436865
7.41279069767442	0.581395348837209	6.25	6.68604651162791	4.36046511627907	8.28488372093023	2.32558139534884	5.08720930232558	1.88953488372093	6.54069767441861	1.01744186046512	3.34302325581395	5.66860465116279	2.47093023255814	6.97674418604651	5.81395348837209	5.81395348837209	7.70348837209302	1.74418604651163	2.76162790697674
4.95626822157434	0.43731778425656	6.5597667638484	8.30903790087464	5.24781341107872	5.24781341107872	1.60349854227405	5.68513119533528	8.7463556851312	9.62099125364431	1.60349854227405	3.35276967930029	6.99708454810496	1.45772594752187	4.08163265306122	3.79008746355685	3.2069970845481	5.83090379008746	1.89504373177843	4.22740524781341
11.5328467153285	2.77372262773723	4.81751824817518	4.23357664233577	1.75182481751825	8.46715328467153	2.77372262773723	6.27737226277372	5.10948905109489	8.46715328467153	2.77372262773723	3.94160583941606	4.37956204379562	2.77372262773723	3.7956204379562	3.7956204379562	5.83941605839416	8.17518248175183	0.437956204379562	0.72992700729927
7.30994152046784	1.46198830409357	8.7719298245614	4.3859649122807	3.50877192982456	7.89473684210526	2.04678362573099	5.84795321637427	7.30994152046784	6.4327485380117	2.33918128654971	2.63157894736842	4.3859649122807	2.63157894736842	3.21637426900585	3.21637426900585	5.26315789473684	7.89473684210526	1.75438596491228	4.3859649122807
8.38235294117647	0.735294117647059	6.47058823529412	6.02941176470588	3.23529411764706	8.97058823529412	1.47058823529412	3.52941176470588	3.08823529411765	8.38235294117647	2.35294117647059	1.47058823529412	6.02941176470588	3.38235294117647	7.20588235294118	3.52941176470588	3.82352941176471	6.32352941176471	3.67647058823529	4.70588235294118
8.25958702064897	0.294985250737463	6.19469026548673	3.83480825958702	4.27728613569322	8.11209439528024	1.62241887905605	3.24483775811209	5.30973451327434	4.27728613569322	2.21238938053097	4.12979351032448	4.71976401179941	5.30973451327434	2.8023598820059	7.9646017699115	6.34218289085546	3.98230088495575	3.83480825958702	6.04719764011799
7.97636632200886	0.886262924667651	7.09010339734121	3.84047267355982	4.72673559822747	6.05612998522895	2.80649926144756	4.72673559822747	2.51107828655835	9.15805022156573	2.21565731166913	5.61299852289513	4.43131462333826	5.02215657311669	5.46528803545052	5.1698670605613	3.98818316100443	4.72673559822747	2.21565731166913	4.13589364844904
11.044776119403	1.49253731343284	4.17910447761194	5.67164179104478	2.38805970149254	7.76119402985075	0.895522388059702	7.16417910447761	6.56716417910448	8.65671641791045	2.98507462686567	5.37313432835821	6.56716417910448	2.38805970149254	1.7910447761194	3.58208955223881	3.88059701492537	8.05970149253731	0.298507462686567	2.08955223880597
10.1796407185629	0.29940119760479	6.2874251497006	4.19161676646707	3.59281437125748	4.49101796407186	3.2934131736527	4.49101796407186	4.49101796407186	11.377245508982	2.39520958083832	4.49101796407186	3.59281437125748	4.19161676646707	4.49101796407186	5.98802395209581	5.38922155688623	6.58682634730539	0.598802395209581	2.39520958083832
10.3603603603604	0.3003003003003	4.8048048048048	5.70570570570571	2.55255255255255	5.25525525525526	0.45045045045045	3.6036036036036	3.9039039039039	7.95795795795796	3.3033033033033	4.65465465465465	4.35435435435435	6.30630630630631	7.05705705705706	5.25525525525526	5.40540540540541	4.35435435435435	2.85285285285285	4.35435435435435
6.32530120481928	1.20481927710843	5.42168674698795	4.96987951807229	3.6144578313253	4.66867469879518	3.91566265060241	4.66867469879518	5.57228915662651	9.48795180722892	2.86144578313253	2.86144578313253	5.12048192771084	4.66867469879518	4.51807228915663	7.07831325301205	4.81927710843374	6.32530120481928	1.05421686746988	3.6144578313253
4.68986384266263	0.605143721633888	4.53857791225416	5.44629349470499	4.23600605143722	6.05143721633888	2.57186081694402	3.93343419062027	3.93343419062027	9.07715582450832	1.66414523449319	4.08472012102874	5.29500756429652	4.68986384266263	5.14372163388805	5.74886535552194	5.59757942511346	7.41301059001513	2.57186081694402	5.44629349470499
6.57492354740061	0.458715596330275	5.19877675840979	7.64525993883792	4.43425076452599	5.81039755351682	2.14067278287462	6.26911314984709	7.79816513761468	9.32721712538226	2.90519877675841	3.97553516819572	3.05810397553517	3.6697247706422	4.28134556574923	4.74006116207951	3.82262996941896	5.65749235474006	1.37614678899083	3.6697247706422
9.20245398773006	0.306748466257669	5.98159509202454	3.37423312883436	2.45398773006135	9.96932515337423	1.53374233128834	3.98773006134969	1.22699386503067	5.8282208588957	0.766871165644172	3.22085889570552	6.59509202453988	4.60122699386503	6.59509202453988	7.51533742331288	8.43558282208589	6.44171779141104	1.53374233128834	3.22085889570552
8.28220858895705	1.22699386503067	5.98159509202454	3.68098159509202	3.06748466257669	9.66257668711656	1.53374233128834	5.06134969325153	5.06134969325153	7.36196319018405	2.76073619631902	3.52760736196319	4.9079754601227	2.91411042944785	4.29447852760736	4.60122699386503	6.44171779141104	7.97546012269939	1.22699386503067	3.22085889570552
9.96932515337423	0.613496932515337	7.97546012269939	4.60122699386503	3.68098159509202	8.43558282208589	1.84049079754601	2.91411042944785	2.91411042944785	5.06134969325153	1.68711656441718	3.98773006134969	6.13496932515337	3.06748466257669	3.98773006134969	5.3680981595092	4.9079754601227	6.44171779141104	3.06748466257669	6.13496932515337
4.45468509984639	1.99692780337942	3.84024577572965	5.83717357910906	5.68356374807988	5.83717357910906	2.76497695852535	5.22273425499232	5.37634408602151	9.21658986175115	2.1505376344086	4.60829493087558	5.99078341013825	4.60829493087558	4.14746543778802	5.22273425499232	5.68356374807988	5.06912442396313	0.921658986175115	4.14746543778802
7.64430577223089	1.5600624024961	7.64430577223089	6.08424336973479	3.58814352574103	6.70826833073323	2.80811232449298	4.21216848673947	4.6801872074883	5.61622464898596	3.43213728549142	5.14820592823713	4.21216848673947	1.87207488299532	4.21216848673947	5.30421216848674	4.83619344773791	8.42433697347894	2.02808112324493	2.80811232449298
10.0470957613815	1.88383045525903	5.02354788069074	6.27943485086342	2.66875981161695	8.32025117739403	2.51177394034537	5.33751962323391	3.92464678178964	6.43642072213501	3.61067503924647	3.76766091051805	3.61067503924647	3.2967032967033	5.02354788069074	5.49450549450549	5.18053375196232	5.49450549450549	2.1978021978022	2.66875981161695
8.99053627760252	2.20820189274448	5.6782334384858	7.41324921135647	2.8391167192429	3.15457413249211	1.73501577287066	4.88958990536278	5.04731861198738	12.7760252365931	2.05047318611987	3.31230283911672	4.10094637223975	3.31230283911672	4.25867507886435	6.15141955835962	4.25867507886435	8.2018927444795	0.788643533123028	1.57728706624606
13.2492113564669	0.630914826498423	3.47003154574132	5.6782334384858	4.73186119873817	6.62460567823344	2.8391167192429	5.99369085173502	3.47003154574132	9.14826498422713	1.57728706624606	0.630914826498423	4.73186119873817	2.52365930599369	8.83280757097792	5.36277602523659	4.73186119873817	6.94006309148265	0.315457413249211	1.26182965299685
9.16271721958926	0.4739336492891	5.68720379146919	3.63349131121643	4.10742496050553	8.05687203791469	1.26382306477093	4.10742496050553	4.2654028436019	8.53080568720379	2.3696682464455	5.84518167456556	3.63349131121643	5.21327014218009	2.68562401263823	6.00315955766193	6.00315955766193	6.79304897314376	1.8957345971564	3.00157977883096
8.68878357030016	0.947867298578199	4.42338072669826	6.47709320695103	3.00157977883096	9.16271721958926	1.57977883096366	5.37124802527646	6.63507109004739	7.10900473933649	2.8436018957346	5.05529225908373	5.05529225908373	3.3175355450237	3.94944707740916	3.00157977883096	4.2654028436019	7.26698262243286	0.631911532385466	3.94944707740916
9.84126984126984	5.55555555555556	5.71428571428571	9.84126984126984	4.92063492063492	1.9047619047619	2.53968253968254	1.26984126984127	9.36507936507937	9.68253968253968	0.952380952380952	2.6984126984127	3.80952380952381	3.17460317460317	3.80952380952381	3.80952380952381	4.44444444444444	6.50793650793651	0.158730158730159	2.85714285714286
12.3809523809524	0.317460317460317	6.19047619047619	4.76190476190476	2.85714285714286	5.87301587301587	2.06349206349206	6.19047619047619	4.28571428571429	8.09523809523809	1.9047619047619	4.92063492063492	4.76190476190476	5.55555555555556	3.65079365079365	3.49206349206349	4.28571428571429	6.66666666666667	0.952380952380952	3.65079365079365
5.56438791732909	0.635930047694754	4.92845786963434	3.65659777424483	4.45151033386327	8.42607313195549	1.74880763116057	4.1335453100159	3.17965023847377	5.40540540540541	2.06677265500795	8.10810810810811	6.8362480127186	4.45151033386327	3.65659777424483	4.92845786963434	8.74403815580286	6.04133545310016	2.22575516693164	3.65659777424483
7.01754385964912	0.478468899521531	4.78468899521531	9.25039872408293	3.98724082934609	5.58213716108453	1.59489633173844	6.53907496012759	7.17703349282297	7.97448165869219	2.71132376395534	2.23285486443381	4.94417862838915	1.91387559808612	7.81499202551834	4.62519936204147	3.18979266347687	7.01754385964912	0.478468899521531	3.50877192982456
9.44	0.32	5.12	9.12	3.36	4	1.92	4.96	6.24	10.4	2.4	3.04	3.68	4.32	6.08	3.52	3.84	7.2	0.8	3.04
7.26978998384491	3.55411954765751	5.33117932148627	7.10823909531502	4.20032310177706	6.30048465266559	1.61550888529887	6.62358642972536	8.40064620355412	6.1389337641357	2.90791599353796	6.94668820678514	3.23101777059774	2.26171243941842	3.39256865912763	4.36187399030695	4.84652665589661	5.49273021001615	0.161550888529887	2.58481421647819
7.14285714285714	0.974025974025974	7.46753246753247	6.49350649350649	4.87012987012987	3.8961038961039	2.5974025974026	6.16883116883117	6.49350649350649	5.19480519480519	1.2987012987013	5.51948051948052	3.57142857142857	6.16883116883117	4.54545454545455	4.87012987012987	5.19480519480519	5.51948051948052	1.62337662337662	3.24675324675325
13.8888888888889	1.1437908496732	4.08496732026144	6.20915032679739	2.94117647058824	7.35294117647059	1.79738562091503	4.57516339869281	5.88235294117647	8.00653594771242	1.96078431372549	5.55555555555556	4.2483660130719	1.63398692810458	2.77777777777778	4.08496732026144	4.41176470588235	7.51633986928105	1.1437908496732	3.59477124183007
8.18330605564648	0.327332242225859	7.03764320785597	6.87397708674304	2.94599018003273	7.69230769230769	2.29132569558101	4.74631751227496	5.07364975450082	7.03764320785597	2.12765957446809	3.60065466448445	5.56464811783961	2.94599018003273	3.43698854337152	4.74631751227496	6.87397708674304	6.0556464811784	1.80032733224223	3.43698854337152
7.21311475409836	3.60655737704918	4.26229508196721	8.68852459016393	2.62295081967213	2.45901639344262	2.78688524590164	1.31147540983607	3.27868852459016	16.0655737704918	0.983606557377049	3.60655737704918	4.75409836065574	4.91803278688525	6.55737704918033	6.72131147540984	3.60655737704918	5.57377049180328	2.13114754098361	1.63934426229508
11.1475409836066	1.31147540983607	6.22950819672131	4.75409836065574	2.29508196721311	9.01639344262295	3.44262295081967	7.21311475409836	2.62295081967213	6.72131147540984	2.62295081967213	2.95081967213115	4.59016393442623	3.11475409836066	3.9344262295082	3.77049180327869	6.72131147540984	7.70491803278689	1.14754098360656	1.47540983606557
11.4942528735632	1.14942528735632	6.40394088669951	5.74712643678161	3.94088669950739	8.53858784893268	1.97044334975369	5.09031198686371	4.76190476190476	6.40394088669951	3.11986863711002	3.44827586206897	3.77668308702791	3.61247947454844	3.44827586206897	4.59770114942529	5.09031198686371	5.58292282430213	0.985221674876847	3.61247947454844
8.58085808580858	0.99009900990099	5.61056105610561	2.97029702970297	5.61056105610561	5.28052805280528	2.31023102310231	4.29042904290429	2.64026402640264	3.96039603960396	2.97029702970297	2.64026402640264	5.61056105610561	3.96039603960396	5.61056105610561	9.57095709570957	9.57095709570957	5.28052805280528	1.32013201320132	3.96039603960396
4.3046357615894	0.33112582781457	4.13907284768212	7.78145695364238	2.1523178807947	5.62913907284768	1.32450331125828	6.78807947019868	9.60264900662252	8.11258278145695	0.993377483443709	3.14569536423841	6.12582781456954	6.12582781456954	2.98013245033113	3.14569536423841	6.62251655629139	6.62251655629139	3.14569536423841	3.64238410596026
5.81395348837209	1.16279069767442	7.80730897009967	2.49169435215947	3.48837209302326	7.64119601328904	3.32225913621263	4.31893687707641	1.49501661129568	6.47840531561462	1.32890365448505	6.97674418604651	7.64119601328904	2.99003322259136	4.15282392026578	4.48504983388704	6.81063122923588	8.63787375415282	2.6578073089701	3.15614617940199
10.5	1.16666666666667	5.33333333333333	5.33333333333333	2.66666666666667	9	1.5	6	6.16666666666667	9.33333333333333	2.5	3.83333333333333	4.16666666666667	1.66666666666667	4.33333333333333	3.5	5.66666666666667	7	0.333333333333333	2.83333333333333
6.66666666666667	0.666666666666667	4.5	5.33333333333333	4.66666666666667	6.83333333333333	3.5	5.33333333333333	5.83333333333333	8.83333333333333	2.33333333333333	4.66666666666667	3.66666666666667	4.83333333333333	4.5	4.83333333333333	6.16666666666667	5.33333333333333	2	2.33333333333333
6.86767169179229	1.6750418760469	4.02010050251256	6.86767169179229	5.36013400335008	5.52763819095477	1.50753768844221	5.52763819095477	5.69514237855946	8.20770519262982	3.68509212730318	3.85259631490787	6.53266331658291	3.68509212730318	4.02010050251256	5.52763819095477	4.52261306532663	5.69514237855946	2.01005025125628	2.01005025125628
5.54621848739496	1.17647058823529	4.03361344537815	4.53781512605042	4.20168067226891	7.39495798319328	3.52941176470588	5.88235294117647	4.36974789915966	6.89075630252101	1.51260504201681	6.72268907563025	7.73109243697479	3.02521008403361	3.02521008403361	5.54621848739496	5.3781512605042	6.05042016806723	2.35294117647059	3.86554621848739
4.39189189189189	2.7027027027027	6.08108108108108	5.74324324324324	3.37837837837838	6.08108108108108	2.7027027027027	5.40540540540541	3.71621621621622	6.41891891891892	1.35135135135135	3.37837837837838	8.10810810810811	5.06756756756757	8.44594594594595	5.40540540540541	4.72972972972973	6.08108108108108	0.337837837837838	3.04054054054054
7.10659898477157	1.35363790186125	5.75296108291032	7.95262267343486	3.72250423011844	2.87648054145516	2.36886632825719	7.10659898477157	5.0761421319797	9.64467005076142	1.86125211505922	3.8917089678511	2.87648054145516	3.55329949238579	4.23011844331641	6.5989847715736	5.41455160744501	5.41455160744501	1.35363790186125	4.56852791878173
7.48299319727891	2.72108843537415	5.27210884353742	7.99319727891157	1.53061224489796	7.14285714285714	3.2312925170068	2.72108843537415	7.6530612244898	6.63265306122449	2.89115646258503	4.93197278911565	4.59183673469388	2.2108843537415	4.76190476190476	4.08163265306122	6.97278911564626	4.08163265306122	2.72108843537415	3.2312925170068
8.50340136054422	0.340136054421769	4.59183673469388	1.36054421768707	3.74149659863946	9.01360544217687	1.19047619047619	4.93197278911565	2.55102040816327	6.97278911564626	1.02040816326531	6.12244897959184	7.14285714285714	4.25170068027211	2.72108843537415	8.50340136054422	7.6530612244898	6.97278911564626	2.04081632653061	3.2312925170068
9.54003407155026	0.340715502555366	7.32538330494037	6.30323679727428	1.19250425894378	8.00681431005111	1.0221465076661	7.49574105621806	9.02896081771721	6.81431005110733	2.72572402044293	3.91822827938671	2.55536626916525	3.0664395229983	3.40715502555366	4.25894378194208	5.79216354344123	9.02896081771721	0.170357751277683	0.851788756388416
10.4095563139932	1.87713310580205	5.97269624573379	4.60750853242321	3.41296928327645	8.53242320819113	2.21843003412969	5.11945392491468	6.99658703071672	9.55631399317406	1.70648464163823	3.7542662116041	3.07167235494881	2.21843003412969	2.38907849829352	4.43686006825939	5.97269624573379	6.65529010238908	0.853242320819113	3.07167235494881
8.59106529209622	0.687285223367698	6.3573883161512	3.26460481099656	4.29553264604811	10.3092783505155	1.03092783505155	3.78006872852234	6.87285223367698	6.87285223367698	1.71821305841924	5.67010309278351	3.95189003436426	4.29553264604811	1.89003436426117	5.15463917525773	5.67010309278351	6.52920962199313	2.40549828178694	3.43642611683849
12.5645438898451	0	5.16351118760757	2.58175559380379	1.72117039586919	13.2530120481928	1.54905335628227	3.78657487091222	1.89328743545611	8.60585197934595	0.688468158347676	3.09810671256454	4.64716006884682	4.81927710843374	4.99139414802065	6.71256454388985	5.85197934595525	8.77796901893287	1.20481927710843	0.860585197934595
9.29432013769363	1.03270223752151	5.85197934595525	6.88468158347676	4.30292598967298	6.71256454388985	2.06540447504303	4.13080895008606	4.99139414802065	8.95008605851979	1.37693631669535	1.72117039586919	5.33562822719449	2.58175559380379	6.19621342512909	5.67986230636833	4.13080895008606	7.05679862306368	1.03270223752151	3.44234079173838
4.14507772020725	1.38169257340242	4.49050086355786	5.87219343696028	5.87219343696028	7.5993091537133	2.41796200345423	3.62694300518135	4.31778929188256	8.46286701208981	2.59067357512953	6.04490500863558	5.52677029360967	2.76338514680484	4.14507772020725	7.426597582038	3.79965457685665	6.90846286701209	2.41796200345423	2.93609671848014
5.5363321799308	0.865051903114187	5.36332179930796	3.97923875432526	4.49826989619377	8.30449826989619	2.42214532871972	4.32525951557093	3.63321799307958	9.16955017301038	0.519031141868512	4.84429065743945	5.5363321799308	2.07612456747405	2.94117647058824	9.68858131487889	6.22837370242214	7.78546712802768	0.69204152249135	4.32525951557093
3.125	0.520833333333333	6.25	6.25	5.72916666666667	3.64583333333333	1.5625	4.16666666666667	5.20833333333333	14.5833333333333	0.520833333333333	6.77083333333333	5.20833333333333	4.6875	5.20833333333333	6.25	4.6875	4.16666666666667	0	4.16666666666667
10.7638888888889	3.81944444444444	3.81944444444444	5.20833333333333	3.81944444444444	7.98611111111111	2.77777777777778	4.86111111111111	4.16666666666667	6.59722222222222	2.08333333333333	5.55555555555556	7.63888888888889	2.43055555555556	2.43055555555556	3.47222222222222	5.20833333333333	5.55555555555556	1.04166666666667	3.47222222222222
8.15972222222222	0.868055555555556	5.90277777777778	2.08333333333333	5.38194444444444	9.54861111111111	1.04166666666667	5.55555555555556	3.99305555555556	8.15972222222222	2.60416666666667	5.72916666666667	5.38194444444444	3.47222222222222	2.43055555555556	7.63888888888889	5.55555555555556	4.86111111111111	1.04166666666667	3.29861111111111
6.59722222222222	1.38888888888889	5.38194444444444	7.63888888888889	3.99305555555556	5.55555555555556	2.08333333333333	7.11805555555556	5.72916666666667	9.02777777777778	1.5625	5.20833333333333	3.47222222222222	4.51388888888889	4.16666666666667	6.07638888888889	4.16666666666667	5.03472222222222	0.868055555555556	3.125
6.27177700348432	1.56794425087108	5.74912891986063	7.31707317073171	3.13588850174216	8.88501742160279	2.9616724738676	7.66550522648084	8.01393728222996	4.52961672473868	3.13588850174216	4.00696864111498	3.83275261324042	1.74216027874564	2.4390243902439	4.18118466898955	5.22648083623693	7.31707317073171	0.871080139372822	4.00696864111498
9.45709281961471	1.57618213660245	5.25394045534151	6.65499124343257	2.80210157618214	7.18038528896672	2.62697022767075	6.12959719789842	6.30472854640981	6.83012259194396	3.32749562171629	2.97723292469352	3.67775831873905	2.1015761821366	5.60420315236427	5.25394045534151	4.37828371278459	8.58143607705779	0.525394045534151	1.57618213660245
13.3567662565905	1.05448154657293	5.27240773286468	4.04217926186292	2.63620386643234	6.67838312829526	2.10896309314587	4.39367311072056	2.28471001757469	8.78734622144112	2.46045694200351	4.39367311072056	7.0298769771529	3.69068541300527	4.04217926186292	5.97539543057996	3.51493848857645	7.0298769771529	1.23022847100176	2.81195079086116
7.55711775043937	0.527240773286467	4.56942003514938	6.15114235500879	3.51493848857645	9.31458699472759	2.81195079086116	5.62390158172232	5.62390158172232	6.85413005272408	1.93321616871705	3.16344463971881	5.09666080843585	2.98769771528998	5.4481546572935	6.67838312829526	4.04217926186292	8.08435852372583	1.23022847100176	1.5817223198594
11.3475177304965	0.886524822695036	5.85106382978723	5.67375886524823	3.90070921985816	8.51063829787234	1.59574468085106	5.31914893617021	4.9645390070922	5.49645390070922	2.4822695035461	4.25531914893617	4.07801418439716	3.54609929078014	4.43262411347518	4.60992907801418	4.78723404255319	7.97872340425532	0.354609929078014	2.65957446808511
6.22775800711744	2.13523131672598	5.69395017793594	6.58362989323843	4.80427046263345	5.51601423487545	2.13523131672598	4.80427046263345	5.33807829181495	9.25266903914591	2.49110320284698	5.16014234875445	4.98220640569395	2.49110320284698	4.80427046263345	6.22775800711744	4.98220640569395	5.16014234875445	0.711743772241993	3.20284697508897
9.6085409252669	1.06761565836299	5.51601423487545	6.22775800711744	2.66903914590747	8.71886120996441	1.77935943060498	6.22775800711744	6.04982206405694	8.36298932384341	1.60142348754448	3.20284697508897	3.38078291814947	3.20284697508897	3.91459074733096	4.98220640569395	5.87188612099644	7.65124555160142	0.533807829181495	2.13523131672598
3.38078291814947	1.60142348754448	5.69395017793594	6.76156583629893	4.62633451957295	5.69395017793594	1.77935943060498	8.00711743772242	5.87188612099644	8.18505338078292	2.66903914590747	5.87188612099644	4.09252669039146	3.02491103202847	4.98220640569395	6.22775800711744	4.27046263345196	4.27046263345196	1.24555160142349	4.44839857651246
6.07142857142857	1.60714285714286	3.57142857142857	7.5	2.5	7.5	2.32142857142857	5	5.53571428571429	9.28571428571429	2.85714285714286	3.03571428571429	5.17857142857143	2.32142857142857	5.53571428571429	3.57142857142857	6.25	7.14285714285714	1.96428571428571	4.10714285714286
10.1967799642218	1.43112701252236	6.26118067978533	5.54561717352415	3.04114490161002	5.00894454382826	2.14669051878354	3.22003577817531	1.96779964221825	11.8067978533095	1.96779964221825	2.86225402504472	5.00894454382826	6.08228980322004	7.87119856887299	5.36672629695885	4.47227191413238	6.08228980322004	0	2.50447227191413
9.31899641577061	1.4336917562724	6.81003584229391	4.6594982078853	4.6594982078853	8.24372759856631	3.2258064516129	3.2258064516129	2.5089605734767	7.16845878136201	1.0752688172043	4.3010752688172	5.37634408602151	1.7921146953405	3.9426523297491	6.81003584229391	3.584229390681	6.45161290322581	1.7921146953405	6.45161290322581
7.18132854578097	0.359066427289048	7.00179533213645	5.2064631956912	2.87253141831239	3.94973070017953	1.97486535008977	4.12926391382406	7.71992818671454	7.89946140035907	0.538599640933573	6.46319569120287	5.56552962298025	3.23159784560144	3.05206463195691	5.02692998204668	5.38599640933573	7.89946140035907	2.33393177737881	5.02692998204668
6.47482014388489	0.539568345323741	4.85611510791367	5.03597122302158	3.9568345323741	7.19424460431655	1.43884892086331	4.67625899280576	7.19424460431655	6.83453237410072	2.51798561151079	6.47482014388489	4.49640287769784	3.59712230215827	1.97841726618705	5.75539568345324	6.29496402877698	5.2158273381295	2.69784172661871	5.57553956834532
10.8695652173913	0.36231884057971	7.2463768115942	4.16666666666667	1.6304347826087	9.60144927536232	3.6231884057971	2.89855072463768	3.26086956521739	7.42753623188406	1.08695652173913	0.72463768115942	7.2463768115942	1.99275362318841	6.52173913043478	3.80434782608696	5.61594202898551	7.06521739130435	2.35507246376812	5.2536231884058
6.89655172413793	0.725952813067151	6.17059891107078	6.89655172413793	3.44827586206897	8.16696914700544	3.44827586206897	6.53357531760436	5.80762250453721	7.98548094373866	1.81488203266788	3.62976406533575	5.08166969147005	2.35934664246824	4.71869328493648	3.26678765880218	5.26315789473684	6.17059891107078	0.362976406533575	3.99274047186933
5.62613430127042	0.181488203266788	6.71506352087114	5.80762250453721	3.99274047186933	6.17059891107078	2.54083484573503	7.07803992740472	3.81125226860254	9.43738656987296	0.907441016333938	3.62976406533575	5.44464609800363	4.17422867513612	5.98911070780399	5.80762250453721	4.3557168784029	6.53357531760436	1.08892921960073	3.44827586206897
7.44101633393829	0.544464609800363	7.07803992740472	4.71869328493648	4.3557168784029	6.89655172413793	2.17785843920145	3.44827586206897	5.08166969147005	8.16696914700544	1.08892921960073	4.90018148820327	3.81125226860254	2.54083484573503	3.08529945553539	9.25589836660617	5.44464609800363	6.17059891107078	1.81488203266788	4.71869328493648
5.45454545454545	3.27272727272727	4	7.27272727272727	4.36363636363636	8.36363636363636	2.18181818181818	5.09090909090909	7.27272727272727	5.45454545454545	1.81818181818182	2.54545454545455	3.27272727272727	3.27272727272727	5.45454545454545	5.09090909090909	7.63636363636364	6.54545454545455	1.45454545454545	2.90909090909091
12.7272727272727	1.09090909090909	3.27272727272727	6	4	6.36363636363636	2.36363636363636	4.72727272727273	2	8.18181818181818	1.27272727272727	3.27272727272727	6.54545454545455	4.90909090909091	4.72727272727273	6.90909090909091	5.81818181818182	6.36363636363636	0.727272727272727	1.45454545454545
5.83941605839416	0.364963503649635	4.37956204379562	5.10948905109489	4.74452554744525	5.47445255474453	0.72992700729927	2.91970802919708	2.55474452554745	11.3138686131387	1.45985401459854	6.93430656934307	2.91970802919708	3.64963503649635	5.83941605839416	7.66423357664234	8.39416058394161	7.66423357664234	0.72992700729927	4.01459854014599
6.98529411764706	1.10294117647059	5.33088235294118	6.61764705882353	4.22794117647059	8.63970588235294	2.57352941176471	6.98529411764706	6.06617647058824	5.69852941176471	2.38970588235294	3.86029411764706	4.04411764705882	1.83823529411765	5.51470588235294	6.06617647058824	4.77941176470588	6.06617647058824	0.735294117647059	3.30882352941176
8.85608856088561	1.66051660516605	3.50553505535055	7.01107011070111	2.2140221402214	9.04059040590406	1.8450184501845	4.98154981549815	4.4280442804428	9.22509225092251	2.9520295202952	4.24354243542435	3.690036900369	3.87453874538745	5.90405904059041	5.35055350553506	4.4280442804428	6.27306273062731	0.738007380073801	2.5830258302583
7.19557195571956	1.29151291512915	4.7970479704797	6.08856088560886	4.4280442804428	7.38007380073801	2.39852398523985	5.16605166051661	3.87453874538745	11.070110701107	1.1070110701107	4.61254612546125	2.9520295202952	4.0590405904059	4.0590405904059	6.82656826568266	5.35055350553506	4.98154981549815	1.1070110701107	4.0590405904059
7.20887245841035	1.29390018484288	6.28465804066543	7.02402957486137	2.40295748613678	5.36044362292052	3.14232902033272	6.28465804066543	5.91497227356747	6.6543438077634	2.58780036968577	4.80591497227357	4.25138632162662	2.03327171903882	4.4362292051756	4.80591497227357	3.69685767097967	7.7634011090573	2.2181146025878	4.62107208872458
5.74074074074074	1.2962962962963	4.44444444444444	10.9259259259259	3.51851851851852	5.92592592592593	4.44444444444444	6.2962962962963	4.62962962962963	6.85185185185185	2.96296296296296	1.48148148148148	4.25925925925926	2.03703703703704	7.96296296296296	3.88888888888889	5.37037037037037	6.2962962962963	1.48148148148148	2.96296296296296
8.88888888888889	0.555555555555556	3.33333333333333	6.66666666666667	3.33333333333333	4.44444444444444	2.22222222222222	7.77777777777778	6.11111111111111	10	3.33333333333333	4.44444444444444	3.88888888888889	3.33333333333333	7.22222222222222	5	6.66666666666667	3.88888888888889	1.11111111111111	0.555555555555556
8.16326530612245	0.556586270871985	4.26716141001855	9.8330241187384	3.71057513914657	6.49350649350649	2.22634508348794	3.52504638218924	5.00927643784787	10.2040816326531	1.85528756957328	2.04081632653061	6.30797773654917	1.11317254174397	7.97773654916512	1.66975881261596	3.71057513914657	6.49350649350649	2.04081632653061	5.56586270871985
10.0185528756957	0.185528756957328	3.71057513914657	9.27643784786642	5.75139146567718	8.34879406307978	2.41187384044527	2.04081632653061	3.15398886827458	10.0185528756957	1.85528756957328	1.48423005565863	7.05009276437848	1.85528756957328	7.60667903525046	2.5974025974026	2.78293135435993	5.38033395176252	3.8961038961039	3.33951762523191
3.52504638218924	0.742115027829314	6.30797773654917	8.53432282003711	6.12244897959184	5.75139146567718	2.22634508348794	6.12244897959184	6.49350649350649	5.93692022263451	2.04081632653061	4.63821892393321	5.00927643784787	1.66975881261596	4.45269016697588	4.26716141001855	4.26716141001855	6.86456400742115	2.04081632653061	5.75139146567718
9.47955390334572	0.743494423791822	5.76208178438662	2.78810408921933	3.71747211895911	7.99256505576208	1.48698884758364	3.90334572490706	3.90334572490706	7.24907063197026	2.04460966542751	4.83271375464684	4.83271375464684	5.0185873605948	3.71747211895911	5.39033457249071	5.76208178438662	5.57620817843866	2.23048327137546	6.31970260223048
9.85130111524164	0.929368029739777	5.39033457249071	1.48698884758364	5.57620817843866	7.24907063197026	3.71747211895911	5.20446096654275	1.48698884758364	7.24907063197026	0.371747211895911	5.76208178438662	7.80669144981413	3.15985130111524	3.15985130111524	5.76208178438662	7.24907063197026	7.24907063197026	1.30111524163569	2.78810408921933
5.20446096654275	0	4.46096654275093	11.7100371747212	4.83271375464684	4.64684014869888	2.41635687732342	6.69144981412639	6.87732342007435	10.0371747211896	1.85873605947955	2.23048327137546	4.27509293680297	1.85873605947955	6.50557620817844	3.90334572490706	3.53159851301115	5.20446096654275	2.23048327137546	4.27509293680297
3.71747211895911	0.371747211895911	4.46096654275093	9.66542750929368	3.71747211895911	6.69144981412639	1.85873605947955	7.43494423791822	10.4089219330855	7.0631970260223	2.60223048327138	3.71747211895911	3.3457249070632	0.371747211895911	4.83271375464684	5.57620817843866	2.97397769516729	9.29368029739777	0	4.46096654275093
7.27611940298508	1.30597014925373	4.85074626865672	3.35820895522388	4.85074626865672	6.34328358208955	3.54477611940298	3.91791044776119	4.1044776119403	10.0746268656716	1.67910447761194	3.54477611940298	6.34328358208955	3.73134328358209	3.91791044776119	6.71641791044776	5.78358208955224	5.59701492537313	2.23880597014925	3.54477611940298
7.85046728971963	2.24299065420561	6.16822429906542	4.85981308411215	2.42990654205607	7.47663551401869	2.42990654205607	4.85981308411215	5.23364485981308	9.1588785046729	1.86915887850467	5.79439252336449	2.61682242990654	5.79439252336449	4.85981308411215	4.67289719626168	2.24299065420561	8.5981308411215	1.49532710280374	2.05607476635514
5.99250936329588	1.12359550561798	6.17977528089888	5.43071161048689	3.93258426966292	7.11610486891386	2.05992509363296	5.0561797752809	5.61797752808989	8.80149812734082	2.05992509363296	5.61797752808989	5.61797752808989	3.93258426966292	3.55805243445693	4.68164794007491	3.37078651685393	5.99250936329588	2.05992509363296	4.49438202247191
8.08270676691729	1.50375939849624	3.7593984962406	5.82706766917293	4.13533834586466	5.45112781954887	1.69172932330827	6.76691729323308	5.6390977443609	8.27067669172932	2.63157894736842	5.07518796992481	4.88721804511278	6.01503759398496	3.7593984962406	5.07518796992481	4.51127819548872	6.57894736842105	0.93984962406015	2.25563909774436
10.3383458646617	0.75187969924812	5.07518796992481	6.76691729323308	2.63157894736842	9.77443609022556	1.69172932330827	2.44360902255639	5.45112781954887	7.14285714285714	2.44360902255639	3.38345864661654	5.26315789473684	4.88721804511278	5.82706766917293	3.57142857142857	3.7593984962406	7.70676691729323	2.06766917293233	1.8796992481203
8.11320754716981	0.377358490566038	5.84905660377358	2.83018867924528	3.77358490566038	7.54716981132075	0.566037735849057	4.33962264150943	3.58490566037736	5.84905660377358	1.50943396226415	4.52830188679245	4.90566037735849	4.33962264150943	1.69811320754717	8.67924528301887	12.0754716981132	8.67924528301887	1.13207547169811	2.45283018867925
6.0377358490566	0	7.16981132075472	5.09433962264151	5.47169811320755	6.79245283018868	1.50943396226415	4.33962264150943	8.30188679245283	4.71698113207547	3.0188679245283	4.90566037735849	5.28301886792453	4.71698113207547	4.52830188679245	2.83018867924528	4.15094339622642	6.41509433962264	3.0188679245283	4.52830188679245
6.28571428571429	0.571428571428571	5.71428571428571	8.19047619047619	5.33333333333333	5.71428571428571	2.28571428571429	4.95238095238095	6.85714285714286	9.52380952380952	1.9047619047619	2.85714285714286	4.57142857142857	3.23809523809524	6.09523809523809	4.76190476190476	4.57142857142857	5.71428571428571	0.19047619047619	3.42857142857143
6.48854961832061	0.763358778625954	6.48854961832061	6.10687022900763	4.58015267175572	7.82442748091603	0.954198473282443	7.63358778625954	6.6793893129771	6.6793893129771	2.48091603053435	3.62595419847328	5.53435114503817	4.19847328244275	3.62595419847328	4.77099236641221	5.72519083969466	4.77099236641221	0.763358778625954	3.05343511450382
9.96168582375479	1.34099616858238	4.59770114942529	7.08812260536398	3.83141762452107	8.04597701149425	1.53256704980843	5.55555555555556	6.32183908045977	7.47126436781609	2.10727969348659	4.21455938697318	4.40613026819923	2.68199233716475	4.02298850574713	5.3639846743295	4.78927203065134	6.32183908045977	1.34099616858238	1.72413793103448
6.52591170825336	0	6.90978886756238	5.18234165067178	4.03071017274472	8.63723608445297	3.26295585412668	3.6468330134357	5.3742802303263	5.18234165067178	1.15163147792706	4.99040307101727	3.07101727447217	4.79846449136276	4.03071017274472	5.95009596928983	4.99040307101727	6.33397312859885	3.26295585412668	5.3742802303263
4.25531914893617	0.580270793036751	5.99613152804642	5.41586073500967	5.60928433268859	4.83558994197292	2.51450676982592	6.18955512572534	6.18955512572534	9.67117988394584	3.4816247582205	6.18955512572534	3.28820116054159	4.06189555125725	4.25531914893617	5.60928433268859	5.99613152804642	5.60928433268859	0.773694390715667	2.321083172147
5.03875968992248	1.55038759689922	6.2015503875969	4.26356589147287	6.58914728682171	10.4651162790698	1.93798449612403	6.2015503875969	2.71317829457364	5.81395348837209	0.775193798449612	4.26356589147287	3.10077519379845	3.48837209302326	2.71317829457364	8.52713178294574	6.97674418604651	6.97674418604651	1.55038759689922	3.48837209302326
7.18446601941748	1.74757281553398	8.15533980582524	2.33009708737864	2.71844660194175	8.15533980582524	1.35922330097087	5.4368932038835	3.88349514563107	6.40776699029126	1.74757281553398	5.04854368932039	4.07766990291262	3.68932038834951	1.94174757281553	6.99029126213592	7.76699029126214	5.63106796116505	1.94174757281553	6.60194174757282
7.40740740740741	0.584795321637427	4.48343079922027	11.3060428849903	2.14424951267056	2.33918128654971	2.72904483430799	6.62768031189084	5.65302144249513	9.16179337231969	2.72904483430799	5.0682261208577	2.14424951267056	7.40740740740741	7.01754385964912	4.09356725146199	4.67836257309941	3.11890838206628	1.94931773879142	2.14424951267056
8.57699805068226	0.779727095516569	9.55165692007797	6.82261208576998	3.7037037037037	7.40740740740741	3.11890838206628	5.0682261208577	4.09356725146199	7.01754385964912	1.94931773879142	3.11890838206628	2.53411306042885	2.14424951267056	4.28849902534113	4.28849902534113	8.38206627680312	4.87329434697856	1.364522417154	3.7037037037037
3.50877192982456	2.33918128654971	4.87329434697856	4.87329434697856	6.04288499025341	5.45808966861598	3.11890838206628	6.23781676413255	7.01754385964912	8.18713450292398	2.14424951267056	5.84795321637427	5.45808966861598	2.72904483430799	4.48343079922027	5.26315789473684	6.23781676413255	6.4327485380117	0.389863547758285	2.14424951267056
9.78473581213307	0.587084148727984	4.10958904109589	7.43639921722114	3.32681017612524	6.0665362035225	1.56555772994129	4.30528375733855	4.30528375733855	11.545988258317	1.76125244618395	3.32681017612524	4.10958904109589	5.87084148727984	5.67514677103718	6.26223091976517	3.32681017612524	6.45792563600783	0.587084148727984	2.34833659491194
6.09037328094303	0.392927308447937	6.67976424361493	5.69744597249509	3.92927308447937	7.26915520628684	1.57170923379175	4.12573673870334	5.89390962671906	6.28683693516699	2.35756385068762	3.53634577603143	4.12573673870334	3.92927308447937	4.91159135559921	5.30451866404715	4.32220039292731	8.84086444007858	1.57170923379175	5.89390962671906
6.2992125984252	0.196850393700787	6.69291338582677	5.11811023622047	2.36220472440945	4.13385826771654	1.18110236220472	6.49606299212598	8.26771653543307	5.70866141732284	0.78740157480315	7.48031496062992	3.34645669291339	2.55905511811024	2.55905511811024	9.25196850393701	6.49606299212598	7.8740157480315	1.37795275590551	4.52755905511811
8.85826771653543	1.5748031496063	6.10236220472441	4.92125984251969	1.96850393700787	9.05511811023622	2.95275590551181	3.74015748031496	2.75590551181102	7.08661417322835	1.18110236220472	5.51181102362205	4.13385826771654	3.54330708661417	4.52755905511811	6.10236220472441	7.08661417322835	6.2992125984252	2.16535433070866	3.1496062992126
17.8571428571429	0.396825396825397	5.15873015873016	4.76190476190476	2.38095238095238	5.55555555555556	1.98412698412698	4.36507936507936	1.58730158730159	7.53968253968254	2.38095238095238	5.95238095238095	2.77777777777778	3.17460317460317	3.57142857142857	9.52380952380952	4.36507936507936	6.34920634920635	0.396825396825397	2.77777777777778
8.53174603174603	0.198412698412698	3.76984126984127	10.7142857142857	3.37301587301587	6.34920634920635	1.38888888888889	3.17460317460317	4.76190476190476	11.5079365079365	1.38888888888889	1.58730158730159	6.15079365079365	1.78571428571429	9.32539682539683	2.97619047619048	3.96825396825397	5.75396825396825	1.98412698412698	4.16666666666667
7.14285714285714	0.198412698412698	4.36507936507936	6.74603174603175	2.77777777777778	9.12698412698413	3.96825396825397	7.93650793650794	4.96031746031746	5.35714285714286	1.58730158730159	6.54761904761905	2.57936507936508	2.38095238095238	3.17460317460317	4.76190476190476	7.53968253968254	9.32539682539683	0	2.38095238095238
7.15705765407555	0	4.37375745526839	11.1332007952286	4.37375745526839	5.56660039761431	1.59045725646123	7.3558648111332	5.36779324055666	9.14512922465209	1.98807157057654	4.57256461232604	3.18091451292246	1.78926441351889	6.36182902584493	3.77733598409543	3.18091451292246	7.3558648111332	0.795228628230616	3.77733598409543
6.97211155378486	0	4.58167330677291	7.17131474103586	2.78884462151394	5.1792828685259	1.39442231075697	6.77290836653386	6.37450199203187	12.7490039840637	2.78884462151394	2.58964143426295	2.19123505976096	4.18326693227092	3.98406374501992	9.56175298804781	6.17529880478088	5.97609561752988	0.199203187250996	1.19521912350598
7.96812749003984	1.99203187250996	7.17131474103586	5.57768924302789	4.58167330677291	7.17131474103586	1.79282868525896	5.37848605577689	4.9800796812749	7.96812749003984	2.98804780876494	3.18725099601594	4.9800796812749	3.98406374501992	5.1792828685259	3.78486055776892	3.78486055776892	4.9800796812749	2.19123505976096	3.18725099601594
5.21042084168337	0.601202404809619	6.01202404809619	8.41683366733467	4.20841683366733	5.61122244488978	4.20841683366733	4.00801603206413	6.61322645290581	8.81763527054108	3.0060120240481	4.00801603206413	3.80761523046092	1.20240480961924	5.21042084168337	4.40881763527054	4.80961923847695	6.81362725450902	2.60521042084168	3.2064128256513
7.63052208835341	1.60642570281124	5.22088353413655	6.22489959839357	3.4136546184739	8.23293172690763	4.41767068273092	5.62248995983936	4.41767068273092	6.42570281124498	1.60642570281124	4.21686746987952	3.81526104417671	2.81124497991968	3.4136546184739	7.63052208835341	4.81927710843374	6.62650602409639	1.40562248995984	3.21285140562249
7.86290322580645	1.00806451612903	5.44354838709677	5.64516129032258	3.0241935483871	8.46774193548387	2.01612903225806	3.62903225806452	3.42741935483871	10.0806451612903	1.20967741935484	1.41129032258065	7.05645161290323	4.03225806451613	7.45967741935484	5.04032258064516	5.04032258064516	8.06451612903226	1.20967741935484	1.61290322580645
6.88259109311741	0.809716599190283	6.07287449392713	2.83400809716599	2.83400809716599	6.07287449392713	1.61943319838057	9.31174089068826	9.31174089068826	7.28744939271255	3.23886639676113	8.50202429149797	2.42914979757085	2.02429149797571	2.83400809716599	7.28744939271255	3.64372469635628	3.64372469635628	0.809716599190283	5.26315789473684
7.7079107505071	1.41987829614604	4.86815415821501	9.33062880324544	3.04259634888438	6.89655172413793	2.83975659229209	5.67951318458418	2.6369168356998	7.91075050709939	2.4340770791075	3.44827586206897	3.65111561866126	3.85395537525355	6.89655172413793	4.46247464503043	4.05679513184584	6.89655172413793	1.01419878296146	3.65111561866126
5.0709939148073	2.23123732251521	4.05679513184584	4.25963488843813	3.24543610547667	5.47667342799189	2.02839756592292	1.62271805273834	6.89655172413793	5.88235294117647	1.01419878296146	4.25963488843813	7.30223123732252	3.85395537525355	2.6369168356998	10.5476673427992	6.69371196754564	9.53346855983773	2.02839756592292	4.05679513184584
8.13008130081301	1.21951219512195	4.8780487804878	7.31707317073171	4.47154471544715	7.31707317073171	2.64227642276423	5.69105691056911	5.48780487804878	6.30081300813008	4.26829268292683	3.65853658536585	2.84552845528455	3.04878048780488	5.08130081300813	4.26829268292683	4.8780487804878	6.30081300813008	0.203252032520325	4.67479674796748
6.50406504065041	6.09756097560976	4.67479674796748	7.11382113821138	0	7.52032520325203	1.42276422764228	1.82926829268293	2.84552845528455	19.9186991869919	0.40650406504065	3.45528455284553	3.2520325203252	5.08130081300813	4.47154471544715	7.72357723577236	4.67479674796748	3.86178861788618	1.01626016260163	0.813008130081301
6.73469387755102	0.612244897959184	6.73469387755102	7.34693877551021	5.10204081632653	4.69387755102041	2.6530612244898	4.48979591836735	7.34693877551021	10.2040816326531	2.85714285714286	3.87755102040816	5.30612244897959	4.48979591836735	4.08163265306122	3.46938775510204	4.48979591836735	4.89795918367347	1.02040816326531	2.44897959183673
3.2719836400818	0.408997955010225	5.31697341513292	9.40695296523517	4.29447852760736	7.15746421267894	3.06748466257669	8.38445807770961	8.58895705521472	7.97546012269939	1.43149284253579	5.52147239263804	2.24948875255624	1.22699386503067	4.70347648261759	3.2719836400818	4.08997955010225	5.52147239263804	1.22699386503067	5.72597137014315
4.08997955010225	0.613496932515337	4.70347648261759	10.6339468302658	2.65848670756646	1.43149284253579	2.86298568507157	2.86298568507157	3.06748466257669	17.3824130879346	1.02249488752556	9.20245398773006	9.20245398773006	2.86298568507157	3.2719836400818	7.56646216768916	2.65848670756646	4.29447852760736	0.408997955010225	2.04498977505112
5.31697341513292	2.45398773006135	4.9079754601227	3.47648261758691	4.49897750511247	7.36196319018405	2.45398773006135	4.70347648261759	3.47648261758691	6.74846625766871	1.43149284253579	3.47648261758691	5.31697341513292	2.45398773006135	5.11247443762781	9.8159509202454	8.79345603271984	6.13496932515337	0.408997955010225	4.49897750511247
8.65979381443299	1.23711340206186	5.15463917525773	6.39175257731959	3.50515463917526	6.5979381443299	1.44329896907216	5.97938144329897	7.62886597938144	7.62886597938144	2.2680412371134	2.47422680412371	4.5360824742268	2.47422680412371	3.09278350515464	7.01030927835052	5.77319587628866	7.21649484536082	0.618556701030928	3.09278350515464
13.2231404958678	0.826446280991736	5.78512396694215	4.95867768595041	1.65289256198347	9.29752066115702	2.06611570247934	3.30578512396694	5.78512396694215	8.05785123966942	1.65289256198347	4.13223140495868	4.33884297520661	4.54545454545455	2.68595041322314	4.54545454545455	8.26446280991736	4.75206611570248	0.619834710743802	2.27272727272727
4.95867768595041	2.89256198347107	5.78512396694215	4.75206611570248	5.78512396694215	8.26446280991736	1.8595041322314	4.75206611570248	3.92561983471074	5.99173553719008	1.03305785123967	5.99173553719008	4.33884297520661	3.30578512396694	4.33884297520661	7.85123966942149	5.37190082644628	7.02479338842975	1.44628099173554	3.09917355371901
4.77178423236515	2.0746887966805	6.84647302904564	6.63900414937759	3.94190871369295	6.43153526970954	1.03734439834025	6.22406639004149	6.01659751037344	7.46887966804979	2.9045643153527	4.149377593361	4.35684647302905	3.3195020746888	4.35684647302905	5.39419087136929	4.77178423236515	6.63900414937759	0.20746887966805	5.18672199170125
8.29875518672199	0.20746887966805	6.22406639004149	7.67634854771784	3.52697095435685	6.43153526970954	0.829875518672199	5.80912863070539	7.26141078838174	7.26141078838174	2.28215767634855	4.77178423236515	3.7344398340249	3.3195020746888	2.69709543568465	3.3195020746888	5.60165975103734	9.12863070539419	1.03734439834025	3.3195020746888
6.05427974947808	1.04384133611691	5.63674321503132	9.18580375782881	4.17536534446764	5.21920668058455	1.25260960334029	5.01043841336117	4.80167014613779	12.7348643006263	0.626304801670146	3.54906054279749	3.54906054279749	3.75782881002088	4.5929018789144	6.05427974947808	4.17536534446764	6.05427974947808	1.87891440501044	3.34029227557411
11.6666666666667	0.416666666666667	4.58333333333333	1.25	2.91666666666667	10.4166666666667	2.5	2.5	2.08333333333333	8.33333333333333	0	3.33333333333333	3.33333333333333	5.41666666666667	2.5	7.5	10.4166666666667	8.75	0.833333333333333	3.75
9.66386554621849	2.52100840336134	5.25210084033613	8.40336134453782	2.10084033613445	2.94117647058824	1.26050420168067	6.09243697478992	4.6218487394958	9.2436974789916	2.73109243697479	4.41176470588235	5.46218487394958	5.04201680672269	3.57142857142857	4.41176470588235	5.25210084033613	6.30252100840336	1.26050420168067	2.3109243697479
6.11814345991561	1.05485232067511	7.17299578059072	5.69620253164557	4.85232067510549	6.11814345991561	1.47679324894515	6.32911392405063	8.0168776371308	8.22784810126582	1.47679324894515	4.0084388185654	5.06329113924051	5.27426160337553	2.10970464135021	6.32911392405063	4.85232067510549	5.90717299578059	0.421940928270042	2.32067510548523
11.8143459915612	0.421940928270042	6.9620253164557	5.06329113924051	3.37552742616034	8.22784810126582	1.26582278481013	5.69620253164557	4.64135021097046	7.80590717299578	4.0084388185654	2.53164556962025	3.16455696202532	2.32067510548523	5.06329113924051	4.85232067510549	6.11814345991561	7.17299578059072	0.421940928270042	1.89873417721519
9.09090909090909	0	5.07399577167019	2.32558139534884	3.80549682875264	9.30232558139535	2.32558139534884	3.17124735729387	2.95983086680761	6.76532769556025	1.69133192389006	4.22832980972516	5.91966173361522	6.34249471458774	4.22832980972516	8.24524312896406	4.43974630021142	8.45665961945032	1.69133192389006	2.74841437632135
5.50847457627119	0.211864406779661	4.8728813559322	11.228813559322	5.50847457627119	5.50847457627119	2.11864406779661	6.77966101694915	6.56779661016949	8.89830508474576	2.75423728813559	3.38983050847458	5.72033898305085	1.48305084745763	6.14406779661017	3.17796610169492	3.17796610169492	5.29661016949153	1.0593220338983	3.38983050847458
8.9171974522293	0.636942675159236	3.60934182590234	2.9723991507431	4.45859872611465	7.85562632696391	0.849256900212314	4.67091295116773	2.76008492569002	7.85562632696391	1.27388535031847	7.21868365180467	3.60934182590234	5.73248407643312	3.82165605095541	4.88322717622081	9.34182590233546	5.30785562632696	0.849256900212314	6.15711252653928
8.06794055201699	1.48619957537155	5.09554140127389	5.9447983014862	3.18471337579618	8.06794055201699	3.60934182590234	5.9447983014862	5.09554140127389	8.06794055201699	2.33545647558386	3.18471337579618	5.09554140127389	4.24628450106157	3.39702760084926	4.67091295116773	5.52016985138004	4.88322717622081	1.48619957537155	3.39702760084926
4.88322717622081	1.27388535031847	3.18471337579618	13.1634819532909	6.79405520169851	5.73248407643312	1.69851380042463	4.24628450106157	7.64331210191083	8.28025477707006	1.48619957537155	2.9723991507431	3.82165605095541	0.636942675159236	8.49256900212314	3.82165605095541	2.33545647558386	8.06794055201699	1.27388535031847	2.9723991507431
6.60980810234542	1.49253731343284	6.60980810234542	6.18336886993603	3.19829424307036	7.67590618336887	1.70575692963753	7.24946695095949	6.60980810234542	4.90405117270789	2.3454157782516	5.54371002132196	3.41151385927505	3.62473347547974	2.13219616204691	4.05117270788913	7.67590618336887	7.46268656716418	1.06609808102345	3.19829424307036
8.31556503198294	1.27931769722815	6.60980810234542	4.47761194029851	4.05117270788913	7.46268656716418	2.13219616204691	2.3454157782516	3.83795309168444	10.4477611940298	1.27931769722815	3.41151385927505	5.97014925373134	3.19829424307036	5.75692963752665	4.05117270788913	5.11727078891258	7.67590618336887	2.13219616204691	3.19829424307036
5.11727078891258	1.49253731343284	4.47761194029851	6.18336886993603	3.41151385927505	5.11727078891258	2.98507462686567	4.05117270788913	4.6908315565032	9.16844349680171	1.70575692963753	3.62473347547974	6.18336886993603	6.39658848614073	5.97014925373134	5.97014925373134	4.26439232409382	7.24946695095949	1.27931769722815	3.41151385927505
6.18336886993603	1.06609808102345	7.0362473347548	4.90405117270789	4.26439232409382	9.59488272921109	2.55863539445629	5.33049040511727	4.05117270788913	5.75692963752665	0.852878464818763	4.47761194029851	4.26439232409382	1.49253731343284	2.98507462686567	4.47761194029851	3.41151385927505	6.60980810234542	5.54371002132196	7.88912579957356
10.9207708779443	0.856531049250535	5.35331905781585	3.85438972162741	2.14132762312634	7.92291220556745	1.49892933618844	5.35331905781585	3.85438972162741	6.42398286937901	3.64025695931478	5.13918629550321	5.13918629550321	4.28265524625268	6.42398286937901	5.78158458244111	4.06852248394004	5.35331905781585	0.642398286937901	4.06852248394004
11.7773019271949	0.642398286937901	8.35117773019272	2.35546038543897	4.28265524625268	7.92291220556745	1.71306209850107	1.9271948608137	3.21199143468951	7.70877944325482	1.2847965738758	5.56745182012848	3.21199143468951	4.49678800856531	4.28265524625268	6.20985010706638	5.13918629550321	4.49678800856531	2.14132762312634	5.99571734475375
10.7066381156317	1.07066381156317	5.78158458244111	5.13918629550321	3.21199143468951	10.0642398286938	1.71306209850107	5.35331905781585	2.35546038543897	11.134903640257	2.99785867237687	1.9271948608137	4.06852248394004	1.71306209850107	7.06638115631692	4.92505353319058	4.71092077087794	5.78158458244111	0.428265524625268	2.56959314775161
5.15021459227468	0.214592274678112	4.72103004291846	4.50643776824034	5.36480686695279	5.79399141630901	3.6480686695279	4.72103004291846	4.93562231759657	3.86266094420601	1.931330472103	4.50643776824034	5.15021459227468	2.78969957081545	6.00858369098712	7.72532188841202	6.22317596566524	6.43776824034335	2.78969957081545	6.22317596566524
10.0858369098712	1.07296137339056	4.29184549356223	6.00858369098712	4.72103004291846	10.7296137339056	1.931330472103	4.93562231759657	4.50643776824034	7.93991416309013	3.00429184549356	2.14592274678112	4.93562231759657	2.57510729613734	3.21888412017167	4.50643776824034	6.00858369098712	6.86695278969957	0.429184549356223	2.78969957081545
8.81720430107527	1.93548387096774	5.37634408602151	5.80645161290323	2.58064516129032	7.95698924731183	3.01075268817204	6.88172043010753	6.45161290322581	8.38709677419355	3.44086021505376	4.51612903225806	3.44086021505376	2.36559139784946	3.2258064516129	2.79569892473118	4.94623655913978	6.88172043010753	1.29032258064516	2.58064516129032
2.36559139784946	3.01075268817204	5.37634408602151	2.1505376344086	1.72043010752688	6.45161290322581	2.1505376344086	9.24731182795699	4.51612903225806	7.95698924731183	1.29032258064516	6.66666666666667	5.80645161290323	2.36559139784946	4.08602150537634	8.60215053763441	7.52688172043011	5.16129032258065	1.72043010752688	4.51612903225806
12.7705627705628	0.649350649350649	5.19480519480519	6.92640692640693	3.24675324675325	6.70995670995671	2.16450216450216	3.8961038961039	3.67965367965368	6.92640692640693	1.51515151515152	3.24675324675325	3.24675324675325	5.62770562770563	4.54545454545455	4.54545454545455	6.49350649350649	6.27705627705628	1.94805194805195	3.24675324675325
8.22510822510823	0.649350649350649	5.19480519480519	7.57575757575758	2.38095238095238	8.44155844155844	2.5974025974026	6.70995670995671	8.22510822510823	9.74025974025974	1.08225108225108	3.24675324675325	3.46320346320346	1.51515151515152	3.24675324675325	6.06060606060606	4.76190476190476	7.79220779220779	0.432900432900433	1.51515151515152
13.882863340564	0.433839479392625	4.98915401301518	4.33839479392625	1.51843817787419	8.02603036876356	2.81995661605206	5.2060737527115	1.95227765726681	10.8459869848156	3.03687635574837	4.33839479392625	3.68763557483731	3.68763557483731	6.29067245119306	3.90455531453362	4.12147505422994	7.59219088937093	0.650759219088937	1.51843817787419
8.69565217391304	0.869565217391304	3.47826086956522	4.34782608695652	1.73913043478261	4.34782608695652	3.04347826086957	3.47826086956522	4.34782608695652	9.1304347826087	1.30434782608696	4.34782608695652	6.52173913043478	4.34782608695652	6.52173913043478	3.47826086956522	10.4347826086957	7.39130434782609	0.434782608695652	4.34782608695652
9.15032679738562	1.08932461873638	6.31808278867102	6.5359477124183	3.05010893246187	5.44662309368192	4.57516339869281	4.79302832244009	3.48583877995643	9.80392156862745	1.96078431372549	2.61437908496732	4.35729847494553	3.92156862745098	6.10021786492375	6.31808278867102	3.7037037037037	5.01089324618736	2.39651416122004	2.17864923747277
8.49673202614379	0.65359477124183	5.01089324618736	5.66448801742919	2.8322440087146	6.97167755991285	4.13943355119826	6.10021786492375	2.8322440087146	9.3681917211329	1.96078431372549	4.35729847494553	3.92156862745098	5.66448801742919	4.79302832244009	3.92156862745098	5.66448801742919	6.31808278867102	1.52505446623094	2.61437908496732
2.84463894967177	0.656455142231947	5.90809628008753	6.78336980306346	6.12691466083151	5.68927789934355	0.87527352297593	10.2844638949672	8.09628008752735	5.68927789934355	2.18818380743982	8.7527352297593	4.81400437636762	2.18818380743982	3.50109409190372	5.0328227571116	3.7199124726477	4.37636761487965	0.218818380743982	5.0328227571116
13.1291028446389	0.218818380743982	4.37636761487965	8.53391684901532	2.62582056892779	7.65864332603939	2.62582056892779	2.84463894967177	3.06345733041575	15.7549234135667	0.87527352297593	1.31291028446389	7.43982494529541	1.31291028446389	6.78336980306346	1.75054704595186	3.28227571115974	6.78336980306346	0.87527352297593	1.53172866520788
7.4235807860262	0	6.11353711790393	4.80349344978166	5.24017467248908	6.55021834061135	1.31004366812227	6.11353711790393	4.80349344978166	4.36681222707424	1.74672489082969	6.11353711790393	6.98689956331878	3.05676855895197	5.24017467248908	7.4235807860262	5.24017467248908	6.11353711790393	2.18340611353712	1.74672489082969
2.62008733624454	1.74672489082969	4.36681222707424	6.11353711790393	3.05676855895197	4.36681222707424	2.62008733624454	1.74672489082969	8.29694323144105	6.98689956331878	0.873362445414847	4.80349344978166	7.86026200873363	3.93013100436681	2.62008733624454	8.73362445414847	6.11353711790393	10.0436681222707	1.74672489082969	3.93013100436681
6.79824561403509	1.97368421052632	5.92105263157895	5.26315789473684	3.94736842105263	5.26315789473684	2.63157894736842	6.79824561403509	5.26315789473684	5.48245614035088	2.63157894736842	3.50877192982456	6.35964912280702	2.63157894736842	6.57894736842105	4.82456140350877	5.70175438596491	5.26315789473684	2.41228070175439	3.50877192982456
8.57142857142857	1.75824175824176	4.83516483516484	6.59340659340659	1.53846153846154	4.3956043956044	0.43956043956044	7.69230769230769	5.05494505494505	10.3296703296703	1.75824175824176	5.27472527472527	4.3956043956044	5.71428571428571	3.51648351648352	5.27472527472527	5.05494505494505	6.81318681318681	1.53846153846154	2.1978021978022
7.45614035087719	0.87719298245614	5.70175438596491	11.8421052631579	3.07017543859649	6.57894736842105	0	9.64912280701754	14.4736842105263	8.7719298245614	1.31578947368421	3.94736842105263	1.31578947368421	0.43859649122807	3.50877192982456	2.19298245614035	3.50877192982456	6.57894736842105	0	1.31578947368421
8.7719298245614	0	4.3859649122807	9.21052631578947	5.26315789473684	4.3859649122807	3.50877192982456	5.70175438596491	7.45614035087719	9.21052631578947	0.87719298245614	2.63157894736842	3.94736842105263	4.3859649122807	3.94736842105263	3.50877192982456	5.70175438596491	6.14035087719298	0.43859649122807	3.07017543859649
6.81318681318681	0.659340659340659	5.05494505494505	7.47252747252747	4.61538461538462	6.81318681318681	1.75824175824176	7.25274725274725	6.59340659340659	8.13186813186813	1.75824175824176	4.17582417582418	4.61538461538462	1.0989010989011	4.17582417582418	5.93406593406593	2.63736263736264	6.37362637362637	0.659340659340659	6.15384615384615
8.79120879120879	2.1978021978022	5.49450549450549	2.63736263736264	1.97802197802198	10.1098901098901	1.53846153846154	5.71428571428571	2.1978021978022	5.93406593406593	1.75824175824176	4.83516483516484	3.07692307692308	1.0989010989011	1.75824175824176	9.89010989010989	10.5494505494505	6.59340659340659	1.97802197802198	4.61538461538462
10.1321585903084	0.440528634361234	3.30396475770925	10.352422907489	2.6431718061674	6.16740088105727	1.76211453744493	2.20264317180617	3.9647577092511	12.7753303964758	1.98237885462555	1.98237885462555	6.16740088105727	3.52422907488987	8.81057268722467	3.08370044052863	2.6431718061674	5.94713656387665	1.3215859030837	3.52422907488987
6.84326710816777	0.22075055187638	6.62251655629139	1.54525386313466	1.98675496688742	9.27152317880795	2.42825607064018	5.51876379690949	6.18101545253863	4.85651214128035	1.1037527593819	7.94701986754967	3.3112582781457	3.53200883002207	2.42825607064018	10.3752759381898	6.84326710816777	4.63576158940397	1.54525386313466	5.51876379690949
11.4790286975717	0.22075055187638	4.19426048565121	7.72626931567329	3.09050772626932	7.28476821192053	2.64900662251656	0.22075055187638	2.64900662251656	13.4657836644592	0.883002207505519	1.54525386313466	9.71302428256071	1.54525386313466	10.8167770419426	1.76600441501104	1.54525386313466	5.07726269315673	3.3112582781457	3.53200883002207
7.74336283185841	0.442477876106195	5.08849557522124	9.95575221238938	6.63716814159292	3.76106194690266	3.76106194690266	5.30973451327434	7.74336283185841	8.1858407079646	2.65486725663717	5.08849557522124	2.87610619469027	1.99115044247788	3.53982300884956	6.63716814159292	3.09734513274336	4.42477876106195	1.32743362831858	2.43362831858407
11.5044247787611	0.442477876106195	4.42477876106195	6.63716814159292	3.76106194690266	7.9646017699115	3.31858407079646	4.86725663716814	4.20353982300885	7.07964601769912	2.21238938053097	3.09734513274336	4.20353982300885	4.42477876106195	4.86725663716814	3.31858407079646	5.08849557522124	7.9646017699115	0	3.31858407079646
9.73451327433628	0.663716814159292	5.53097345132743	8.1858407079646	4.86725663716814	5.53097345132743	1.10619469026549	4.20353982300885	3.53982300884956	10.1769911504425	1.54867256637168	1.99115044247788	5.30973451327434	1.76991150442478	8.4070796460177	5.75221238938053	4.42477876106195	7.07964601769912	0.663716814159292	2.21238938053097
6.19469026548673	1.32743362831858	4.86725663716814	3.09734513274336	4.64601769911504	8.4070796460177	3.09734513274336	4.64601769911504	3.53982300884956	8.6283185840708	3.53982300884956	3.53982300884956	7.07964601769912	4.86725663716814	4.20353982300885	7.52212389380531	4.64601769911504	5.08849557522124	1.54867256637168	2.21238938053097
5.30973451327434	0	6.19469026548673	6.19469026548673	5.30973451327434	9.29203539823009	1.76991150442478	6.63716814159292	3.09734513274336	6.63716814159292	0.442477876106195	6.19469026548673	4.42477876106195	6.19469026548673	5.75221238938053	3.09734513274336	5.75221238938053	6.19469026548673	2.21238938053097	1.76991150442478
9.29203539823009	0.442477876106195	7.07964601769912	6.19469026548673	2.65486725663717	7.9646017699115	2.21238938053097	8.4070796460177	7.9646017699115	8.84955752212389	2.21238938053097	0.884955752212389	5.30973451327434	0.884955752212389	4.42477876106195	1.76991150442478	4.42477876106195	8.4070796460177	0	3.09734513274336
4.42477876106195	2.21238938053097	3.53982300884956	7.07964601769912	3.09734513274336	6.63716814159292	0.442477876106195	3.09734513274336	3.98230088495575	3.98230088495575	2.21238938053097	5.30973451327434	7.07964601769912	0.884955752212389	3.98230088495575	11.0619469026549	9.73451327433628	8.84955752212389	0.884955752212389	3.98230088495575
4.46428571428571	4.46428571428571	5.80357142857143	4.01785714285714	5.80357142857143	8.92857142857143	2.23214285714286	6.25	4.01785714285714	4.91071428571429	0.446428571428571	6.25	5.80357142857143	5.80357142857143	1.33928571428571	9.82142857142857	2.67857142857143	2.67857142857143	2.23214285714286	4.91071428571429
6.91964285714286	0.669642857142857	4.91071428571429	7.8125	2.90178571428571	5.58035714285714	2.45535714285714	4.24107142857143	8.92857142857143	6.69642857142857	2.67857142857143	4.01785714285714	5.58035714285714	2.67857142857143	6.02678571428571	5.80357142857143	4.46428571428571	5.58035714285714	1.5625	3.34821428571429
8.48214285714286	1.33928571428571	5.58035714285714	7.8125	2.23214285714286	8.92857142857143	1.11607142857143	8.25892857142857	6.91964285714286	6.91964285714286	2.90178571428571	3.34821428571429	4.46428571428571	2.45535714285714	3.79464285714286	2.90178571428571	4.01785714285714	6.69642857142857	1.33928571428571	3.34821428571429
10.2678571428571	1.5625	5.35714285714286	5.13392857142857	2.90178571428571	6.69642857142857	2.45535714285714	4.24107142857143	1.33928571428571	10.2678571428571	2.00892857142857	2.23214285714286	4.24107142857143	5.13392857142857	6.25	5.13392857142857	6.25	6.69642857142857	1.78571428571429	2.90178571428571
9.61968680089485	0.223713646532438	5.8165548098434	6.26398210290828	4.25055928411633	8.27740492170022	1.78970917225951	5.14541387024608	9.39597315436242	9.17225950782998	0.671140939597315	3.13199105145414	3.80313199105145	1.78970917225951	2.9082774049217	6.04026845637584	4.02684563758389	8.50111856823266	0.447427293064877	1.56599552572707
9.41704035874439	1.79372197309417	4.93273542600897	7.62331838565022	2.24215246636771	6.2780269058296	0.448430493273543	4.48430493273543	3.1390134529148	7.17488789237668	1.34529147982063	0.896860986547085	6.2780269058296	4.03587443946188	5.82959641255605	4.03587443946188	8.07174887892377	8.52017937219731	2.69058295964126	3.58744394618834
6.95067264573991	1.79372197309417	4.93273542600897	7.17488789237668	4.03587443946188	5.60538116591928	2.91479820627803	5.82959641255605	2.69058295964126	9.41704035874439	2.24215246636771	2.91479820627803	6.72645739910314	5.38116591928251	5.82959641255605	5.38116591928251	4.48430493273543	5.38116591928251	1.12107623318386	2.01793721973094
5.39325842696629	1.79775280898876	4.26966292134831	5.61797752808989	2.92134831460674	12.3595505617978	2.69662921348315	1.57303370786517	4.9438202247191	8.31460674157303	2.47191011235955	2.47191011235955	3.82022471910112	4.49438202247191	4.26966292134831	8.31460674157303	4.26966292134831	9.8876404494382	0.898876404494382	2.02247191011236
4.04494382022472	0	6.06741573033708	8.53932584269663	3.59550561797753	4.26966292134831	0.449438202247191	8.53932584269663	10.3370786516854	7.86516853932584	0.674157303370786	8.76404494382022	4.71910112359551	2.47191011235955	2.69662921348315	6.29213483146067	3.82022471910112	3.59550561797753	0.898876404494382	5.1685393258427
6.06741573033708	1.57303370786517	6.74157303370786	4.49438202247191	4.49438202247191	7.19101123595506	2.69662921348315	6.51685393258427	7.86516853932584	6.29213483146067	2.02247191011236	3.37078651685393	3.37078651685393	4.04494382022472	4.26966292134831	4.49438202247191	6.51685393258427	6.06741573033708	1.79775280898876	2.92134831460674
15.0900900900901	0.675675675675676	3.82882882882883	5.63063063063063	2.47747747747748	9.00900900900901	2.47747747747748	5.63063063063063	2.92792792792793	6.98198198198198	2.25225225225225	1.8018018018018	5.63063063063063	2.47747747747748	6.75675675675676	5.18018018018018	5.40540540540541	5.85585585585586	1.35135135135135	1.35135135135135
8.35214446952596	1.35440180586907	4.28893905191874	6.09480812641084	4.28893905191874	9.70654627539503	1.12866817155756	4.51467268623025	2.25733634311512	9.70654627539503	1.8058690744921	2.93453724604966	5.4176072234763	4.28893905191874	5.4176072234763	5.64334085778781	5.64334085778781	7.90067720090294	0.90293453724605	1.12866817155756
5.66893424036281	0.453514739229025	5.66893424036281	8.16326530612245	4.08163265306122	5.21541950113379	2.49433106575964	6.34920634920635	6.34920634920635	9.75056689342404	2.26757369614512	4.98866213151927	4.30839002267574	1.8140589569161	3.85487528344671	5.21541950113379	4.08163265306122	7.70975056689342	1.13378684807256	3.17460317460317
10.2040816326531	0.90702947845805	4.30839002267574	6.12244897959184	2.94784580498866	7.70975056689342	2.94784580498866	6.34920634920635	5.21541950113379	11.1111111111111	1.8140589569161	4.76190476190476	3.85487528344671	2.94784580498866	3.40136054421769	5.4421768707483	4.08163265306122	6.34920634920635	0.226757369614512	2.04081632653061
7.72727272727273	1.13636363636364	5.22727272727273	7.95454545454545	3.18181818181818	8.40909090909091	2.04545454545455	7.5	7.72727272727273	7.5	3.18181818181818	3.18181818181818	3.63636363636364	0.909090909090909	3.18181818181818	5.22727272727273	5.90909090909091	6.59090909090909	0	2.5
9.77272727272727	0.909090909090909	3.40909090909091	5.68181818181818	2.5	7.95454545454545	4.09090909090909	4.77272727272727	2.27272727272727	10.2272727272727	2.95454545454545	4.77272727272727	4.09090909090909	3.18181818181818	4.31818181818182	5	5	7.27272727272727	1.13636363636364	3.40909090909091
6.39269406392694	0.91324200913242	5.02283105022831	8.21917808219178	5.02283105022831	7.30593607305936	2.73972602739726	5.25114155251141	5.47945205479452	10.2739726027397	3.42465753424658	4.79452054794521	3.42465753424658	1.59817351598174	3.65296803652968	4.5662100456621	3.88127853881279	6.39269406392694	1.36986301369863	2.96803652968037
9.83981693363844	0.91533180778032	8.46681922196796	2.97482837528604	3.4324942791762	9.83981693363844	2.97482837528604	5.26315789473684	5.03432494279176	5.49199084668192	2.74599542334096	3.89016018306636	3.89016018306636	2.51716247139588	3.20366132723112	4.5766590389016	3.66132723112128	6.63615560640732	3.66132723112128	3.66132723112128
7.3394495412844	2.29357798165138	5.5045871559633	2.75229357798165	5.5045871559633	4.58715596330275	0.917431192660551	2.75229357798165	4.58715596330275	6.42201834862385	1.37614678899083	3.21100917431193	5.04587155963303	5.5045871559633	2.29357798165138	11.9266055045872	6.88073394495413	7.3394495412844	1.37614678899083	5.04587155963303
6.00461893764434	0.46189376443418	5.31177829099307	6.00461893764434	2.77136258660508	3.23325635103926	0.92378752886836	9.69976905311778	8.31408775981524	8.54503464203233	1.61662817551963	7.15935334872979	3.00230946882217	3.23325635103926	3.23325635103926	7.85219399538106	3.46420323325635	6.9284064665127	0	5.08083140877598
8.77598152424942	1.61662817551963	4.6189376443418	5.77367205542725	3.92609699769053	6.46651270207852	3.46420323325635	5.77367205542725	6.23556581986143	6.69745958429561	3.00230946882217	2.54041570438799	4.15704387990762	3.69515011547344	2.54041570438799	5.08083140877598	6.23556581986143	6.69745958429561	1.84757505773672	3.69515011547344
7.85219399538106	2.54041570438799	4.84988452655889	8.31408775981524	4.6189376443418	7.85219399538106	3.46420323325635	1.38568129330254	3.00230946882217	11.0854503464203	3.46420323325635	0.92378752886836	3.69515011547344	4.15704387990762	8.08314087759815	4.15704387990762	2.07852193995381	5.31177829099307	3.00230946882217	3.00230946882217
10.161662817552	0.23094688221709	4.38799076212471	2.3094688221709	3.69515011547344	8.08314087759815	1.15473441108545	4.84988452655889	5.54272517321016	4.38799076212471	3.00230946882217	4.84988452655889	6.23556581986143	7.15935334872979	1.15473441108545	6.9284064665127	5.77367205542725	7.39030023094688	2.07852193995381	3.46420323325635
9.25925925925926	1.15740740740741	6.48148148148148	6.25	3.00925925925926	6.48148148148148	3.47222222222222	6.71296296296296	2.77777777777778	7.40740740740741	2.77777777777778	4.62962962962963	3.47222222222222	3.00925925925926	6.71296296296296	3.47222222222222	4.62962962962963	5.78703703703704	1.15740740740741	4.16666666666667
8.35266821345708	1.16009280742459	5.33642691415313	6.26450116009281	3.94431554524362	6.49651972157773	2.78422273781903	5.10440835266821	4.17633410672854	6.03248259860789	2.55220417633411	3.94431554524362	4.87238979118329	5.33642691415313	6.49651972157773	6.03248259860789	3.24825986078886	4.40835266821346	0.928074245939675	5.33642691415313
2.08333333333333	2.08333333333333	3.47222222222222	3.47222222222222	6.94444444444444	9.02777777777778	1.38888888888889	4.86111111111111	2.77777777777778	4.86111111111111	1.38888888888889	3.47222222222222	5.55555555555556	8.33333333333333	4.86111111111111	9.02777777777778	4.16666666666667	9.72222222222222	1.38888888888889	3.47222222222222
11.4219114219114	1.86480186480186	5.12820512820513	4.89510489510489	2.56410256410256	4.89510489510489	1.86480186480186	3.72960372960373	3.4965034965035	10.02331002331	4.42890442890443	3.4965034965035	4.1958041958042	5.59440559440559	4.89510489510489	6.06060606060606	4.89510489510489	7.22610722610723	0.699300699300699	1.3986013986014
10.4895104895105	1.63170163170163	5.59440559440559	4.42890442890443	2.0979020979021	11.4219114219114	3.03030303030303	4.89510489510489	4.66200466200466	7.22610722610723	2.0979020979021	2.33100233100233	4.42890442890443	2.7972027972028	4.1958041958042	3.96270396270396	4.1958041958042	10.02331002331	0.699300699300699	2.56410256410256
6.54205607476635	0.700934579439252	4.67289719626168	4.20560747663551	5.8411214953271	4.4392523364486	1.16822429906542	6.77570093457944	1.86915887850467	7.94392523364486	2.80373831775701	8.17757009345794	4.67289719626168	4.4392523364486	5.60747663551402	6.07476635514019	7.24299065420561	5.8411214953271	1.16822429906542	2.57009345794392
8.89929742388759	0.468384074941452	6.79156908665105	6.55737704918033	4.68384074941452	6.55737704918033	3.04449648711944	4.91803278688525	4.21545667447307	5.62060889929742	5.3864168618267	3.04449648711944	5.3864168618267	2.57611241217799	4.21545667447307	4.68384074941452	3.98126463700234	8.43091334894614	0.234192037470726	3.04449648711944
4.94117647058823	0.470588235294118	4.47058823529412	2.35294117647059	3.76470588235294	11.5294117647059	1.41176470588235	3.29411764705882	4.47058823529412	3.29411764705882	1.17647058823529	8.23529411764706	3.29411764705882	1.88235294117647	2.11764705882353	8	9.88235294117647	6.11764705882353	4.70588235294118	7.29411764705882
8.23529411764706	1.17647058823529	4.47058823529412	8	2.82352941176471	8	2.11764705882353	4.23529411764706	2.82352941176471	10.8235294117647	1.41176470588235	0.941176470588235	4	3.52941176470588	8.94117647058824	4.94117647058823	4.47058823529412	6.58823529411765	1.41176470588235	3.76470588235294
6.36792452830189	0.707547169811321	4.24528301886792	5.18867924528302	2.35849056603774	7.07547169811321	1.88679245283019	4.71698113207547	4.95283018867925	6.60377358490566	1.65094339622642	5.42452830188679	5.89622641509434	3.30188679245283	5.42452830188679	8.49056603773585	3.77358490566038	9.90566037735849	2.35849056603774	2.35849056603774
8.9622641509434	1.65094339622642	6.36792452830189	5.42452830188679	1.88679245283019	7.54716981132075	3.77358490566038	3.77358490566038	3.77358490566038	8.9622641509434	1.65094339622642	2.83018867924528	5.66037735849057	1.65094339622642	5.42452830188679	4.4811320754717	6.13207547169811	7.31132075471698	1.41509433962264	4.00943396226415
14.1843971631206	0.236406619385343	6.38297872340426	4.72813238770686	3.07328605200946	9.9290780141844	1.89125295508274	2.12765957446809	0.236406619385343	11.8203309692671	1.41843971631206	0.709219858156028	6.14657210401891	2.12765957446809	8.274231678487	4.72813238770686	3.78250591016548	6.85579196217494	1.41843971631206	2.60047281323877
2.83687943262411	1.18203309692671	7.32860520094563	4.72813238770686	5.43735224586288	4.72813238770686	2.12765957446809	4.9645390070922	8.03782505910165	10.1654846335697	0.945626477541371	5.43735224586288	4.72813238770686	2.60047281323877	3.07328605200946	5.43735224586288	5.91016548463357	6.38297872340426	1.6548463356974	4.9645390070922
7.38095238095238	1.19047619047619	4.52380952380952	9.28571428571429	6.90476190476191	3.33333333333333	1.9047619047619	5.47619047619048	5.47619047619048	8.57142857142857	3.0952380952381	3.80952380952381	3.80952380952381	3.33333333333333	5.47619047619048	5.71428571428571	4.52380952380952	5.47619047619048	1.42857142857143	2.14285714285714
11.9047619047619	0.476190476190476	7.85714285714286	6.19047619047619	4.28571428571429	6.90476190476191	3.0952380952381	4.04761904761905	2.85714285714286	6.90476190476191	1.42857142857143	1.19047619047619	6.19047619047619	4.04761904761905	5	3.80952380952381	6.19047619047619	6.66666666666667	1.19047619047619	2.61904761904762
8.09523809523809	0.952380952380952	5.47619047619048	6.19047619047619	4.28571428571429	9.04761904761905	5.95238095238095	4.76190476190476	5.71428571428571	7.61904761904762	3.33333333333333	2.61904761904762	3.57142857142857	2.14285714285714	4.04761904761905	5.23809523809524	3.0952380952381	6.19047619047619	1.66666666666667	2.85714285714286
6.20525059665871	0.715990453460621	4.77326968973747	7.87589498806683	5.25059665871122	8.83054892601432	3.5799522673031	5.48926014319809	5.25059665871122	7.63723150357995	1.67064439140811	3.81861575178998	4.29594272076372	1.90930787589499	3.34128878281623	6.44391408114559	5.25059665871122	6.20525059665871	0.715990453460621	3.5799522673031
14.8325358851675	0.717703349282297	6.2200956937799	5.98086124401914	3.58851674641148	7.17703349282297	3.11004784688995	3.34928229665072	1.67464114832536	7.6555023923445	2.63157894736842	2.63157894736842	4.30622009569378	2.87081339712919	7.6555023923445	3.82775119617225	4.30622009569378	7.17703349282297	1.67464114832536	1.43540669856459
10.7655502392345	0.478468899521531	6.69856459330144	3.34928229665072	2.63157894736842	9.56937799043062	0.239234449760766	3.11004784688995	3.58851674641148	10.0478468899522	0.717703349282297	2.87081339712919	4.30622009569378	3.82775119617225	5.74162679425837	5.74162679425837	6.69856459330144	10.0478468899522	0.478468899521531	1.91387559808612
8.13397129186603	0.478468899521531	5.02392344497608	5.02392344497608	3.82775119617225	9.33014354066986	2.87081339712919	3.11004784688995	2.63157894736842	8.61244019138756	1.43540669856459	5.02392344497608	4.54545454545455	1.91387559808612	6.45933014354067	5.98086124401914	5.74162679425837	5.74162679425837	2.15311004784689	4.78468899521531
9.56937799043062	0.956937799043062	5.26315789473684	5.74162679425837	3.82775119617225	6.2200956937799	3.82775119617225	5.74162679425837	3.11004784688995	9.33014354066986	2.39234449760766	2.15311004784689	5.50239234449761	2.39234449760766	6.9377990430622	4.06698564593301	4.54545454545455	6.69856459330144	1.19617224880383	3.34928229665072
5.75539568345324	0.959232613908873	6.47482014388489	7.43405275779376	4.07673860911271	4.79616306954436	4.31654676258993	6.23501199040767	8.15347721822542	6.95443645083933	1.91846522781775	3.11750599520384	5.03597122302158	2.39808153477218	4.55635491606715	5.99520383693046	2.87769784172662	5.99520383693046	1.19904076738609	4.55635491606715
5.2757793764988	0.959232613908873	3.11750599520384	12.9496402877698	4.31654676258993	6.23501199040767	1.19904076738609	6.95443645083933	9.83213429256595	11.5107913669065	1.43884892086331	3.11750599520384	2.6378896882494	0.479616306954436	5.51558752997602	4.79616306954436	2.6378896882494	6.71462829736211	0.479616306954436	2.6378896882494
11.7788461538462	0.240384615384615	8.41346153846154	6.49038461538462	5.28846153846154	8.41346153846154	2.40384615384615	3.125	2.64423076923077	9.13461538461538	1.68269230769231	1.92307692307692	4.80769230769231	3.125	7.69230769230769	2.40384615384615	4.80769230769231	4.80769230769231	1.44230769230769	2.16346153846154
9.13461538461538	1.20192307692308	5.76923076923077	5.76923076923077	4.80769230769231	7.93269230769231	2.40384615384615	5.28846153846154	3.36538461538462	6.49038461538462	4.08653846153846	1.92307692307692	4.08653846153846	4.08653846153846	7.69230769230769	7.21153846153846	4.32692307692308	4.32692307692308	0.961538461538462	1.92307692307692
8.89423076923077	0.480769230769231	6.97115384615385	5.76923076923077	4.32692307692308	6.97115384615385	1.44230769230769	6.25	6.97115384615385	6.00961538461539	1.68269230769231	4.32692307692308	2.64423076923077	2.88461538461538	5.28846153846154	5.28846153846154	6.49038461538462	7.45192307692308	0.240384615384615	2.40384615384615
12.8019323671498	1.20772946859903	4.83091787439614	4.10628019323672	2.65700483091787	7.72946859903382	2.89855072463768	3.86473429951691	1.69082125603865	10.6280193236715	1.93236714975845	1.93236714975845	3.38164251207729	6.52173913043478	6.76328502415459	7.0048309178744	3.38164251207729	6.03864734299517	1.69082125603865	1.69082125603865
6.77966101694915	0.242130750605327	4.35835351089588	3.14769975786925	1.93704600484262	7.26392251815981	0.968523002421308	5.08474576271187	5.56900726392252	6.77966101694915	2.42130750605327	6.53753026634383	4.11622276029056	4.11622276029056	2.42130750605327	11.138014527845	5.56900726392252	6.53753026634383	2.42130750605327	5.32687651331719
8.49514563106796	1.94174757281553	4.85436893203883	6.55339805825243	4.36893203883495	6.31067961165049	1.45631067961165	3.88349514563107	4.36893203883495	6.79611650485437	1.21359223300971	3.15533980582524	5.58252427184466	3.88349514563107	5.58252427184466	7.52427184466019	5.8252427184466	5.58252427184466	1.94174757281553	3.39805825242718
13.3495145631068	2.18446601941748	3.39805825242718	5.33980582524272	1.45631067961165	6.55339805825243	1.45631067961165	2.18446601941748	3.88349514563107	4.85436893203883	1.69902912621359	4.12621359223301	8.98058252427185	3.88349514563107	3.88349514563107	5.8252427184466	6.31067961165049	7.28155339805825	1.94174757281553	4.12621359223301
5.33980582524272	2.66990291262136	3.88349514563107	6.79611650485437	2.42718446601942	6.06796116504854	1.94174757281553	2.66990291262136	3.15533980582524	9.22330097087379	3.15533980582524	2.66990291262136	6.31067961165049	4.12621359223301	2.42718446601942	9.22330097087379	7.28155339805825	8.49514563106796	1.21359223300971	3.64077669902913
5.10948905109489	0.97323600973236	6.32603406326034	3.40632603406326	3.64963503649635	8.02919708029197	1.70316301703163	5.83941605839416	6.81265206812652	4.8661800486618	1.45985401459854	7.54257907542579	2.4330900243309	1.94647201946472	3.64963503649635	8.27250608272506	8.27250608272506	7.2992700729927	1.45985401459854	3.64963503649635
5.60975609756098	1.70731707317073	6.09756097560976	3.17073170731707	4.39024390243902	6.82926829268293	1.70731707317073	7.07317073170732	5.1219512195122	4.39024390243902	3.17073170731707	10	3.41463414634146	2.92682926829268	3.17073170731707	5.85365853658537	4.39024390243902	6.34146341463415	2.68292682926829	4.63414634146341
3.65853658536585	1.21951219512195	7.80487804878049	5.60975609756098	3.90243902439024	8.53658536585366	3.17073170731707	3.41463414634146	6.34146341463415	10.4878048780488	2.68292682926829	4.39024390243902	3.90243902439024	2.92682926829268	5.1219512195122	5.1219512195122	4.39024390243902	6.58536585365854	0.975609756097561	2.4390243902439
3.65853658536585	0.975609756097561	5.85365853658537	5.85365853658537	3.90243902439024	7.31707317073171	2.4390243902439	4.14634146341463	4.39024390243902	7.07317073170732	1.95121951219512	6.09756097560976	5.36585365853659	4.39024390243902	4.14634146341463	5.36585365853659	5.36585365853659	7.31707317073171	1.46341463414634	5.60975609756098
6.60146699266504	0.488997555012225	5.8679706601467	10.7579462102689	3.17848410757946	6.11246943765281	2.93398533007335	1.9559902200489	1.9559902200489	14.1809290953545	1.9559902200489	1.46699266503667	6.35696821515892	5.8679706601467	5.13447432762836	5.62347188264059	4.40097799511002	4.88997555012225	0.97799511002445	1.9559902200489
6.86274509803922	0	7.84313725490196	4.90196078431373	3.43137254901961	8.82352941176471	4.90196078431373	3.92156862745098	5.88235294117647	4.90196078431373	0.980392156862745	4.41176470588235	2.45098039215686	3.43137254901961	3.92156862745098	4.90196078431373	5.3921568627451	5.3921568627451	4.41176470588235	5.88235294117647
7.35294117647059	1.47058823529412	4.90196078431373	3.43137254901961	5.88235294117647	5.3921568627451	0.980392156862745	5.3921568627451	1.47058823529412	4.41176470588235	2.94117647058824	6.86274509803922	9.31372549019608	3.92156862745098	3.92156862745098	6.37254901960784	6.37254901960784	7.35294117647059	2.45098039215686	2.45098039215686
7.63546798029557	0	6.65024630541872	6.40394088669951	5.41871921182266	6.89655172413793	1.47783251231527	5.17241379310345	6.40394088669951	8.3743842364532	1.47783251231527	6.65024630541872	3.20197044334975	2.95566502463054	2.46305418719212	6.1576354679803	3.44827586206897	7.63546798029557	0.985221674876847	3.44827586206897
5.92592592592593	0.987654320987654	5.92592592592593	2.46913580246914	2.22222222222222	7.65432098765432	0.740740740740741	5.67901234567901	9.38271604938272	4.93827160493827	1.48148148148148	7.65432098765432	3.20987654320988	1.72839506172839	2.22222222222222	9.87654320987654	8.88888888888889	8.88888888888889	1.23456790123457	1.72839506172839
8.64197530864197	1.48148148148148	4.44444444444444	8.39506172839506	4.19753086419753	7.40740740740741	2.71604938271605	4.69135802469136	6.41975308641975	8.88888888888889	1.97530864197531	3.20987654320988	3.45679012345679	0.987654320987654	3.7037037037037	4.69135802469136	6.17283950617284	8.39506172839506	0.246913580246914	2.71604938271605
8.43672456575682	0.248138957816377	5.95533498759305	8.6848635235732	3.2258064516129	5.95533498759305	1.98511166253102	3.97022332506203	3.47394540942928	9.18114143920596	1.24069478908189	3.97022332506203	4.46650124069479	3.97022332506203	6.20347394540943	3.72208436724566	4.46650124069479	8.43672456575682	1.98511166253102	3.2258064516129
5.4590570719603	1.73697270471464	5.70719602977668	7.69230769230769	5.21091811414392	2.97766749379653	3.2258064516129	3.2258064516129	4.96277915632754	8.18858560794045	2.72952853598015	4.21836228287841	3.97022332506203	4.96277915632754	4.46650124069479	6.20347394540943	3.72208436724566	6.94789081885856	2.23325062034739	4.96277915632754
2.48756218905473	0	8.45771144278607	7.96019900497512	0.497512437810945	6.46766169154229	1.49253731343284	3.48258706467662	11.9402985074627	4.47761194029851	0.497512437810945	8.45771144278607	2.23880597014925	2.48756218905473	0.995024875621891	2.98507462686567	14.4278606965174	6.46766169154229	2.48756218905473	4.47761194029851
10.4477611940298	0.746268656716418	3.23383084577114	7.96019900497512	2.7363184079602	4.22885572139304	3.48258706467662	4.97512437810945	2.48756218905473	13.681592039801	1.99004975124378	5.4726368159204	1.99004975124378	8.70646766169154	6.71641791044776	4.22885572139304	2.48756218905473	2.98507462686567	2.7363184079602	1.49253731343284
7.71144278606965	1.24378109452736	5.72139303482587	6.71641791044776	3.23383084577114	6.96517412935323	2.23880597014925	3.73134328358209	6.46766169154229	9.95024875621891	2.98507462686567	3.23383084577114	2.7363184079602	3.23383084577114	4.47761194029851	4.72636815920398	5.22388059701492	3.23383084577114	2.7363184079602	6.21890547263682
7.98004987531172	0.498753117206983	4.48877805486284	8.7281795511222	1.99501246882793	8.97755610972569	1.99501246882793	7.23192019950125	8.22942643391521	9.97506234413965	2.7431421446384	4.23940149625935	2.7431421446384	1.74563591022444	2.7431421446384	3.49127182044888	6.48379052369077	7.98004987531172	0.249376558603491	0.249376558603491
8	0.25	7.25	4.5	3.25	6	1	4.5	4.5	10.25	2	2.75	6.75	6	3.75	6.25	3	6.5	1	5.25
6.265664160401	0.25062656641604	9.02255639097744	5.76441102756892	3.7593984962406	6.265664160401	2.25563909774436	5.26315789473684	9.02255639097744	4.01002506265664	2.00501253132832	6.51629072681704	2.5062656641604	2.5062656641604	2.25563909774436	6.01503759398496	6.01503759398496	4.01002506265664	2.5062656641604	6.51629072681704
8.02005012531328	1.00250626566416	5.76441102756892	5.26315789473684	2.5062656641604	8.52130325814536	1.50375939849624	6.51629072681704	4.76190476190476	8.7719298245614	4.26065162907268	3.25814536340852	4.01002506265664	3.50877192982456	4.76190476190476	5.26315789473684	5.0125313283208	6.76691729323308	2.00501253132832	1.2531328320802
5	2	4	3.5	5.5	5	1.5	4	4	7.5	2.5	6.5	4	5.5	2	11.5	6	8	4.5	0
10.2756892230576	0.75187969924812	5.26315789473684	6.01503759398496	1.75438596491228	7.26817042606516	1.50375939849624	5.51378446115288	3.00751879699248	9.77443609022556	2.5062656641604	2.25563909774436	3.50877192982456	3.25814536340852	5.51378446115288	7.76942355889724	4.76190476190476	9.02255639097744	0.75187969924812	2.25563909774436
7.03517587939699	1.50753768844221	6.53266331658291	5.0251256281407	3.26633165829146	6.53266331658291	2.51256281407035	3.01507537688442	2.51256281407035	9.79899497487437	2.01005025125628	4.52261306532663	4.02010050251256	4.02010050251256	6.53266331658291	6.78391959798995	5.0251256281407	8.04020100502512	1.25628140703518	2.76381909547739
4.28211586901763	0.251889168765743	5.2896725440806	5.03778337531486	1.7632241813602	5.79345088161209	2.01511335012594	5.54156171284635	1.7632241813602	6.29722921914358	0.251889168765743	4.28211586901763	8.81612090680101	2.01511335012594	5.03778337531486	9.82367758186398	11.0831234256927	8.81612090680101	1.00755667506297	3.5264483627204
5.2896725440806	2.01511335012594	5.79345088161209	6.54911838790932	4.28211586901763	4.78589420654912	1.51133501259446	4.78589420654912	8.31234256926952	11.5869017632242	3.27455919395466	3.77833753148615	2.77078085642317	4.28211586901763	4.03022670025189	4.78589420654912	3.5264483627204	6.29722921914358	1.51133501259446	3.5264483627204
8.56423173803526	0.251889168765743	3.27455919395466	10.5793450881612	2.77078085642317	5.79345088161209	1.00755667506297	4.28211586901763	3.77833753148615	7.05289672544081	2.26700251889169	3.27455919395466	8.31234256926952	7.05289672544081	3.5264483627204	8.31234256926952	5.03778337531486	5.54156171284635	0	2.01511335012594
5.05050505050505	0.505050505050505	6.06060606060606	6.81818181818182	5.3030303030303	5.80808080808081	2.77777777777778	7.07070707070707	8.83838383838384	6.31313131313131	1.76767676767677	6.06060606060606	3.28282828282828	3.28282828282828	3.53535353535354	2.77777777777778	3.78787878787879	5.80808080808081	1.01010101010101	6.81818181818182
7.08860759493671	1.0126582278481	4.81012658227848	7.34177215189873	3.54430379746835	6.32911392405063	1.77215189873418	3.79746835443038	3.0379746835443	10.8860759493671	3.79746835443038	3.54430379746835	5.06329113924051	4.05063291139241	6.32911392405063	5.82278481012658	4.55696202531646	7.84810126582278	0.253164556962025	1.77215189873418
8.62944162436548	0.50761421319797	6.5989847715736	2.53807106598985	2.79187817258883	11.1675126903553	1.52284263959391	4.31472081218274	1.26903553299492	5.83756345177665	0.761421319796954	3.55329949238579	6.85279187817259	3.80710659898477	6.5989847715736	7.86802030456853	7.61421319796954	5.32994923857868	1.52284263959391	3.55329949238579
5.32994923857868	1.52284263959391	6.85279187817259	3.04568527918782	3.55329949238579	7.36040609137056	3.55329949238579	3.55329949238579	4.06091370558376	7.86802030456853	5.32994923857868	3.55329949238579	4.82233502538071	4.06091370558376	5.0761421319797	5.83756345177665	4.82233502538071	7.61421319796954	2.03045685279188	2.79187817258883
4.56852791878173	1.52284263959391	3.55329949238579	5.83756345177665	4.06091370558376	7.86802030456853	2.28426395939086	3.55329949238579	4.31472081218274	11.6751269035533	3.04568527918782	2.53807106598985	6.5989847715736	4.82233502538071	5.83756345177665	4.06091370558376	4.06091370558376	7.86802030456853	2.28426395939086	2.28426395939086
6.5989847715736	0.50761421319797	5.32994923857868	5.0761421319797	4.82233502538071	9.64467005076142	2.03045685279188	5.0761421319797	4.82233502538071	5.83756345177665	1.26903553299492	5.0761421319797	4.82233502538071	2.53807106598985	5.58375634517767	7.36040609137056	2.79187817258883	8.88324873096447	2.03045685279188	2.53807106598985
6.12244897959184	1.78571428571429	6.12244897959184	5.35714285714286	3.31632653061224	4.08163265306122	4.8469387755102	7.14285714285714	5.86734693877551	11.2244897959184	2.29591836734694	4.8469387755102	5.10204081632653	3.06122448979592	4.8469387755102	4.08163265306122	3.57142857142857	3.57142857142857	0.76530612244898	4.8469387755102
13.7755102040816	0.255102040816327	3.06122448979592	4.08163265306122	2.04081632653061	9.43877551020408	3.57142857142857	4.59183673469388	3.8265306122449	7.90816326530612	3.06122448979592	2.29591836734694	4.8469387755102	5.61224489795918	5.35714285714286	3.8265306122449	3.31632653061224	8.41836734693877	2.29591836734694	1.27551020408163
4.59183673469388	0.510204081632653	8.6734693877551	7.14285714285714	5.10204081632653	3.06122448979592	5.61224489795918	6.12244897959184	5.61224489795918	13.265306122449	3.06122448979592	4.08163265306122	1.53061224489796	3.57142857142857	3.57142857142857	5.61224489795918	4.59183673469388	3.06122448979592	1.02040816326531	3.06122448979592
5.86734693877551	0.510204081632653	4.33673469387755	4.8469387755102	3.31632653061224	8.6734693877551	1.27551020408163	6.12244897959184	6.88775510204082	8.41836734693877	1.02040816326531	7.14285714285714	4.8469387755102	4.08163265306122	1.27551020408163	6.37755102040816	7.90816326530612	5.61224489795918	1.53061224489796	2.80612244897959
13.0102040816327	1.02040816326531	6.63265306122449	5.35714285714286	2.80612244897959	9.18367346938776	1.02040816326531	5.86734693877551	5.61224489795918	6.63265306122449	2.29591836734694	4.33673469387755	2.80612244897959	2.55102040816327	4.33673469387755	3.57142857142857	4.08163265306122	7.14285714285714	0.255102040816327	4.33673469387755
14.030612244898	1.02040816326531	3.31632653061224	6.63265306122449	1.78571428571429	7.6530612244898	1.53061224489796	3.31632653061224	7.6530612244898	8.6734693877551	1.53061224489796	4.08163265306122	2.29591836734694	5.86734693877551	2.29591836734694	5.10204081632653	8.16326530612245	4.33673469387755	1.02040816326531	2.55102040816327
8.95140664961637	1.27877237851662	6.90537084398977	3.32480818414322	3.0690537084399	9.20716112531969	1.79028132992327	3.32480818414322	4.85933503836317	5.88235294117647	1.27877237851662	6.64961636828645	2.81329923273657	2.81329923273657	3.32480818414322	6.39386189258312	5.88235294117647	5.1150895140665	2.55754475703325	7.41687979539642
10.7416879795396	1.27877237851662	5.88235294117647	6.1381074168798	3.32480818414322	8.18414322250639	1.79028132992327	6.90537084398977	3.83631713554987	8.69565217391304	2.55754475703325	3.58056265984655	4.60358056265985	3.0690537084399	5.62659846547315	5.37084398976982	3.0690537084399	4.85933503836317	0.51150895140665	2.81329923273657
7.16112531969309	0.255754475703325	6.64961636828645	4.0920716112532	4.0920716112532	8.69565217391304	1.0230179028133	5.1150895140665	5.88235294117647	8.43989769820972	3.0690537084399	5.62659846547315	3.58056265984655	4.34782608695652	3.83631713554987	5.88235294117647	4.60358056265985	6.90537084398977	1.0230179028133	2.55754475703325
7.17948717948718	1.28205128205128	6.41025641025641	2.56410256410256	5.38461538461539	8.2051282051282	2.30769230769231	4.87179487179487	5.12820512820513	8.71794871794872	1.53846153846154	3.07692307692308	3.84615384615385	4.1025641025641	4.87179487179487	7.17948717948718	6.41025641025641	3.58974358974359	2.05128205128205	4.1025641025641
6.41025641025641	0.769230769230769	4.61538461538462	5.8974358974359	4.35897435897436	5.12820512820513	1.79487179487179	5.8974358974359	8.46153846153846	7.69230769230769	1.79487179487179	3.84615384615385	5.64102564102564	4.61538461538462	2.82051282051282	6.92307692307692	5.12820512820513	5.38461538461539	1.53846153846154	4.1025641025641
6.66666666666667	0	5.64102564102564	2.56410256410256	6.66666666666667	6.15384615384615	1.02564102564103	5.12820512820513	5.64102564102564	4.1025641025641	0	7.69230769230769	3.58974358974359	3.07692307692308	2.05128205128205	7.17948717948718	12.3076923076923	8.2051282051282	1.53846153846154	3.58974358974359
10.025706940874	0	3.59897172236504	4.37017994858612	1.79948586118252	7.7120822622108	1.2853470437018	4.88431876606684	5.65552699228792	7.7120822622108	2.31362467866324	3.08483290488432	5.91259640102828	6.426735218509	3.08483290488432	5.91259640102828	4.62724935732648	7.19794344473008	3.34190231362468	3.8560411311054
9.76863753213368	0.25706940874036	3.08483290488432	6.16966580976864	2.5706940874036	8.74035989717224	1.79948586118252	3.59897172236504	3.08483290488432	10.5398457583548	2.05655526992288	2.31362467866324	5.39845758354756	5.39845758354756	4.11311053984576	4.11311053984576	5.1413881748072	11.8251928020566	0.51413881748072	2.31362467866324
5.91259640102828	0.51413881748072	5.65552699228792	5.1413881748072	2.5706940874036	6.426735218509	2.05655526992288	6.68380462724936	8.74035989717224	10.5398457583548	2.31362467866324	4.62724935732648	3.8560411311054	4.11311053984576	2.5706940874036	5.91259640102828	4.88431876606684	5.39845758354756	0.51413881748072	4.37017994858612
5.94315245478036	2.0671834625323	4.1343669250646	8.01033591731266	4.1343669250646	6.45994832041344	1.80878552971576	7.75193798449612	4.1343669250646	8.2687338501292	3.10077519379845	4.65116279069767	3.61757105943152	3.10077519379845	4.90956072351421	6.97674418604651	4.1343669250646	5.68475452196382	0.775193798449612	3.10077519379845
5.16795865633075	0	7.23514211886305	3.35917312661499	2.32558139534884	7.23514211886305	2.0671834625323	6.2015503875969	5.42635658914729	4.39276485788114	1.29198966408269	9.30232558139535	6.2015503875969	2.58397932816537	1.29198966408269	5.94315245478036	8.78552971576227	9.04392764857881	0.516795865633075	4.39276485788114
7.75193798449612	1.55038759689922	5.42635658914729	2.0671834625323	3.10077519379845	11.3695090439276	2.58397932816537	5.94315245478036	3.61757105943152	4.65116279069767	1.03359173126615	6.2015503875969	3.10077519379845	3.87596899224806	2.0671834625323	7.49354005167959	7.75193798449612	8.52713178294574	1.55038759689922	3.10077519379845
8.29015544041451	1.03626943005181	5.44041450777202	5.69948186528497	3.36787564766839	8.03108808290155	3.36787564766839	5.44041450777202	6.47668393782383	6.99481865284974	1.81347150259067	4.66321243523316	3.62694300518135	3.8860103626943	1.55440414507772	6.47668393782383	4.40414507772021	7.7720207253886	1.03626943005181	3.36787564766839
11.9170984455959	0.518134715025907	7.7720207253886	5.69948186528497	3.10880829015544	9.58549222797927	2.84974093264249	3.36787564766839	0.259067357512953	9.06735751295337	1.03626943005181	2.07253886010363	5.44041450777202	0.518134715025907	6.99481865284974	4.66321243523316	4.92227979274611	9.32642487046632	1.55440414507772	2.07253886010363
12.1761658031088	1.03626943005181	4.92227979274611	6.73575129533679	2.84974093264249	7.25388601036269	0.77720207253886	2.84974093264249	7.51295336787565	10.1036269430052	1.03626943005181	4.14507772020725	3.10880829015544	4.92227979274611	2.59067357512953	6.99481865284974	7.7720207253886	3.10880829015544	0.518134715025907	2.33160621761658
6.23376623376623	0.25974025974026	5.45454545454545	7.79220779220779	6.23376623376623	9.61038961038961	2.07792207792208	6.23376623376623	4.15584415584416	8.57142857142857	3.37662337662338	3.8961038961039	4.67532467532468	2.85714285714286	4.93506493506494	4.15584415584416	3.63636363636364	4.41558441558442	0.519480519480519	3.63636363636364
12.987012987013	0.779220779220779	5.97402597402597	3.8961038961039	2.33766233766234	12.2077922077922	1.03896103896104	4.93506493506494	1.03896103896104	6.75324675324675	0.25974025974026	3.63636363636364	8.31168831168831	3.37662337662338	2.85714285714286	5.45454545454545	5.45454545454545	7.27272727272727	1.2987012987013	2.85714285714286
3.10077519379845	3.10077519379845	6.2015503875969	3.87596899224806	5.42635658914729	9.30232558139535	1.55038759689922	2.32558139534884	6.97674418604651	6.2015503875969	1.55038759689922	5.42635658914729	1.55038759689922	3.87596899224806	1.55038759689922	4.65116279069767	7.75193798449612	9.30232558139535	3.10077519379845	5.42635658914729
12.2077922077922	0.519480519480519	4.41558441558442	4.93506493506494	2.07792207792208	7.79220779220779	2.33766233766234	5.45454545454545	3.63636363636364	10.9090909090909	2.85714285714286	1.81818181818182	4.93506493506494	3.8961038961039	3.8961038961039	4.15584415584416	4.93506493506494	8.05194805194805	1.55844155844156	2.33766233766234
5.20833333333333	1.30208333333333	7.29166666666667	5.72916666666667	4.42708333333333	7.55208333333333	2.34375	4.6875	7.8125	9.11458333333333	2.34375	2.86458333333333	3.38541666666667	4.16666666666667	4.42708333333333	5.20833333333333	6.51041666666667	4.6875	0.78125	2.86458333333333
6.52741514360313	0.783289817232376	4.43864229765013	5.48302872062663	3.1331592689295	7.04960835509138	0.783289817232376	6.26631853785901	6.00522193211488	6.00522193211488	2.87206266318538	4.96083550913838	2.87206266318538	4.17754569190601	4.96083550913838	10.1827676240209	6.26631853785901	7.04960835509138	0	2.87206266318538
13.8381201044386	1.0443864229765	6.00522193211488	3.39425587467363	3.1331592689295	10.1827676240209	2.87206266318538	5.22193211488251	1.82767624020888	6.26631853785901	2.87206266318538	2.61096605744125	4.69973890339426	2.61096605744125	5.48302872062663	6.00522193211488	5.74412532637076	6.52741514360313	0.783289817232376	1.56657963446475
8.09399477806789	0	8.35509138381201	5.74412532637076	3.1331592689295	9.39947780678851	1.82767624020888	5.74412532637076	7.04960835509138	4.96083550913838	1.56657963446475	5.48302872062663	4.17754569190601	3.65535248041775	2.61096605744125	5.74412532637076	5.22193211488251	3.91644908616188	0.783289817232376	5.22193211488251
8.3989501312336	2.6246719160105	6.8241469816273	7.3490813648294	4.98687664041995	4.7244094488189	1.5748031496063	6.8241469816273	7.8740157480315	7.08661417322835	2.0997375328084	3.93700787401575	1.0498687664042	3.41207349081365	4.7244094488189	4.46194225721785	5.51181102362205	4.98687664041995	0.78740157480315	3.41207349081365
3.1496062992126	1.31233595800525	7.08661417322835	4.7244094488189	5.249343832021	4.98687664041995	3.1496062992126	6.2992125984252	7.8740157480315	9.44881889763779	3.1496062992126	3.6745406824147	4.98687664041995	2.36220472440945	3.1496062992126	6.56167979002625	4.7244094488189	4.1994750656168	2.36220472440945	4.1994750656168
8.66141732283465	1.0498687664042	6.2992125984252	2.0997375328084	2.0997375328084	9.71128608923885	1.5748031496063	5.7742782152231	5.7742782152231	4.1994750656168	0.78740157480315	8.66141732283465	3.1496062992126	1.83727034120735	2.36220472440945	6.56167979002625	8.66141732283465	7.08661417322835	1.83727034120735	4.46194225721785
4.73684210526316	2.10526315789474	5.78947368421053	6.05263157894737	4.21052631578947	5.78947368421053	1.57894736842105	7.63157894736842	7.63157894736842	10.2631578947368	2.63157894736842	5.52631578947368	3.15789473684211	1.84210526315789	2.63157894736842	6.57894736842105	4.47368421052632	5.78947368421053	1.31578947368421	2.89473684210526
6.31578947368421	2.10526315789474	4.47368421052632	4.73684210526316	4.21052631578947	4.73684210526316	1.84210526315789	5.26315789473684	5	9.73684210526316	0.789473684210526	3.15789473684211	7.10526315789474	3.94736842105263	5.78947368421053	5.26315789473684	5.78947368421053	7.10526315789474	0.526315789473684	4.73684210526316
6.57894736842105	0.263157894736842	5.52631578947368	8.68421052631579	3.68421052631579	4.73684210526316	0.526315789473684	10	10.2631578947368	7.36842105263158	1.57894736842105	3.42105263157895	2.89473684210526	1.05263157894737	6.31578947368421	5	2.89473684210526	7.89473684210526	0	3.94736842105263
7.14285714285714	1.32275132275132	5.55555555555556	4.4973544973545	2.91005291005291	11.9047619047619	2.91005291005291	6.87830687830688	5.82010582010582	7.40740740740741	4.76190476190476	3.43915343915344	3.43915343915344	1.58730158730159	3.7037037037037	4.23280423280423	3.17460317460317	9.25925925925926	1.05820105820106	1.85185185185185
9.25925925925926	1.05820105820106	6.08465608465608	4.76190476190476	3.7037037037037	6.08465608465608	2.11640211640212	3.17460317460317	4.76190476190476	7.14285714285714	2.38095238095238	3.96825396825397	5.29100529100529	4.23280423280423	5.82010582010582	5.02645502645503	5.82010582010582	5.55555555555556	1.85185185185185	4.76190476190476
5.55555555555556	0	5.82010582010582	5.55555555555556	5.82010582010582	3.43915343915344	1.32275132275132	9.25925925925926	9.52380952380952	6.61375661375661	2.91005291005291	7.40740740740741	3.17460317460317	2.64550264550265	3.43915343915344	5.82010582010582	3.7037037037037	5.82010582010582	1.32275132275132	3.7037037037037
6.10079575596817	0.530503978779841	5.03978779840849	7.16180371352785	6.63129973474801	5.83554376657825	2.38726790450928	5.57029177718833	9.28381962864722	8.48806366047745	1.59151193633952	4.24403183023873	3.71352785145889	3.71352785145889	3.97877984084881	4.24403183023873	3.71352785145889	5.30503978779841	1.59151193633952	3.71352785145889
5.57029177718833	1.06100795755968	5.83554376657825	6.10079575596817	3.97877984084881	5.30503978779841	1.06100795755968	3.44827586206897	5.83554376657825	8.22281167108753	2.12201591511936	6.10079575596817	4.77453580901857	4.24403183023873	7.16180371352785	3.97877984084881	4.24403183023873	6.63129973474801	2.6525198938992	4.50928381962865
10.6382978723404	0.531914893617021	4.25531914893617	5.0531914893617	1.86170212765957	7.18085106382979	2.65957446808511	6.38297872340426	4.25531914893617	8.51063829787234	5.58510638297872	2.3936170212766	5.58510638297872	3.19148936170213	5.58510638297872	6.38297872340426	3.98936170212766	7.4468085106383	0.265957446808511	1.06382978723404
10.6382978723404	0.797872340425532	3.45744680851064	3.72340425531915	3.72340425531915	6.11702127659574	1.59574468085106	6.38297872340426	0.265957446808511	7.4468085106383	5.0531914893617	4.78723404255319	5.58510638297872	5.31914893617021	6.38297872340426	2.92553191489362	7.97872340425532	6.91489361702128	1.32978723404255	2.3936170212766
5.31914893617021	2.12765957446809	3.98936170212766	6.64893617021277	3.45744680851064	5.0531914893617	4.52127659574468	6.11702127659574	5.58510638297872	9.30851063829787	2.65957446808511	3.72340425531915	2.92553191489362	7.97872340425532	5.58510638297872	3.45744680851064	2.65957446808511	7.97872340425532	0	3.72340425531915
9.04255319148936	1.06382978723404	5.85106382978723	4.25531914893617	2.12765957446809	5.85106382978723	3.45744680851064	4.52127659574468	3.45744680851064	9.57446808510638	3.19148936170213	4.78723404255319	2.3936170212766	3.19148936170213	9.30851063829787	6.38297872340426	4.25531914893617	6.38297872340426	1.86170212765957	1.86170212765957
8.77659574468085	0.531914893617021	6.11702127659574	2.12765957446809	3.19148936170213	7.97872340425532	2.12765957446809	2.3936170212766	2.12765957446809	8.77659574468085	2.12765957446809	4.25531914893617	3.19148936170213	4.78723404255319	3.98936170212766	7.71276595744681	10.3723404255319	7.97872340425532	0.531914893617021	3.72340425531915
7.2	1.33333333333333	6.4	4.8	5.6	5.33333333333333	2.4	3.46666666666667	4.53333333333333	8.8	1.06666666666667	1.86666666666667	5.6	5.6	7.46666666666667	4.53333333333333	3.46666666666667	6.66666666666667	2.66666666666667	4
6.93333333333333	2.13333333333333	5.06666666666667	8.53333333333333	4	5.86666666666667	1.33333333333333	3.73333333333333	6.4	10.1333333333333	1.6	1.86666666666667	3.2	5.86666666666667	5.6	4.26666666666667	2.66666666666667	7.46666666666667	0.8	5.33333333333333
4.54545454545455	1.33689839572193	3.47593582887701	5.88235294117647	4.01069518716578	8.55614973262032	2.40641711229947	5.3475935828877	3.20855614973262	9.62566844919786	1.33689839572193	5.08021390374332	5.88235294117647	3.74331550802139	5.61497326203209	3.47593582887701	5.88235294117647	6.95187165775401	2.67379679144385	3.74331550802139
5.3475935828877	0.802139037433155	4.27807486631016	10.1604278074866	5.61497326203209	5.08021390374332	2.40641711229947	6.68449197860963	7.2192513368984	8.82352941176471	1.33689839572193	2.40641711229947	3.47593582887701	0.53475935828877	8.82352941176471	5.88235294117647	2.67379679144385	5.88235294117647	1.33689839572193	4.01069518716578
9.62566844919786	2.13903743315508	4.81283422459893	6.14973262032086	2.94117647058824	7.2192513368984	4.81283422459893	5.61497326203209	3.20855614973262	9.89304812834225	1.60427807486631	3.20855614973262	2.67379679144385	3.47593582887701	6.68449197860963	5.61497326203209	4.54545454545455	6.68449197860963	0.53475935828877	1.33689839572193
5.88235294117647	1.60427807486631	5.61497326203209	4.27807486631016	4.27807486631016	6.41711229946524	1.33689839572193	6.68449197860963	4.01069518716578	5.08021390374332	3.47593582887701	9.09090909090909	5.88235294117647	4.01069518716578	3.74331550802139	4.81283422459893	4.81283422459893	4.81283422459893	1.8716577540107	5.08021390374332
4.82573726541555	0.536193029490617	5.09383378016086	9.6514745308311	4.55764075067024	4.02144772117962	1.60857908847185	5.36193029490617	10.455764075067	8.84718498659517	2.68096514745308	3.75335120643432	3.48525469168901	5.63002680965147	5.63002680965147	2.94906166219839	3.48525469168901	5.36193029490617	1.60857908847185	3.2171581769437
4.82573726541555	0.268096514745308	9.38337801608579	9.11528150134048	3.48525469168901	5.36193029490617	3.75335120643432	5.36193029490617	5.63002680965147	4.02144772117962	1.60857908847185	4.55764075067024	4.55764075067024	2.94906166219839	3.2171581769437	6.4343163538874	5.89812332439678	5.09383378016086	3.48525469168901	3.75335120643432
10.7238605898123	0.536193029490617	7.77479892761394	4.02144772117962	2.41286863270777	10.1876675603217	1.07238605898123	6.16621983914209	6.97050938337802	5.89812332439678	2.41286863270777	3.75335120643432	4.02144772117962	4.82573726541555	2.68096514745308	4.82573726541555	3.75335120643432	6.16621983914209	1.07238605898123	3.48525469168901
7.25806451612903	0.806451612903226	7.25806451612903	7.25806451612903	3.76344086021505	5.10752688172043	2.41935483870968	5.37634408602151	5.37634408602151	7.52688172043011	2.95698924731183	2.1505376344086	5.10752688172043	4.3010752688172	6.45161290322581	3.76344086021505	5.64516129032258	5.10752688172043	1.88172043010753	3.2258064516129
7.52688172043011	1.88172043010753	6.72043010752688	5.91397849462366	1.88172043010753	10.4838709677419	2.1505376344086	5.64516129032258	4.83870967741935	8.87096774193548	1.88172043010753	2.95698924731183	3.76344086021505	2.1505376344086	2.95698924731183	5.37634408602151	4.3010752688172	9.67741935483871	1.34408602150538	2.41935483870968
4.03225806451613	1.88172043010753	3.49462365591398	6.72043010752688	4.3010752688172	2.41935483870968	2.41935483870968	7.52688172043011	6.98924731182796	11.5591397849462	3.49462365591398	4.83870967741935	2.68817204301075	3.49462365591398	4.83870967741935	8.06451612903226	4.3010752688172	4.56989247311828	0.806451612903226	4.3010752688172
11.5591397849462	0	4.03225806451613	8.87096774193548	3.76344086021505	9.67741935483871	1.61290322580645	2.95698924731183	4.3010752688172	10.2150537634409	1.61290322580645	1.34408602150538	6.72043010752688	0.537634408602151	6.18279569892473	4.3010752688172	3.49462365591398	9.40860215053763	0.806451612903226	1.34408602150538
9.70350404312669	0.539083557951483	7.54716981132075	4.85175202156334	4.31266846361186	4.85175202156334	1.34770889487871	3.50404312668464	8.08625336927224	8.35579514824798	1.34770889487871	5.66037735849057	5.66037735849057	1.88679245283019	2.69541778975741	4.85175202156334	4.04312668463612	8.08625336927224	1.88679245283019	3.50404312668464
7.8167115902965	0.269541778975741	3.77358490566038	10.5121293800539	1.07816711590297	6.46900269541779	0	9.70350404312669	10.2425876010782	8.89487870619946	1.07816711590297	4.04312668463612	4.31266846361186	2.69541778975741	4.04312668463612	2.96495956873315	3.50404312668464	9.1644204851752	1.07816711590297	1.07816711590297
7.54716981132075	2.15633423180593	4.85175202156334	2.15633423180593	4.31266846361186	9.1644204851752	1.88679245283019	3.50404312668464	2.69541778975741	4.85175202156334	0.539083557951483	7.54716981132075	2.69541778975741	5.39083557951483	1.34770889487871	7.8167115902965	8.89487870619946	6.46900269541779	4.04312668463612	4.85175202156334
5.12129380053908	0.539083557951483	5.66037735849057	4.5822102425876	3.23450134770889	7.00808625336927	1.07816711590297	6.46900269541779	5.66037735849057	7.27762803234501	2.96495956873315	5.92991913746631	4.5822102425876	2.42587601078167	2.69541778975741	6.19946091644205	8.89487870619946	6.46900269541779	0.808625336927224	5.12129380053908
6.50406504065041	1.6260162601626	5.14905149051491	6.50406504065041	2.4390243902439	6.50406504065041	2.710027100271	6.77506775067751	5.42005420054201	8.40108401084011	2.9810298102981	2.9810298102981	2.9810298102981	2.9810298102981	6.77506775067751	6.23306233062331	5.14905149051491	5.42005420054201	2.1680216802168	2.9810298102981
8.13008130081301	1.6260162601626	4.0650406504065	6.23306233062331	2.9810298102981	7.58807588075881	2.9810298102981	4.8780487804878	4.3360433604336	8.40108401084011	1.0840108401084	4.6070460704607	4.6070460704607	5.96205962059621	3.7940379403794	3.7940379403794	4.3360433604336	8.67208672086721	1.8970189701897	2.710027100271
8.94308943089431	0.5420054200542	7.31707317073171	1.6260162601626	4.3360433604336	7.85907859078591	0.813008130081301	4.8780487804878	5.96205962059621	4.8780487804878	0.5420054200542	5.42005420054201	2.9810298102981	2.4390243902439	4.3360433604336	10.5691056910569	8.40108401084011	5.42005420054201	1.3550135501355	4.0650406504065
2.710027100271	1.6260162601626	3.5230352303523	7.85907859078591	4.0650406504065	4.8780487804878	3.2520325203252	3.7940379403794	5.14905149051491	11.9241192411924	2.710027100271	2.4390243902439	6.77506775067751	4.3360433604336	4.0650406504065	6.77506775067751	5.69105691056911	4.3360433604336	1.6260162601626	5.14905149051491
8.99182561307902	0.272479564032698	5.44959128065395	5.72207084468665	3.54223433242507	9.26430517711172	4.08719346049046	3.26975476839237	4.63215258855586	6.53950953678474	2.45231607629428	3.81471389645777	6.26702997275204	1.90735694822888	3.26975476839237	1.63487738419619	7.62942779291553	9.26430517711172	1.08991825613079	3.54223433242507
11.2021857923497	0.819672131147541	6.55737704918033	4.91803278688525	2.45901639344262	9.83606557377049	2.18579234972678	3.82513661202186	0.546448087431694	7.92349726775956	1.91256830601093	1.36612021857923	5.73770491803279	1.09289617486339	7.10382513661202	7.37704918032787	4.0983606557377	11.7486338797814	1.09289617486339	0.819672131147541
5.21978021978022	0.824175824175824	7.41758241758242	4.94505494505495	4.94505494505495	7.69230769230769	0.824175824175824	4.12087912087912	6.04395604395604	5.21978021978022	3.02197802197802	7.41758241758242	3.57142857142857	3.2967032967033	1.92307692307692	5.76923076923077	4.94505494505495	4.67032967032967	4.12087912087912	6.86813186813187
6.31868131868132	2.74725274725275	5.49450549450549	6.59340659340659	4.94505494505495	7.41758241758242	2.1978021978022	3.57142857142857	2.74725274725275	7.41758241758242	2.1978021978022	3.02197802197802	4.3956043956044	6.86813186813187	4.12087912087912	5.76923076923077	5.49450549450549	7.41758241758242	0.824175824175824	3.2967032967033
11.8131868131868	1.64835164835165	4.67032967032967	6.86813186813187	2.74725274725275	9.06593406593407	2.1978021978022	6.59340659340659	6.04395604395604	5.76923076923077	3.02197802197802	4.3956043956044	3.02197802197802	2.1978021978022	3.2967032967033	3.84615384615385	4.12087912087912	7.14285714285714	0.274725274725275	4.12087912087912
12.1212121212121	0	6.8870523415978	6.06060606060606	3.03030303030303	6.61157024793388	1.37741046831956	4.6831955922865	2.47933884297521	8.26446280991736	3.03030303030303	3.03030303030303	4.6831955922865	3.03030303030303	7.43801652892562	4.95867768595041	3.58126721763085	7.43801652892562	0.550964187327824	3.58126721763085
6.8870523415978	0.826446280991736	7.43801652892562	7.43801652892562	1.92837465564738	5.78512396694215	1.92837465564738	8.53994490358127	7.16253443526171	5.23415977961433	3.30578512396694	4.13223140495868	4.40771349862259	2.20385674931129	3.85674931129477	4.13223140495868	5.23415977961433	9.09090909090909	0.275482093663912	3.03030303030303
9.66850828729282	2.48618784530387	2.48618784530387	5.24861878453039	2.48618784530387	5.24861878453039	1.93370165745856	1.65745856353591	4.41988950276243	7.73480662983425	2.48618784530387	4.14364640883978	7.4585635359116	3.59116022099448	6.62983425414365	4.41988950276243	8.56353591160221	6.62983425414365	1.38121546961326	4.14364640883978
7.75623268698061	0	9.41828254847645	6.09418282548476	3.601108033241	5.26315789473684	1.66204986149584	3.601108033241	5.54016620498615	7.4792243767313	3.32409972299169	3.04709141274238	4.15512465373961	3.04709141274238	4.70914127423823	3.8781163434903	6.37119113573407	7.20221606648199	1.10803324099723	5.54016620498615
7.77777777777778	0.833333333333333	6.94444444444444	5.55555555555556	2.22222222222222	6.66666666666667	0.833333333333333	4.44444444444444	2.5	11.3888888888889	0.833333333333333	4.72222222222222	3.61111111111111	2.77777777777778	1.38888888888889	9.16666666666667	7.22222222222222	5	3.05555555555556	5.83333333333333
4.72222222222222	1.38888888888889	7.22222222222222	6.66666666666667	3.61111111111111	6.11111111111111	0.833333333333333	6.38888888888889	3.88888888888889	5	3.61111111111111	5.27777777777778	7.77777777777778	1.11111111111111	4.72222222222222	5.55555555555556	6.38888888888889	5.27777777777778	2.5	4.72222222222222
5	1.66666666666667	4.72222222222222	6.11111111111111	2.77777777777778	3.61111111111111	3.05555555555556	6.66666666666667	5.55555555555556	11.3888888888889	3.61111111111111	4.44444444444444	3.05555555555556	3.61111111111111	5.27777777777778	8.33333333333333	4.16666666666667	4.44444444444444	1.38888888888889	3.88888888888889
5.55555555555556	0.833333333333333	7.5	6.38888888888889	3.33333333333333	2.5	4.44444444444444	5.83333333333333	4.44444444444444	10.8333333333333	3.05555555555556	4.72222222222222	3.05555555555556	4.72222222222222	3.88888888888889	5	5.83333333333333	7.22222222222222	1.38888888888889	2.22222222222222
5.55555555555556	1.66666666666667	3.33333333333333	8.33333333333333	3.05555555555556	1.94444444444444	3.33333333333333	5.83333333333333	5.83333333333333	13.6111111111111	3.33333333333333	4.44444444444444	3.61111111111111	3.88888888888889	4.44444444444444	6.66666666666667	6.66666666666667	5	0.277777777777778	1.94444444444444
4.73537604456824	0	4.45682451253482	10.0278551532033	5.01392757660167	6.96378830083566	2.78551532033426	7.52089136490251	7.52089136490251	8.91364902506964	1.39275766016713	3.34261838440111	4.17827298050139	1.67130919220056	5.84958217270195	3.89972144846797	1.94986072423398	5.84958217270195	1.39275766016713	5.2924791086351
8.93854748603352	0.279329608938547	5.3072625698324	2.79329608938547	4.18994413407821	9.49720670391061	0.837988826815642	2.23463687150838	4.46927374301676	6.70391061452514	1.95530726256983	6.98324022346369	3.07262569832402	3.63128491620112	5.02793296089385	6.70391061452514	6.98324022346369	5.3072625698324	2.23463687150838	5.58659217877095
4.46927374301676	1.11731843575419	6.98324022346369	5.8659217877095	3.35195530726257	4.46927374301676	3.35195530726257	5.3072625698324	7.82122905027933	10.0558659217877	2.23463687150838	4.74860335195531	3.63128491620112	3.35195530726257	5.8659217877095	3.07262569832402	2.51396648044693	6.98324022346369	1.39664804469274	6.14525139664804
10.0558659217877	4.46927374301676	2.23463687150838	6.70391061452514	2.79329608938547	9.49720670391061	3.91061452513966	7.26256983240224	2.23463687150838	6.70391061452514	4.46927374301676	3.91061452513966	3.91061452513966	4.46927374301676	3.91061452513966	3.91061452513966	6.70391061452514	3.91061452513966	0	1.67597765363128
8.96358543417367	0.840336134453782	6.44257703081232	5.60224089635854	1.12044817927171	8.68347338935574	2.80112044817927	6.44257703081232	3.92156862745098	10.3641456582633	2.24089635854342	4.76190476190476	2.52100840336134	4.76190476190476	5.04201680672269	2.24089635854342	5.32212885154062	7.56302521008403	0.560224089635854	2.52100840336134
7.28291316526611	0.280112044817927	7.28291316526611	6.44257703081232	4.48179271708683	7.28291316526611	2.24089635854342	1.40056022408964	5.04201680672269	3.36134453781513	1.68067226890756	5.88235294117647	5.88235294117647	2.80112044817927	8.40336134453782	7.56302521008403	3.92156862745098	4.76190476190476	2.52100840336134	4.20168067226891
10.3641456582633	0.560224089635854	6.44257703081232	8.40336134453782	3.64145658263305	5.32212885154062	2.52100840336134	3.36134453781513	4.76190476190476	7.00280112044818	1.68067226890756	3.64145658263305	5.04201680672269	2.80112044817927	5.60224089635854	3.36134453781513	4.76190476190476	6.44257703081232	2.24089635854342	4.76190476190476
5.88235294117647	2.24089635854342	6.72268907563025	5.60224089635854	4.48179271708683	5.32212885154062	4.76190476190476	2.80112044817927	5.32212885154062	5.88235294117647	1.40056022408964	2.52100840336134	8.96358543417367	3.64145658263305	3.36134453781513	7.28291316526611	3.36134453781513	6.1624649859944	3.64145658263305	3.36134453781513
4.53257790368272	1.69971671388102	4.81586402266289	6.23229461756374	5.6657223796034	7.93201133144476	1.69971671388102	6.51558073654391	7.08215297450425	7.08215297450425	1.98300283286119	5.6657223796034	3.68271954674221	3.96600566572238	4.24929178470255	4.53257790368272	4.53257790368272	6.23229461756374	0.28328611898017	4.24929178470255
10.7648725212465	1.69971671388102	4.81586402266289	6.51558073654391	3.68271954674221	9.06515580736544	1.98300283286119	1.13314447592068	2.54957507082153	11.8980169971671	1.69971671388102	1.41643059490085	5.6657223796034	2.26628895184136	6.51558073654391	5.38243626062323	4.53257790368272	9.06515580736544	0.28328611898017	1.69971671388102
8.4985835694051	0.56657223796034	3.96600566572238	9.91501416430595	4.24929178470255	5.09915014164306	1.41643059490085	7.64872521246459	7.08215297450425	11.0481586402266	2.54957507082153	3.68271954674221	3.11614730878187	3.39943342776204	7.36543909348442	3.39943342776204	2.54957507082153	4.81586402266289	0.56657223796034	1.69971671388102
11.0481586402266	1.98300283286119	2.54957507082153	6.23229461756374	2.54957507082153	8.21529745042493	1.98300283286119	4.81586402266289	6.51558073654391	10.7648725212465	1.98300283286119	1.98300283286119	3.96600566572238	3.39943342776204	2.26628895184136	6.51558073654391	4.81586402266289	9.06515580736544	0.84985835694051	1.13314447592068
7.64872521246459	1.13314447592068	5.09915014164306	3.39943342776204	4.53257790368272	7.08215297450425	3.11614730878187	3.68271954674221	3.68271954674221	9.34844192634561	2.8328611898017	4.24929178470255	5.09915014164306	3.11614730878187	5.6657223796034	5.94900849858357	4.24929178470255	6.79886685552408	1.69971671388102	4.24929178470255
4.82954545454545	6.25	3.97727272727273	5.68181818181818	5.11363636363636	6.53409090909091	1.42045454545455	3.69318181818182	8.52272727272727	5.11363636363636	1.13636363636364	3.97727272727273	8.80681818181818	1.13636363636364	2.84090909090909	5.68181818181818	7.67045454545455	4.82954545454545	1.42045454545455	3.97727272727273
9.09090909090909	0.852272727272727	4.54545454545455	7.95454545454545	2.27272727272727	5.68181818181818	1.98863636363636	7.67045454545455	5.68181818181818	8.23863636363636	2.84090909090909	2.55681818181818	3.97727272727273	5.11363636363636	5.11363636363636	4.26136363636364	4.82954545454545	5.11363636363636	0.852272727272727	3.97727272727273
6.25	1.13636363636364	4.82954545454545	7.10227272727273	1.98863636363636	8.52272727272727	3.69318181818182	8.80681818181818	5.68181818181818	7.10227272727273	1.42045454545455	4.26136363636364	3.69318181818182	3.97727272727273	3.69318181818182	5.11363636363636	4.82954545454545	6.25	0	4.26136363636364
4.82954545454545	1.13636363636364	5.68181818181818	5.11363636363636	3.69318181818182	6.81818181818182	1.70454545454545	4.82954545454545	4.54545454545455	4.26136363636364	2.27272727272727	7.10227272727273	4.26136363636364	2.55681818181818	3.69318181818182	8.52272727272727	7.38636363636364	5.11363636363636	1.13636363636364	7.95454545454545
6	2	4.85714285714286	7.14285714285714	6.28571428571429	5.42857142857143	2.85714285714286	4.28571428571429	5.71428571428571	9.14285714285714	0.571428571428571	2.28571428571429	5.71428571428571	4.28571428571429	5.14285714285714	4.85714285714286	5.42857142857143	4.28571428571429	0.857142857142857	5.71428571428571
6.28571428571429	2.85714285714286	3.71428571428571	5.71428571428571	3.14285714285714	5.14285714285714	2.57142857142857	1.42857142857143	2.85714285714286	7.42857142857143	1.42857142857143	2.85714285714286	7.71428571428571	5.14285714285714	6.57142857142857	9.71428571428571	6	7.42857142857143	3.14285714285714	1.71428571428571
10	2	4.28571428571429	7.71428571428571	3.71428571428571	6.85714285714286	1.71428571428571	2.85714285714286	3.42857142857143	11.4285714285714	0.857142857142857	2.85714285714286	5.14285714285714	4.57142857142857	6.57142857142857	4	3.42857142857143	8.28571428571428	0.857142857142857	2.28571428571429
8.02292263610315	0.286532951289398	5.15759312320917	4.87106017191977	3.72492836676218	5.73065902578797	3.15186246418338	6.30372492836676	4.29799426934097	8.02292263610315	2.00573065902579	2.29226361031519	4.29799426934097	3.43839541547278	5.44412607449857	6.30372492836676	7.16332378223496	8.30945558739255	0.573065902578797	3.43839541547278
9.45558739255014	1.71919770773639	5.15759312320917	7.44985673352436	6.59025787965616	4.87106017191977	3.43839541547278	2.57879656160458	4.29799426934097	6.87679083094556	2.57879656160458	5.73065902578797	2.29226361031519	4.01146131805158	3.72492836676218	6.30372492836676	4.29799426934097	8.02292263610315	0.573065902578797	2.86532951289398
12.0343839541547	1.14613180515759	8.02292263610315	5.73065902578797	2.29226361031519	6.59025787965616	3.15186246418338	0.859598853868195	1.43266475644699	12.0343839541547	1.71919770773639	1.14613180515759	6.59025787965616	0.859598853868195	8.59598853868195	4.58452722063037	6.87679083094556	5.44412607449857	0.573065902578797	3.15186246418338
6.87679083094556	0.286532951289398	6.30372492836676	5.15759312320917	3.72492836676218	5.15759312320917	2.29226361031519	6.59025787965616	5.73065902578797	6.59025787965616	2.29226361031519	7.44985673352436	2.57879656160458	3.15186246418338	4.29799426934097	5.73065902578797	5.73065902578797	8.30945558739255	0.859598853868195	3.72492836676218
6.32183908045977	0.862068965517241	7.75862068965517	6.89655172413793	3.44827586206897	6.32183908045977	4.02298850574713	4.88505747126437	2.58620689655172	6.32183908045977	1.4367816091954	3.16091954022989	5.45977011494253	2.29885057471264	6.89655172413793	3.44827586206897	5.74712643678161	8.33333333333333	1.4367816091954	5.17241379310345
4.59770114942529	3.73563218390805	6.60919540229885	6.03448275862069	5.17241379310345	6.32183908045977	1.72413793103448	6.03448275862069	6.60919540229885	11.2068965517241	2.01149425287356	3.73563218390805	4.88505747126437	3.73563218390805	5.17241379310345	4.02298850574713	2.8735632183908	4.02298850574713	0.862068965517241	3.44827586206897
5.74712643678161	2.29885057471264	4.31034482758621	8.62068965517241	4.02298850574713	2.01149425287356	2.29885057471264	4.02298850574713	6.89655172413793	12.0689655172414	2.8735632183908	4.31034482758621	4.31034482758621	2.8735632183908	5.74712643678161	6.89655172413793	3.73563218390805	4.88505747126437	0.574712643678161	4.31034482758621
11.7816091954023	0.574712643678161	6.03448275862069	6.32183908045977	3.73563218390805	8.04597701149425	1.72413793103448	3.44827586206897	1.14942528735632	11.2068965517241	1.4367816091954	1.72413793103448	7.47126436781609	0.862068965517241	4.59770114942529	6.03448275862069	6.03448275862069	6.89655172413793	0.862068965517241	2.8735632183908
12.0689655172414	0.574712643678161	5.74712643678161	7.47126436781609	4.31034482758621	7.18390804597701	0.574712643678161	0	3.73563218390805	16.3793103448276	0.862068965517241	1.14942528735632	3.73563218390805	3.44827586206897	10.0574712643678	2.01149425287356	2.58620689655172	8.33333333333333	0.574712643678161	2.01149425287356
8.64553314121038	0.288184438040346	3.45821325648415	7.78097982708934	2.01729106628242	9.51008645533141	0.864553314121038	7.78097982708934	6.62824207492795	9.22190201729107	1.44092219020173	4.03458213256484	4.32276657060519	2.88184438040346	3.7463976945245	4.89913544668588	6.9164265129683	6.05187319884726	0.576368876080692	1.72910662824208
3.75722543352601	1.73410404624277	5.20231213872832	8.67052023121387	4.04624277456647	4.04624277456647	3.17919075144509	5.20231213872832	6.64739884393064	8.38150289017341	3.17919075144509	3.17919075144509	6.35838150289017	4.04624277456647	5.49132947976879	6.9364161849711	3.75722543352601	4.6242774566474	1.73410404624277	2.60115606936416
5.78034682080925	0.867052023121387	3.17919075144509	8.67052023121387	4.6242774566474	3.75722543352601	3.75722543352601	8.67052023121387	6.64739884393064	7.51445086705202	2.60115606936416	3.46820809248555	1.73410404624277	3.46820809248555	5.78034682080925	6.64739884393064	4.6242774566474	7.22543352601156	0.578034682080925	3.17919075144509
10.1156069364162	0	5.78034682080925	4.33526011560694	3.46820809248555	9.82658959537572	0.289017341040462	4.91329479768786	8.95953757225434	6.9364161849711	0	4.91329479768786	4.33526011560694	4.04624277456647	1.15606936416185	5.49132947976879	6.06936416184971	6.35838150289017	2.3121387283237	3.46820809248555
6.9364161849711	2.3121387283237	6.9364161849711	6.06936416184971	4.6242774566474	6.64739884393064	2.02312138728324	3.75722543352601	3.75722543352601	6.9364161849711	1.73410404624277	3.17919075144509	4.91329479768786	2.02312138728324	7.51445086705202	8.67052023121387	6.35838150289017	5.78034682080925	1.15606936416185	1.44508670520231
8.09248554913295	1.15606936416185	5.20231213872832	6.9364161849711	2.3121387283237	8.67052023121387	0	5.20231213872832	4.04624277456647	7.51445086705202	2.3121387283237	1.73410404624277	2.89017341040462	2.89017341040462	6.35838150289017	8.09248554913295	4.6242774566474	9.82658959537572	0	4.6242774566474
4.34782608695652	0.579710144927536	6.95652173913043	5.21739130434783	2.89855072463768	6.08695652173913	1.73913043478261	7.53623188405797	6.3768115942029	8.69565217391304	1.73913043478261	6.66666666666667	2.31884057971015	3.47826086956522	3.18840579710145	7.2463768115942	6.08695652173913	7.2463768115942	0.869565217391304	3.47826086956522
11.304347826087	0.579710144927536	4.34782608695652	2.02898550724638	2.02898550724638	10.4347826086957	1.73913043478261	3.18840579710145	2.02898550724638	8.98550724637681	0.289855072463768	5.21739130434783	3.76811594202899	4.34782608695652	2.60869565217391	6.3768115942029	9.85507246376812	8.69565217391304	0.869565217391304	4.05797101449275
1.74418604651163	2.32558139534884	6.68604651162791	5.23255813953488	3.77906976744186	4.65116279069767	1.74418604651163	9.30232558139535	7.26744186046512	11.046511627907	1.16279069767442	6.97674418604651	3.19767441860465	2.03488372093023	3.48837209302326	5.81395348837209	6.97674418604651	4.36046511627907	0.872093023255814	4.06976744186047
9.91253644314869	0.87463556851312	4.95626822157434	1.74927113702624	5.24781341107872	9.03790087463557	0.87463556851312	5.24781341107872	4.3731778425656	4.08163265306122	0.87463556851312	4.66472303206997	3.49854227405248	4.3731778425656	4.3731778425656	7.87172011661808	8.16326530612245	7.87172011661808	1.45772594752187	3.2069970845481
8.16326530612245	0	5.83090379008746	6.12244897959184	4.3731778425656	6.70553935860058	2.33236151603499	4.66472303206997	6.12244897959184	8.16326530612245	2.04081632653061	2.33236151603499	5.24781341107872	3.49854227405248	3.49854227405248	4.95626822157434	4.95626822157434	6.41399416909621	1.16618075801749	6.12244897959184
6.41399416909621	1.45772594752187	7.28862973760933	6.70553935860058	3.79008746355685	6.41399416909621	2.33236151603499	6.99708454810496	3.49854227405248	11.3702623906706	2.04081632653061	4.3731778425656	2.91545189504373	4.08163265306122	4.95626822157434	3.79008746355685	4.95626822157434	6.41399416909621	0.87463556851312	2.04081632653061
4.09356725146199	1.75438596491228	4.3859649122807	9.06432748538012	4.09356725146199	6.72514619883041	0.87719298245614	11.4035087719298	12.5730994152047	8.47953216374269	1.75438596491228	7.60233918128655	1.75438596491228	0.584795321637427	2.33918128654971	4.3859649122807	4.67836257309941	3.80116959064327	0	2.33918128654971
5.55555555555556	1.16959064327485	4.97076023391813	4.97076023391813	4.97076023391813	3.21637426900585	2.33918128654971	6.4327485380117	8.7719298245614	8.18713450292398	3.21637426900585	7.01754385964912	2.92397660818713	3.80116959064327	3.21637426900585	5.26315789473684	5.26315789473684	6.72514619883041	1.16959064327485	3.50877192982456
7.89473684210526	1.16959064327485	4.3859649122807	5.55555555555556	4.97076023391813	5.55555555555556	0	6.14035087719298	3.80116959064327	8.7719298245614	2.92397660818713	5.55555555555556	6.14035087719298	6.4327485380117	3.80116959064327	3.50877192982456	6.72514619883041	5.84795321637427	1.46198830409357	2.04678362573099
9.64912280701754	0.584795321637427	4.97076023391813	7.60233918128655	3.50877192982456	4.97076023391813	2.92397660818713	4.09356725146199	6.14035087719298	9.94152046783626	1.46198830409357	3.80116959064327	4.09356725146199	4.09356725146199	3.21637426900585	6.14035087719298	5.26315789473684	6.4327485380117	1.46198830409357	2.33918128654971
10.5263157894737	1.75438596491228	4.09356725146199	1.16959064327485	2.92397660818713	7.60233918128655	0.292397660818713	3.21637426900585	2.63157894736842	9.06432748538012	1.16959064327485	4.09356725146199	8.7719298245614	5.26315789473684	2.33918128654971	9.06432748538012	7.89473684210526	6.72514619883041	1.46198830409357	2.63157894736842
5.88235294117647	1.47058823529412	4.70588235294118	4.11764705882353	3.52941176470588	6.17647058823529	2.35294117647059	3.52941176470588	3.82352941176471	8.23529411764706	2.64705882352941	2.35294117647059	4.11764705882353	7.05882352941176	5	7.94117647058823	4.11764705882353	8.23529411764706	4.11764705882353	3.23529411764706
5.88235294117647	0.588235294117647	7.94117647058823	3.52941176470588	2.94117647058824	8.23529411764706	2.64705882352941	4.41176470588235	5.88235294117647	8.23529411764706	1.17647058823529	3.23529411764706	4.11764705882353	3.52941176470588	4.41176470588235	7.05882352941176	4.11764705882353	5.29411764705882	4.11764705882353	5.29411764705882
5.29411764705882	1.17647058823529	3.82352941176471	5.58823529411765	6.17647058823529	6.17647058823529	4.11764705882353	5	6.76470588235294	8.23529411764706	2.35294117647059	5	4.11764705882353	2.35294117647059	2.94117647058824	7.35294117647059	4.70588235294118	5.29411764705882	1.17647058823529	5
5.89970501474926	2.3598820058997	3.83480825958702	6.19469026548673	1.47492625368732	8.25958702064897	2.3598820058997	4.12979351032448	7.9646017699115	7.07964601769912	2.06489675516224	7.37463126843658	3.24483775811209	3.24483775811209	3.53982300884956	6.78466076696165	3.24483775811209	5.89970501474926	2.3598820058997	5.30973451327434
8.55457227138643	0	3.83480825958702	9.14454277286136	1.47492625368732	10.9144542772861	1.47492625368732	7.07964601769912	7.37463126843658	5.89970501474926	2.94985250737463	2.3598820058997	3.83480825958702	4.12979351032448	5.01474926253687	2.06489675516224	3.83480825958702	8.55457227138643	1.47492625368732	2.65486725663717
5.6047197640118	2.3598820058997	6.19469026548673	7.07964601769912	5.30973451327434	9.43952802359882	1.76991150442478	6.19469026548673	7.07964601769912	4.12979351032448	2.3598820058997	4.71976401179941	5.89970501474926	3.83480825958702	3.24483775811209	2.06489675516224	5.30973451327434	5.89970501474926	1.76991150442478	2.3598820058997
6.19469026548673	1.47492625368732	5.30973451327434	7.9646017699115	3.83480825958702	7.66961651917404	1.47492625368732	4.71976401179941	10.0294985250737	7.07964601769912	3.83480825958702	3.24483775811209	5.01474926253687	2.06489675516224	2.65486725663717	4.71976401179941	4.42477876106195	5.6047197640118	1.76991150442478	3.53982300884956
5.89970501474926	1.17994100294985	5.30973451327434	7.9646017699115	5.30973451327434	3.83480825958702	2.06489675516224	5.30973451327434	8.84955752212389	9.73451327433628	3.24483775811209	3.24483775811209	3.53982300884956	3.24483775811209	5.30973451327434	3.83480825958702	4.12979351032448	5.01474926253687	1.76991150442478	3.83480825958702
7.07964601769912	1.76991150442478	4.71976401179941	3.83480825958702	4.12979351032448	7.37463126843658	1.17994100294985	5.6047197640118	6.48967551622419	4.42477876106195	0.589970501474926	7.37463126843658	5.01474926253687	2.06489675516224	2.65486725663717	5.89970501474926	9.43952802359882	5.6047197640118	2.65486725663717	4.71976401179941
6.78466076696165	0	5.6047197640118	8.55457227138643	5.01474926253687	5.89970501474926	4.12979351032448	3.53982300884956	3.83480825958702	8.84955752212389	3.24483775811209	1.76991150442478	5.6047197640118	1.76991150442478	6.78466076696165	2.06489675516224	5.30973451327434	9.14454277286136	0.294985250737463	4.42477876106195
12.9793510324484	0.589970501474926	3.24483775811209	4.42477876106195	4.12979351032448	9.14454277286136	0.884955752212389	6.48967551622419	5.6047197640118	8.25958702064897	1.47492625368732	3.53982300884956	3.83480825958702	3.83480825958702	4.12979351032448	2.94985250737463	5.30973451327434	8.25958702064897	0	3.53982300884956
4.43786982248521	2.36686390532544	4.73372781065089	0.887573964497041	3.84615384615385	7.10059171597633	1.18343195266272	5.32544378698225	4.43786982248521	14.792899408284	0.591715976331361	8.87573964497041	6.50887573964497	3.25443786982249	2.66272189349112	7.98816568047337	6.80473372781065	3.25443786982249	0.591715976331361	2.9585798816568
10.4166666666667	0.595238095238095	2.97619047619048	3.57142857142857	1.19047619047619	9.52380952380952	0.595238095238095	5.65476190476191	2.67857142857143	5.65476190476191	2.08333333333333	6.25	3.27380952380952	4.16666666666667	4.16666666666667	9.52380952380952	10.7142857142857	6.25	0.892857142857143	2.67857142857143
5.95238095238095	1.19047619047619	5.35714285714286	5.95238095238095	2.08333333333333	5.65476190476191	3.27380952380952	2.97619047619048	4.76190476190476	8.92857142857143	3.86904761904762	3.57142857142857	4.16666666666667	5.35714285714286	4.46428571428571	5.95238095238095	4.46428571428571	11.3095238095238	0.595238095238095	2.97619047619048
9.22619047619048	0.595238095238095	2.67857142857143	2.97619047619048	2.67857142857143	11.9047619047619	0.595238095238095	6.8452380952381	4.16666666666667	3.86904761904762	0	4.16666666666667	4.16666666666667	5.05952380952381	3.57142857142857	11.3095238095238	5.05952380952381	5.35714285714286	4.76190476190476	3.86904761904762
17.2619047619048	0	7.14285714285714	2.97619047619048	2.38095238095238	6.25	1.19047619047619	4.76190476190476	8.03571428571429	5.65476190476191	3.27380952380952	3.86904761904762	4.46428571428571	2.97619047619048	0.892857142857143	6.54761904761905	2.97619047619048	8.63095238095238	0.892857142857143	2.67857142857143
8.35820895522388	0.298507462686567	8.05970149253731	5.67164179104478	3.28358208955224	8.65671641791045	3.28358208955224	4.77611940298508	2.6865671641791	7.76119402985075	1.7910447761194	4.77611940298508	5.37313432835821	4.17910447761194	5.07462686567164	2.6865671641791	5.07462686567164	6.56716417910448	0.597014925373134	3.88059701492537
8.35820895522388	0.895522388059702	6.56716417910448	7.16417910447761	4.77611940298508	5.07462686567164	1.7910447761194	6.86567164179105	2.98507462686567	7.46268656716418	1.49253731343284	3.28358208955224	4.77611940298508	3.28358208955224	7.16417910447761	5.97014925373134	1.49253731343284	7.46268656716418	0.895522388059702	5.07462686567164
7.46268656716418	0.895522388059702	3.88059701492537	7.16417910447761	5.97014925373134	8.05970149253731	1.49253731343284	7.46268656716418	6.56716417910448	9.55223880597015	2.6865671641791	5.37313432835821	5.07462686567164	3.28358208955224	1.49253731343284	4.77611940298508	4.77611940298508	3.58208955223881	0	3.28358208955224
4.49101796407186	0.898203592814371	5.08982035928144	5.98802395209581	5.38922155688623	5.08982035928144	5.08982035928144	5.38922155688623	7.78443113772455	6.2874251497006	3.2934131736527	3.59281437125748	4.19161676646707	3.2934131736527	3.2934131736527	4.79041916167665	4.19161676646707	7.48502994011976	2.69461077844311	4.49101796407186
12.874251497006	0	4.79041916167665	8.98203592814371	3.89221556886228	5.08982035928144	2.09580838323353	5.98802395209581	3.89221556886228	8.38323353293413	1.79640718562874	5.68862275449102	2.69461077844311	2.39520958083832	2.39520958083832	6.58682634730539	4.19161676646707	8.38323353293413	0	2.69461077844311
6.2874251497006	2.9940119760479	5.38922155688623	3.89221556886228	4.49101796407186	7.18562874251497	3.2934131736527	4.49101796407186	3.2934131736527	5.38922155688623	4.79041916167665	3.2934131736527	6.58682634730539	2.09580838323353	4.49101796407186	5.08982035928144	6.58682634730539	7.78443113772455	0.898203592814371	4.49101796407186
7.20720720720721	0.3003003003003	6.30630630630631	10.2102102102102	3.003003003003	5.70570570570571	2.7027027027027	5.40540540540541	6.30630630630631	6.90690690690691	2.1021021021021	2.1021021021021	5.40540540540541	3.6036036036036	3.6036036036036	4.5045045045045	4.2042042042042	6.60660660660661	1.2012012012012	5.40540540540541
12.012012012012	0	8.70870870870871	4.2042042042042	1.8018018018018	6.60660660660661	0.900900900900901	4.5045045045045	9.30930930930931	6.90690690690691	2.1021021021021	6.30630630630631	3.003003003003	4.5045045045045	1.8018018018018	4.2042042042042	3.9039039039039	8.10810810810811	1.5015015015015	2.4024024024024
6.90690690690691	1.5015015015015	6.30630630630631	5.10510510510511	4.5045045045045	6.00600600600601	3.003003003003	6.00600600600601	6.60660660660661	6.90690690690691	3.9039039039039	3.6036036036036	3.003003003003	3.9039039039039	3.6036036036036	4.5045045045045	4.2042042042042	8.10810810810811	1.2012012012012	3.9039039039039
16.2162162162162	1.5015015015015	3.3033033033033	6.30630630630631	2.4024024024024	7.20720720720721	1.2012012012012	2.7027027027027	4.2042042042042	7.80780780780781	3.3033033033033	2.7027027027027	5.10510510510511	4.8048048048048	2.4024024024024	4.2042042042042	4.8048048048048	9.30930930930931	1.2012012012012	2.1021021021021
12.3123123123123	0	3.9039039039039	7.80780780780781	2.4024024024024	6.00600600600601	1.2012012012012	2.7027027027027	10.2102102102102	9.00900900900901	0.600600600600601	3.6036036036036	3.3033033033033	4.8048048048048	1.8018018018018	5.70570570570571	4.5045045045045	7.80780780780781	1.2012012012012	3.9039039039039
14.7147147147147	0.3003003003003	3.9039039039039	6.90690690690691	2.4024024024024	8.10810810810811	1.8018018018018	7.20720720720721	2.7027027027027	7.80780780780781	0.900900900900901	5.10510510510511	4.2042042042042	4.2042042042042	4.5045045045045	4.5045045045045	5.10510510510511	7.50750750750751	0.600600600600601	0.3003003003003
6.30630630630631	0.600600600600601	4.8048048048048	3.9039039039039	4.8048048048048	6.90690690690691	2.4024024024024	6.30630630630631	4.5045045045045	7.20720720720721	0.900900900900901	3.9039039039039	3.003003003003	3.6036036036036	3.3033033033033	9.60960960960961	7.80780780780781	4.8048048048048	2.1021021021021	6.00600600600601
7.2289156626506	1.20481927710843	5.12048192771084	6.62650602409639	4.51807228915663	7.2289156626506	1.50602409638554	4.51807228915663	6.62650602409639	6.02409638554217	2.71084337349398	6.32530120481928	6.32530120481928	4.21686746987952	3.31325301204819	5.42168674698795	6.02409638554217	4.81927710843374	0.903614457831325	2.10843373493976
6.34441087613293	0.906344410876133	8.1570996978852	6.34441087613293	4.83383685800604	7.25075528700906	4.53172205438066	2.41691842900302	4.22960725075529	10.2719033232628	3.32326283987915	2.7190332326284	3.62537764350453	2.41691842900302	5.74018126888217	3.02114803625378	5.13595166163142	6.34441087613293	1.51057401812689	3.62537764350453
10	1.81818181818182	9.39393939393939	5.15151515151515	3.93939393939394	9.6969696969697	0.909090909090909	3.63636363636364	5.15151515151515	9.39393939393939	0.303030303030303	2.72727272727273	6.36363636363636	5.75757575757576	3.63636363636364	2.42424242424242	4.84848484848485	4.54545454545455	1.21212121212121	1.81818181818182
12.7272727272727	0	5.45454545454545	4.24242424242424	2.42424242424242	9.09090909090909	2.42424242424242	3.63636363636364	1.21212121212121	6.06060606060606	0.606060606060606	4.24242424242424	6.66666666666667	6.06060606060606	5.45454545454545	4.24242424242424	2.42424242424242	6.06060606060606	3.03030303030303	6.66666666666667
9.39393939393939	0.606060606060606	4.54545454545455	6.96969696969697	2.72727272727273	9.39393939393939	0.909090909090909	3.63636363636364	4.24242424242424	12.4242424242424	3.33333333333333	1.21212121212121	3.93939393939394	4.24242424242424	3.33333333333333	7.57575757575758	3.93939393939394	6.66666666666667	1.51515151515152	2.12121212121212
4.25531914893617	0.303951367781155	5.77507598784195	11.2462006079027	5.16717325227964	5.47112462006079	0.60790273556231	4.86322188449848	7.29483282674772	9.72644376899696	1.82370820668693	2.43161094224924	1.82370820668693	1.51975683890578	8.81458966565349	4.86322188449848	2.43161094224924	8.51063829787234	0.303951367781155	5.47112462006079
7.95107033639144	1.52905198776758	3.6697247706422	7.64525993883792	4.89296636085627	7.95107033639144	3.97553516819572	4.58715596330275	3.6697247706422	8.25688073394496	2.75229357798165	2.75229357798165	5.19877675840979	3.36391437308868	6.11620795107034	2.75229357798165	4.89296636085627	6.42201834862385	1.22324159021407	3.05810397553517
4.28134556574923	1.52905198776758	5.19877675840979	3.6697247706422	5.19877675840979	5.5045871559633	2.44648318042813	5.81039755351682	6.42201834862385	7.95107033639144	1.8348623853211	8.25688073394496	3.36391437308868	4.89296636085627	2.44648318042813	6.11620795107034	5.19877675840979	5.81039755351682	2.14067278287462	4.58715596330275
5.52147239263804	1.84049079754601	4.9079754601227	3.98773006134969	4.29447852760736	6.44171779141104	3.98773006134969	3.98773006134969	1.53374233128834	12.8834355828221	2.14723926380368	3.06748466257669	5.8282208588957	3.06748466257669	4.9079754601227	7.05521472392638	3.68098159509202	6.44171779141104	3.06748466257669	3.98773006134969
8.58895705521472	0.306748466257669	4.9079754601227	5.8282208588957	4.60122699386503	6.13496932515337	2.14723926380368	4.29447852760736	9.50920245398773	8.58895705521472	2.14723926380368	2.76073619631902	3.68098159509202	2.14723926380368	2.14723926380368	7.66871165644172	7.05521472392638	7.97546012269939	0.306748466257669	1.84049079754601
6.76923076923077	0.307692307692308	5.23076923076923	7.38461538461539	2.76923076923077	6.46153846153846	2.46153846153846	8	6.46153846153846	8.30769230769231	3.07692307692308	3.69230769230769	3.07692307692308	2.76923076923077	5.84615384615385	4.92307692307692	4.30769230769231	7.69230769230769	0.923076923076923	2.15384615384615
10.7692307692308	0.923076923076923	4.92307692307692	3.38461538461538	1.23076923076923	6.15384615384615	1.84615384615385	5.23076923076923	2.15384615384615	11.6923076923077	2.46153846153846	2.76923076923077	3.69230769230769	7.38461538461539	4.92307692307692	8.61538461538461	4.92307692307692	7.69230769230769	0.615384615384615	1.23076923076923
12.3456790123457	0.617283950617284	7.71604938271605	4.93827160493827	2.46913580246914	9.25925925925926	4.62962962962963	2.16049382716049	0.925925925925926	8.64197530864197	2.46913580246914	0.617283950617284	6.48148148148148	2.46913580246914	5.8641975308642	5.55555555555556	5.24691358024691	6.48148148148148	1.85185185185185	1.85185185185185
11.4906832298137	0.93167701863354	4.03726708074534	5.59006211180124	3.1055900621118	6.52173913043478	2.17391304347826	3.41614906832298	5.27950310559006	9.62732919254658	1.24223602484472	4.96894409937888	4.6583850931677	2.79503105590062	3.72670807453416	3.72670807453416	8.69565217391304	6.52173913043478	1.86335403726708	2.48447204968944
9.93788819875776	0.62111801242236	5.90062111801242	4.03726708074534	3.1055900621118	6.52173913043478	2.17391304347826	4.34782608695652	2.79503105590062	5.27950310559006	2.17391304347826	4.6583850931677	4.34782608695652	5.90062111801242	1.5527950310559	9.93788819875776	9.00621118012422	4.96894409937888	1.5527950310559	4.03726708074534
9.03426791277258	0.934579439252336	6.23052959501558	5.29595015576324	5.60747663551402	5.60747663551402	2.80373831775701	3.73831775700935	1.55763239875389	7.78816199376947	0.934579439252336	6.85358255451713	7.78816199376947	1.86915887850467	2.80373831775701	8.41121495327103	5.60747663551402	4.98442367601246	1.55763239875389	3.42679127725857
3.1055900621118	1.86335403726708	3.72670807453416	4.34782608695652	1.24223602484472	8.07453416149068	1.86335403726708	6.2111801242236	5.59006211180124	4.96894409937888	1.24223602484472	4.34782608695652	7.45341614906832	4.96894409937888	9.3167701863354	5.59006211180124	4.96894409937888	10.5590062111801	0.62111801242236	2.48447204968944
12.4610591900312	0	7.47663551401869	5.29595015576324	2.18068535825545	9.34579439252336	4.3613707165109	4.04984423676012	0.934579439252336	10.5919003115265	2.18068535825545	0.934579439252336	7.16510903426791	1.55763239875389	6.23052959501558	4.67289719626168	4.04984423676012	6.23052959501558	1.55763239875389	1.55763239875389
3.73831775700935	1.24610591900312	6.23052959501558	8.41121495327103	5.60747663551402	6.85358255451713	1.24610591900312	5.60747663551402	6.23052959501558	6.54205607476635	3.11526479750779	3.73831775700935	1.86915887850467	1.86915887850467	10.2803738317757	7.16510903426791	2.49221183800623	6.23052959501558	0	4.3613707165109
3.75	2.5	4.0625	6.5625	2.1875	5.625	2.8125	5.3125	5.3125	7.8125	2.5	3.4375	4.6875	4.6875	5.3125	6.875	5.625	8.75	1.5625	3.4375
9.0625	0.9375	9.375	4.0625	5.3125	5.9375	2.1875	3.75	3.4375	10.625	1.875	3.4375	5.9375	3.125	5	2.8125	4.375	5.625	2.1875	3.75
5.64263322884013	1.25391849529781	5.32915360501567	8.77742946708464	5.01567398119122	5.64263322884013	1.25391849529781	4.38871473354232	7.21003134796238	9.09090909090909	1.88087774294671	2.82131661442006	5.95611285266458	3.44827586206897	4.38871473354232	6.58307210031348	3.13479623824451	4.38871473354232	0.940438871473354	5.64263322884013
7.21003134796238	0.940438871473354	6.58307210031348	6.58307210031348	3.44827586206897	7.83699059561129	0.626959247648903	9.71786833855799	10.0313479623824	6.58307210031348	1.88087774294671	5.01567398119122	4.07523510971787	0	1.88087774294671	4.70219435736677	3.13479623824451	8.77742946708464	0	3.76175548589342
6.26959247648903	0.313479623824451	6.26959247648903	5.64263322884013	1.88087774294671	6.58307210031348	4.70219435736677	6.58307210031348	7.21003134796238	10.0313479623824	1.56739811912226	3.44827586206897	4.07523510971787	5.64263322884013	3.44827586206897	4.07523510971787	3.76175548589342	5.95611285266458	2.50783699059561	2.82131661442006
10.0313479623824	5.64263322884013	4.70219435736677	5.64263322884013	1.25391849529781	4.70219435736677	5.64263322884013	3.76175548589342	7.21003134796238	5.32915360501567	3.13479623824451	4.07523510971787	7.52351097178683	2.19435736677116	3.76175548589342	4.38871473354232	7.52351097178683	4.70219435736677	0.313479623824451	1.25391849529781
7.52351097178683	1.25391849529781	4.70219435736677	6.89655172413793	4.70219435736677	8.15047021943574	2.50783699059561	2.19435736677116	5.01567398119122	7.83699059561129	1.56739811912226	2.19435736677116	5.64263322884013	1.88087774294671	6.26959247648903	6.58307210031348	4.07523510971787	7.83699059561129	2.50783699059561	3.44827586206897
9.74842767295597	0	5.66037735849057	7.23270440251572	4.08805031446541	8.17610062893082	1.25786163522013	7.23270440251572	6.91823899371069	9.74842767295597	1.88679245283019	2.83018867924528	1.88679245283019	4.40251572327044	4.71698113207547	3.45911949685535	5.34591194968553	7.23270440251572	0.314465408805031	0.628930817610063
5.9748427672956	0.943396226415094	4.08805031446541	10.062893081761	5.0314465408805	5.9748427672956	1.88679245283019	3.77358490566038	6.28930817610063	12.5786163522013	1.88679245283019	1.88679245283019	2.20125786163522	4.71698113207547	6.28930817610063	7.54716981132075	2.20125786163522	6.91823899371069	0.943396226415094	1.57232704402516
11.3207547169811	0.628930817610063	6.60377358490566	6.91823899371069	4.08805031446541	8.80503144654088	1.88679245283019	2.51572327044025	8.17610062893082	7.86163522012579	0.943396226415094	2.83018867924528	6.60377358490566	2.20125786163522	4.08805031446541	5.34591194968553	3.45911949685535	3.45911949685535	1.57232704402516	3.45911949685535
13.8364779874214	0.628930817610063	5.66037735849057	5.66037735849057	3.14465408805031	5.9748427672956	1.88679245283019	5.66037735849057	3.45911949685535	8.80503144654088	2.51572327044025	3.45911949685535	3.14465408805031	3.77358490566038	5.66037735849057	4.71698113207547	5.0314465408805	6.60377358490566	0	3.14465408805031
9.43396226415094	0	9.43396226415094	3.77358490566038	2.20125786163522	4.71698113207547	3.77358490566038	6.60377358490566	12.8930817610063	6.91823899371069	0.943396226415094	5.9748427672956	3.14465408805031	2.83018867924528	0.943396226415094	4.71698113207547	5.0314465408805	6.60377358490566	0.314465408805031	2.51572327044025
9.43396226415094	0	3.77358490566038	9.11949685534591	2.51572327044025	6.91823899371069	1.88679245283019	9.11949685534591	8.17610062893082	8.17610062893082	2.83018867924528	2.83018867924528	4.40251572327044	1.57232704402516	4.40251572327044	1.88679245283019	4.08805031446541	7.54716981132075	0.314465408805031	3.77358490566038
5.36277602523659	0.315457413249211	7.88643533123028	6.30914826498423	5.6782334384858	7.57097791798107	1.89274447949527	2.8391167192429	7.25552050473186	7.88643533123028	1.57728706624606	6.30914826498423	5.04731861198738	2.8391167192429	3.15457413249211	4.73186119873817	5.04731861198738	4.41640378548896	2.20820189274448	4.41640378548896
10.410094637224	0	4.73186119873817	9.77917981072555	1.89274447949527	8.83280757097792	0.315457413249211	2.8391167192429	4.73186119873817	14.1955835962145	1.89274447949527	0.630914826498423	3.78548895899054	2.8391167192429	9.46372239747634	2.52365930599369	4.10094637223975	7.88643533123028	0.315457413249211	1.57728706624606
7.91139240506329	0.316455696202532	5.37974683544304	5.69620253164557	2.53164556962025	8.86075949367089	1.58227848101266	5.37974683544304	4.11392405063291	12.6582278481013	1.26582278481013	2.21518987341772	4.74683544303798	5.69620253164557	4.43037974683544	5.06329113924051	4.11392405063291	4.43037974683544	0.949367088607595	5.37974683544304
4.74683544303798	1.58227848101266	6.64556962025316	7.91139240506329	3.79746835443038	9.81012658227848	2.84810126582278	4.11392405063291	3.48101265822785	6.32911392405063	1.89873417721519	3.79746835443038	4.74683544303798	1.89873417721519	3.16455696202532	6.32911392405063	5.37974683544304	6.9620253164557	0.632911392405063	6.64556962025316
6.32911392405063	1.58227848101266	4.11392405063291	9.81012658227848	3.48101265822785	5.69620253164557	1.89873417721519	3.79746835443038	6.64556962025316	8.22784810126582	4.11392405063291	2.84810126582278	4.11392405063291	2.53164556962025	3.79746835443038	5.37974683544304	5.06329113924051	6.0126582278481	2.21518987341772	5.06329113924051
11.1111111111111	0.952380952380952	6.98412698412698	3.80952380952381	5.07936507936508	8.25396825396825	3.80952380952381	4.44444444444444	2.22222222222222	8.25396825396825	2.85714285714286	0.952380952380952	5.07936507936508	3.49206349206349	6.03174603174603	4.44444444444444	4.76190476190476	6.03174603174603	1.58730158730159	2.53968253968254
7.61904761904762	2.22222222222222	6.98412698412698	3.80952380952381	3.17460317460317	8.25396825396825	2.85714285714286	3.49206349206349	5.3968253968254	8.57142857142857	1.26984126984127	2.53968253968254	4.12698412698413	2.53968253968254	5.3968253968254	5.71428571428571	4.76190476190476	7.61904761904762	1.58730158730159	4.76190476190476
5.73248407643312	0.636942675159236	7.64331210191083	7.64331210191083	5.09554140127389	5.73248407643312	2.22929936305732	6.68789808917197	6.68789808917197	8.9171974522293	1.91082802547771	3.82165605095541	1.91082802547771	2.86624203821656	5.09554140127389	5.09554140127389	5.09554140127389	5.09554140127389	0.955414012738854	3.82165605095541
9.26517571884984	0.319488817891374	5.43130990415335	1.59744408945687	3.19488817891374	8.94568690095847	0.319488817891374	6.38977635782748	6.70926517571885	5.11182108626198	3.19488817891374	7.02875399361022	3.83386581469649	3.83386581469649	1.91693290734824	7.02875399361022	6.38977635782748	4.79233226837061	1.91693290734824	5.43130990415335
7.3482428115016	3.19488817891374	2.55591054313099	3.19488817891374	2.55591054313099	8.62619808306709	2.23642172523962	6.0702875399361	4.15335463258786	5.43130990415335	1.59744408945687	3.51437699680511	6.70926517571885	4.47284345047923	5.11182108626198	7.3482428115016	5.75079872204473	6.0702875399361	3.83386581469649	2.87539936102236
2.54777070063694	0.636942675159236	3.18471337579618	7.64331210191083	1.27388535031847	7.64331210191083	0	4.45859872611465	5.73248407643312	7.00636942675159	5.09554140127389	7.00636942675159	7.00636942675159	3.18471337579618	5.73248407643312	6.36942675159236	5.09554140127389	7.64331210191083	1.91082802547771	3.18471337579618
3.19488817891374	0.319488817891374	7.02875399361022	6.70926517571885	5.43130990415335	5.43130990415335	2.87539936102236	7.66773162939297	7.3482428115016	7.02875399361022	0.319488817891374	5.43130990415335	5.43130990415335	2.87539936102236	2.87539936102236	6.38977635782748	5.43130990415335	6.0702875399361	1.2779552715655	3.51437699680511
5.73248407643312	0	2.54777070063694	5.73248407643312	0.636942675159236	17.1974522292994	0.636942675159236	2.54777070063694	3.82165605095541	5.09554140127389	2.54777070063694	4.45859872611465	3.82165605095541	8.9171974522293	5.73248407643312	3.82165605095541	5.73248407643312	8.28025477707006	2.54777070063694	2.54777070063694
6.08974358974359	0.961538461538462	5.12820512820513	4.48717948717949	4.80769230769231	4.48717948717949	1.92307692307692	5.44871794871795	7.05128205128205	10.2564102564103	3.52564102564103	6.08974358974359	1.6025641025641	4.16666666666667	4.48717948717949	6.73076923076923	6.41025641025641	5.44871794871795	0.32051282051282	3.2051282051282
9.93589743589744	4.16666666666667	3.84615384615385	3.84615384615385	2.24358974358974	7.05128205128205	1.28205128205128	4.48717948717949	6.73076923076923	5.76923076923077	0.961538461538462	3.2051282051282	6.08974358974359	2.56410256410256	0.961538461538462	9.2948717948718	10.5769230769231	7.69230769230769	0.961538461538462	0.961538461538462
7.05128205128205	0.641025641025641	2.56410256410256	7.37179487179487	0.961538461538462	6.73076923076923	4.16666666666667	6.08974358974359	5.76923076923077	8.01282051282051	2.88461538461538	4.16666666666667	5.12820512820513	6.73076923076923	4.48717948717949	5.76923076923077	4.80769230769231	5.44871794871795	1.92307692307692	1.92307692307692
6.41025641025641	1.28205128205128	3.2051282051282	6.73076923076923	4.80769230769231	9.93589743589744	2.56410256410256	3.2051282051282	2.88461538461538	8.01282051282051	3.84615384615385	4.48717948717949	4.48717948717949	4.48717948717949	5.44871794871795	4.16666666666667	5.12820512820513	8.01282051282051	0.961538461538462	2.56410256410256
8.01282051282051	1.6025641025641	4.80769230769231	7.05128205128205	3.2051282051282	6.73076923076923	2.88461538461538	7.37179487179487	5.76923076923077	10.2564102564103	2.88461538461538	2.56410256410256	4.16666666666667	3.52564102564103	4.48717948717949	4.48717948717949	5.12820512820513	3.52564102564103	0.641025641025641	3.52564102564103
2.56410256410256	0.961538461538462	5.76923076923077	5.44871794871795	1.92307692307692	8.97435897435897	1.6025641025641	2.88461538461538	5.76923076923077	8.65384615384615	2.56410256410256	5.12820512820513	6.73076923076923	2.56410256410256	3.2051282051282	4.16666666666667	9.93589743589744	8.01282051282051	2.24358974358974	3.52564102564103
6.73076923076923	0.961538461538462	5.12820512820513	5.76923076923077	3.2051282051282	4.80769230769231	3.2051282051282	4.80769230769231	6.08974358974359	5.44871794871795	1.6025641025641	4.80769230769231	5.12820512820513	2.56410256410256	4.16666666666667	7.37179487179487	7.37179487179487	7.37179487179487	1.28205128205128	4.80769230769231
7.39549839228296	1.92926045016077	4.5016077170418	6.10932475884244	3.21543408360129	7.71704180064309	1.28617363344051	3.85852090032154	5.46623794212219	8.68167202572347	1.28617363344051	4.18006430868167	5.14469453376206	4.18006430868167	5.46623794212219	4.82315112540193	5.46623794212219	9.0032154340836	1.28617363344051	1.60771704180064
6.43086816720257	0.643086816720257	6.10932475884244	3.53697749196141	2.89389067524116	8.36012861736334	3.53697749196141	6.43086816720257	3.53697749196141	3.21543408360129	2.2508038585209	7.39549839228296	5.14469453376206	4.82315112540193	3.21543408360129	5.14469453376206	7.39549839228296	3.53697749196141	4.18006430868167	4.82315112540193
6.43086816720257	0.964630225080386	4.82315112540193	5.78778135048232	2.57234726688103	7.71704180064309	1.28617363344051	9.96784565916399	5.14469453376206	3.21543408360129	1.92926045016077	6.10932475884244	1.92926045016077	2.89389067524116	2.57234726688103	9.32475884244373	8.03858520900322	8.36012861736334	0.643086816720257	2.89389067524116
8.06451612903226	1.61290322580645	5.16129032258065	5.48387096774194	5.80645161290323	6.12903225806452	3.2258064516129	3.87096774193548	3.87096774193548	10.3225806451613	3.2258064516129	2.90322580645161	3.87096774193548	5.48387096774194	4.51612903225806	4.19354838709677	4.83870967741935	5.80645161290323	0.967741935483871	3.2258064516129
8.70967741935484	1.93548387096774	4.83870967741935	5.16129032258065	2.58064516129032	4.83870967741935	1.29032258064516	4.51612903225806	3.2258064516129	9.03225806451613	1.61290322580645	3.2258064516129	10.3225806451613	3.87096774193548	5.16129032258065	5.80645161290323	5.48387096774194	5.16129032258065	1.29032258064516	4.51612903225806
14.1935483870968	0.967741935483871	5.48387096774194	5.16129032258065	4.51612903225806	12.5806451612903	0.967741935483871	3.54838709677419	7.41935483870968	6.12903225806452	1.29032258064516	2.58064516129032	2.25806451612903	1.93548387096774	3.2258064516129	4.51612903225806	4.51612903225806	8.70967741935484	0.32258064516129	2.25806451612903
7.09677419354839	0.32258064516129	7.74193548387097	6.12903225806452	3.54838709677419	5.16129032258065	1.93548387096774	8.70967741935484	9.35483870967742	5.48387096774194	0.967741935483871	5.16129032258065	6.45161290322581	2.25806451612903	1.93548387096774	4.19354838709677	6.12903225806452	4.51612903225806	1.93548387096774	3.54838709677419
8.11688311688312	2.5974025974026	2.92207792207792	7.14285714285714	2.5974025974026	7.46753246753247	5.19480519480519	5.19480519480519	5.51948051948052	10.3896103896104	0.974025974025974	2.92207792207792	5.19480519480519	3.57142857142857	2.5974025974026	8.11688311688312	4.87012987012987	3.8961038961039	0.649350649350649	2.92207792207792
3.8961038961039	1.94805194805195	4.87012987012987	4.22077922077922	5.51948051948052	8.44155844155844	3.24675324675325	8.44155844155844	5.19480519480519	4.54545454545455	1.94805194805195	6.81818181818182	2.27272727272727	6.49350649350649	5.19480519480519	3.8961038961039	3.24675324675325	9.09090909090909	0	3.57142857142857
13.961038961039	1.2987012987013	4.87012987012987	2.92207792207792	1.94805194805195	7.79220779220779	2.5974025974026	6.16883116883117	1.94805194805195	3.8961038961039	2.5974025974026	5.84415584415584	6.49350649350649	4.22077922077922	3.8961038961039	8.44155844155844	3.8961038961039	4.54545454545455	2.5974025974026	2.92207792207792
8.79478827361564	0.325732899022801	3.90879478827362	7.16612377850163	4.23452768729642	7.16612377850163	4.23452768729642	4.56026058631922	2.60586319218241	9.12052117263844	4.56026058631922	2.28013029315961	7.49185667752443	2.28013029315961	5.53745928338762	4.56026058631922	2.60586319218241	8.14332247557003	1.30293159609121	1.95439739413681
7.16612377850163	0.325732899022801	3.90879478827362	6.18892508143322	5.21172638436482	6.84039087947883	3.90879478827362	3.90879478827362	3.25732899022801	10.0977198697068	1.30293159609121	3.58306188925081	6.51465798045603	5.21172638436482	5.21172638436482	6.51465798045603	3.25732899022801	6.84039087947883	0.977198697068404	2.60586319218241
5.21172638436482	0.977198697068404	6.18892508143322	4.88599348534202	4.88599348534202	4.23452768729642	1.95439739413681	10.7491856677524	5.53745928338762	8.46905537459283	1.62866449511401	5.86319218241042	1.62866449511401	0.977198697068404	3.90879478827362	11.400651465798	5.86319218241042	4.23452768729642	0.977198697068404	3.25732899022801
10.4234527687296	3.25732899022801	4.88599348534202	1.95439739413681	3.58306188925081	5.86319218241042	4.23452768729642	1.95439739413681	0.977198697068404	16.9381107491857	0.325732899022801	4.56026058631922	5.86319218241042	4.88599348534202	8.14332247557003	4.88599348534202	3.25732899022801	3.90879478827362	1.30293159609121	1.62866449511401
12.3778501628664	1.95439739413681	6.18892508143322	6.51465798045603	4.56026058631922	6.51465798045603	3.90879478827362	7.16612377850163	4.23452768729642	7.49185667752443	1.62866449511401	3.25732899022801	2.28013029315961	3.90879478827362	4.56026058631922	4.23452768729642	5.53745928338762	3.25732899022801	1.30293159609121	1.95439739413681
9.80392156862745	0.65359477124183	1.96078431372549	11.1111111111111	4.57516339869281	1.96078431372549	3.92156862745098	1.96078431372549	0.65359477124183	13.0718954248366	1.96078431372549	3.92156862745098	2.61437908496732	5.88235294117647	7.18954248366013	7.84313725490196	4.57516339869281	8.49673202614379	0	0.65359477124183
5.22875816993464	0.326797385620915	4.90196078431373	10.4575163398693	5.88235294117647	7.84313725490196	0.980392156862745	5.55555555555556	7.51633986928105	10.1307189542484	1.30718954248366	1.30718954248366	3.26797385620915	0.326797385620915	5.88235294117647	7.51633986928105	3.26797385620915	8.49673202614379	0.326797385620915	2.28758169934641
8.55263157894737	0.657894736842105	4.27631578947368	3.61842105263158	1.64473684210526	6.25	0	4.60526315789474	8.55263157894737	4.60526315789474	0.657894736842105	6.90789473684211	2.96052631578947	3.94736842105263	0.986842105263158	8.88157894736842	11.8421052631579	8.88157894736842	1.31578947368421	3.61842105263158
7.56578947368421	1.31578947368421	4.27631578947368	8.55263157894737	3.28947368421053	4.93421052631579	4.93421052631579	3.94736842105263	4.93421052631579	11.1842105263158	2.96052631578947	3.61842105263158	4.93421052631579	2.63157894736842	5.59210526315789	6.90789473684211	3.61842105263158	5.59210526315789	0.657894736842105	1.31578947368421
1.97368421052632	0.328947368421053	3.28947368421053	10.5263157894737	5.26315789473684	8.88157894736842	3.61842105263158	7.23684210526316	8.55263157894737	9.86842105263158	0.328947368421053	4.27631578947368	3.28947368421053	1.64473684210526	3.94736842105263	3.61842105263158	4.60526315789474	7.89473684210526	0.657894736842105	2.96052631578947
10.5263157894737	0.657894736842105	6.25	4.93421052631579	4.93421052631579	6.90789473684211	3.61842105263158	4.60526315789474	5.92105263157895	8.88157894736842	2.30263157894737	3.94736842105263	6.25	2.63157894736842	2.30263157894737	4.93421052631579	3.94736842105263	4.27631578947368	0.986842105263158	3.94736842105263
3.97350993377483	1.32450331125828	7.28476821192053	7.28476821192053	2.31788079470199	0.993377483443709	3.3112582781457	5.62913907284768	7.6158940397351	9.27152317880795	2.64900662251656	5.29801324503311	5.29801324503311	3.3112582781457	4.63576158940397	5.62913907284768	6.29139072847682	5.96026490066225	0.33112582781457	4.3046357615894
10.9271523178808	0.662251655629139	4.63576158940397	4.3046357615894	1.65562913907285	9.27152317880795	2.64900662251656	2.64900662251656	1.65562913907285	9.60264900662252	2.31788079470199	1.32450331125828	5.62913907284768	3.64238410596026	8.27814569536424	5.96026490066225	3.97350993377483	9.93377483443709	1.65562913907285	1.98675496688742
10.9634551495017	1.66112956810631	4.31893687707641	1.66112956810631	1.99335548172757	10.9634551495017	1.32890365448505	3.65448504983389	2.6578073089701	4.65116279069767	1.66112956810631	5.64784053156146	2.99003322259136	2.32558139534884	3.98671096345515	12.2923588039867	7.30897009966777	6.31229235880399	0.664451827242525	5.64784053156146
5.64784053156146	1.99335548172757	4.65116279069767	5.64784053156146	4.65116279069767	6.97674418604651	2.6578073089701	5.98006644518272	5.64784053156146	9.30232558139535	2.6578073089701	4.31893687707641	5.3156146179402	5.64784053156146	3.65448504983389	5.3156146179402	2.6578073089701	5.98006644518272	1.32890365448505	2.6578073089701
4.98338870431894	2.32558139534884	5.98006644518272	6.64451827242525	4.31893687707641	4.31893687707641	2.6578073089701	3.98671096345515	8.97009966777409	11.2956810631229	1.32890365448505	2.32558139534884	3.98671096345515	3.32225913621263	3.98671096345515	5.64784053156146	3.98671096345515	6.31229235880399	1.66112956810631	4.65116279069767
12	0	6	6.66666666666667	5.33333333333333	8	0.666666666666667	3.33333333333333	6	5.33333333333333	5.33333333333333	4	2	3.33333333333333	6	5.33333333333333	4.66666666666667	3.33333333333333	0.666666666666667	4.66666666666667
7.33333333333333	0.666666666666667	4.66666666666667	6	5	4.33333333333333	3.33333333333333	7.33333333333333	4.66666666666667	11	1.66666666666667	2.33333333333333	6	3.66666666666667	6	7	3	4.33333333333333	1.66666666666667	2.66666666666667
10.3678929765886	0.334448160535117	5.01672240802676	5.68561872909699	3.34448160535117	7.69230769230769	3.01003344481605	4.0133779264214	4.68227424749164	9.03010033444816	2.0066889632107	1.67224080267559	3.01003344481605	4.34782608695652	4.68227424749164	5.68561872909699	4.68227424749164	9.03010033444816	1.00334448160535	3.34448160535117
9.73154362416107	0.671140939597315	3.69127516778524	6.71140939597315	3.69127516778524	6.04026845637584	0.671140939597315	4.36241610738255	4.69798657718121	10.738255033557	1.67785234899329	4.36241610738255	4.02684563758389	6.3758389261745	3.69127516778524	4.02684563758389	4.69798657718121	6.04026845637584	1.67785234899329	5.03355704697987
9.73154362416107	0	3.35570469798658	8.38926174496644	4.02684563758389	8.05369127516778	1.67785234899329	1.00671140939597	1.34228187919463	11.0738255033557	1.67785234899329	1.34228187919463	6.71140939597315	3.02013422818792	9.73154362416107	2.3489932885906	3.02013422818792	12.0805369127517	0.671140939597315	3.35570469798658
9.09090909090909	2.02020202020202	7.74410774410774	3.36700336700337	3.36700336700337	4.71380471380471	1.34680134680135	6.3973063973064	6.3973063973064	7.07070707070707	3.7037037037037	2.69360269360269	2.69360269360269	4.37710437710438	4.71380471380471	8.08080808080808	3.7037037037037	8.08080808080808	1.01010101010101	2.02020202020202
11.1111111111111	1.34680134680135	4.37710437710438	6.06060606060606	3.36700336700337	8.08080808080808	3.7037037037037	5.72390572390572	7.07070707070707	6.3973063973064	1.01010101010101	3.03030303030303	3.03030303030303	1.68350168350168	2.69360269360269	6.06060606060606	4.04040404040404	8.75420875420875	2.02020202020202	3.03030303030303
13.1313131313131	0	3.03030303030303	7.07070707070707	4.71380471380471	12.1212121212121	1.34680134680135	1.01010101010101	1.34680134680135	13.4680134680135	1.01010101010101	1.01010101010101	8.08080808080808	1.34680134680135	8.75420875420875	4.04040404040404	1.34680134680135	6.3973063973064	1.01010101010101	2.35690235690236
8.78378378378378	0.675675675675676	4.05405405405405	5.74324324324324	5.40540540540541	5.06756756756757	2.7027027027027	4.05405405405405	2.36486486486486	11.4864864864865	2.02702702702703	3.71621621621622	3.04054054054054	4.39189189189189	9.12162162162162	5.74324324324324	4.05405405405405	5.40540540540541	1.01351351351351	3.71621621621622
7.43243243243243	1.01351351351351	5.06756756756757	4.39189189189189	4.05405405405405	8.10810810810811	3.04054054054054	5.06756756756757	3.71621621621622	9.7972972972973	2.7027027027027	3.71621621621622	5.06756756756757	4.39189189189189	3.04054054054054	4.39189189189189	7.09459459459459	6.41891891891892	2.36486486486486	1.68918918918919
8.78378378378378	1.35135135135135	5.40540540540541	6.41891891891892	3.71621621621622	6.41891891891892	1.68918918918919	3.37837837837838	5.06756756756757	8.10810810810811	5.06756756756757	4.05405405405405	4.39189189189189	2.02702702702703	4.39189189189189	5.40540540540541	6.08108108108108	7.09459459459459	0.337837837837838	3.37837837837838
6.41891891891892	1.68918918918919	5.40540540540541	3.04054054054054	5.74324324324324	6.08108108108108	0.337837837837838	2.7027027027027	4.05405405405405	7.43243243243243	1.35135135135135	5.40540540540541	8.44594594594595	2.7027027027027	4.39189189189189	6.75675675675676	7.09459459459459	8.10810810810811	2.7027027027027	2.7027027027027
8.84353741496599	0.340136054421769	4.08163265306122	5.78231292517007	5.78231292517007	7.14285714285714	2.38095238095238	6.46258503401361	8.16326530612245	8.50340136054422	2.04081632653061	3.06122448979592	4.42176870748299	4.08163265306122	3.06122448979592	5.78231292517007	3.06122448979592	4.42176870748299	2.04081632653061	3.40136054421769
6.46258503401361	1.02040816326531	6.12244897959184	6.46258503401361	3.74149659863946	5.78231292517007	1.02040816326531	6.46258503401361	7.82312925170068	12.2448979591837	3.06122448979592	2.72108843537415	4.76190476190476	4.42176870748299	3.40136054421769	5.10204081632653	4.42176870748299	5.4421768707483	0.680272108843537	1.70068027210884
6.80272108843537	2.04081632653061	4.76190476190476	1.36054421768707	3.06122448979592	10.8843537414966	0.680272108843537	6.80272108843537	4.76190476190476	7.82312925170068	0.680272108843537	7.14285714285714	4.76190476190476	3.74149659863946	2.38095238095238	8.50340136054422	4.42176870748299	4.08163265306122	2.38095238095238	5.78231292517007
4.43686006825939	1.36518771331058	6.14334470989761	6.14334470989761	4.09556313993174	6.14334470989761	3.07167235494881	6.48464163822526	6.14334470989761	8.53242320819113	2.73037542662116	2.73037542662116	8.87372013651877	2.38907849829352	5.46075085324232	4.09556313993174	4.09556313993174	6.14334470989761	0.68259385665529	3.07167235494881
6.50684931506849	0	3.42465753424658	4.10958904109589	1.02739726027397	4.79452054794521	0	6.16438356164384	5.13698630136986	6.16438356164384	0.684931506849315	3.42465753424658	9.58904109589041	3.42465753424658	5.82191780821918	6.50684931506849	13.013698630137	8.21917808219178	1.02739726027397	3.76712328767123
5.13698630136986	1.36986301369863	5.82191780821918	6.50684931506849	2.73972602739726	3.76712328767123	1.02739726027397	7.19178082191781	6.16438356164384	11.986301369863	1.36986301369863	5.47945205479452	6.16438356164384	3.42465753424658	6.16438356164384	7.87671232876712	4.10958904109589	3.42465753424658	0.684931506849315	2.3972602739726
11.3013698630137	1.02739726027397	3.76712328767123	4.79452054794521	5.47945205479452	6.16438356164384	2.05479452054794	7.19178082191781	6.50684931506849	6.50684931506849	2.73972602739726	5.47945205479452	2.73972602739726	3.76712328767123	3.08219178082192	4.45205479452055	4.79452054794521	6.50684931506849	0	4.45205479452055
7.19178082191781	0	7.87671232876712	7.87671232876712	3.42465753424658	8.21917808219178	1.36986301369863	4.10958904109589	8.21917808219178	9.24657534246575	1.71232876712329	1.02739726027397	3.08219178082192	6.50684931506849	4.10958904109589	5.13698630136986	5.47945205479452	4.45205479452055	1.02739726027397	2.73972602739726
10.3092783505155	1.3745704467354	4.12371134020619	5.15463917525773	2.06185567010309	9.62199312714777	2.06185567010309	7.21649484536082	6.87285223367698	6.18556701030928	3.09278350515464	3.43642611683849	1.3745704467354	2.40549828178694	2.74914089347079	7.90378006872852	5.49828178694158	8.59106529209622	0.687285223367698	2.06185567010309
5.84192439862543	2.40549828178694	3.43642611683849	8.24742268041237	3.78006872852234	8.93470790378007	3.09278350515464	9.27835051546392	7.21649484536082	7.90378006872852	1.71821305841924	4.46735395189003	3.09278350515464	2.06185567010309	3.78006872852234	5.15463917525773	3.43642611683849	5.84192439862543	0	3.09278350515464
5.15463917525773	1.71821305841924	2.40549828178694	6.18556701030928	3.78006872852234	5.15463917525773	5.84192439862543	5.84192439862543	5.49828178694158	9.96563573883162	1.71821305841924	5.49828178694158	3.78006872852234	5.84192439862543	2.40549828178694	6.52920962199313	5.15463917525773	5.84192439862543	2.06185567010309	2.40549828178694
4.46735395189003	1.3745704467354	6.18556701030928	9.27835051546392	2.74914089347079	4.81099656357388	2.74914089347079	3.78006872852234	9.96563573883162	7.21649484536082	2.40549828178694	3.78006872852234	4.12371134020619	4.46735395189003	3.78006872852234	2.40549828178694	4.46735395189003	7.56013745704467	2.74914089347079	4.46735395189003
5.49828178694158	0.343642611683849	6.18556701030928	6.52920962199313	5.15463917525773	3.78006872852234	2.06185567010309	7.21649484536082	8.24742268041237	13.0584192439863	3.09278350515464	2.74914089347079	3.43642611683849	5.49828178694158	2.74914089347079	5.49828178694158	4.46735395189003	4.81099656357388	0	2.40549828178694
6.89655172413793	2.06896551724138	4.48275862068965	8.27586206896552	1.72413793103448	11.0344827586207	0.689655172413793	6.89655172413793	5.51724137931035	8.27586206896552	3.44827586206897	2.75862068965517	3.10344827586207	3.79310344827586	4.13793103448276	4.48275862068965	4.48275862068965	6.55172413793103	0	4.13793103448276
8.27586206896552	3.44827586206897	3.79310344827586	5.51724137931035	2.41379310344828	6.20689655172414	2.06896551724138	4.13793103448276	2.06896551724138	11.3793103448276	2.41379310344828	4.13793103448276	3.44827586206897	5.86206896551724	6.20689655172414	6.89655172413793	4.13793103448276	6.89655172413793	1.03448275862069	2.41379310344828
3.10344827586207	2.06896551724138	7.58620689655172	4.82758620689655	3.10344827586207	8.96551724137931	3.44827586206897	5.51724137931035	5.51724137931035	5.86206896551724	1.72413793103448	7.58620689655172	2.75862068965517	2.75862068965517	4.13793103448276	5.51724137931035	4.82758620689655	3.44827586206897	3.44827586206897	6.55172413793103
12.4137931034483	1.72413793103448	4.82758620689655	6.89655172413793	3.10344827586207	6.55172413793103	3.79310344827586	5.86206896551724	3.44827586206897	6.55172413793103	3.79310344827586	2.06896551724138	3.79310344827586	2.06896551724138	6.89655172413793	3.10344827586207	4.13793103448276	7.93103448275862	2.06896551724138	1.72413793103448
5.19031141868512	1.03806228373702	6.57439446366782	7.26643598615917	4.84429065743945	6.57439446366782	2.7681660899654	5.5363321799308	4.49826989619377	7.95847750865052	2.7681660899654	4.1522491349481	5.5363321799308	3.80622837370242	7.26643598615917	3.80622837370242	3.80622837370242	4.84429065743945	1.73010380622837	2.7681660899654
9.68858131487889	2.07612456747405	4.49826989619377	1.73010380622837	2.42214532871972	12.4567474048443	2.07612456747405	3.11418685121107	1.73010380622837	4.49826989619377	1.03806228373702	5.88235294117647	4.84429065743945	3.11418685121107	4.1522491349481	11.0726643598616	8.30449826989619	4.84429065743945	2.42214532871972	2.7681660899654
7.26643598615917	0.69204152249135	4.49826989619377	3.46020761245675	3.46020761245675	10.7266435986159	1.73010380622837	6.57439446366782	3.80622837370242	7.95847750865052	1.03806228373702	7.61245674740484	5.5363321799308	2.07612456747405	3.80622837370242	6.22837370242214	5.19031141868512	4.84429065743945	1.3840830449827	4.84429065743945
6.22837370242214	0.69204152249135	6.57439446366782	6.57439446366782	2.42214532871972	5.88235294117647	1.3840830449827	6.9204152249135	5.88235294117647	9.34256055363322	2.07612456747405	2.07612456747405	4.84429065743945	1.3840830449827	7.95847750865052	3.11418685121107	7.61245674740484	8.30449826989619	0.69204152249135	2.7681660899654
3.80622837370242	0.69204152249135	6.57439446366782	10.3806228373702	4.1522491349481	3.11418685121107	0.69204152249135	6.22837370242214	8.30449826989619	9.34256055363322	2.07612456747405	5.88235294117647	3.11418685121107	0.346020761245675	5.19031141868512	5.19031141868512	3.80622837370242	8.99653979238754	0.69204152249135	4.1522491349481
13.840830449827	1.03806228373702	4.49826989619377	5.5363321799308	4.1522491349481	6.9204152249135	1.73010380622837	6.22837370242214	2.7681660899654	9.68858131487889	1.73010380622837	3.80622837370242	5.88235294117647	3.46020761245675	5.19031141868512	5.5363321799308	2.42214532871972	5.88235294117647	0	2.42214532871972
8.36236933797909	1.39372822299652	2.78745644599303	8.01393728222996	4.8780487804878	10.1045296167247	2.09059233449477	1.04529616724739	1.04529616724739	13.2404181184669	0.348432055749129	0.696864111498258	7.31707317073171	2.4390243902439	13.9372822299652	2.4390243902439	4.52961672473868	5.57491289198606	0	2.4390243902439
7.66550522648084	1.39372822299652	4.18118466898955	6.27177700348432	4.18118466898955	5.92334494773519	3.83275261324042	4.8780487804878	5.22648083623693	8.36236933797909	3.48432055749129	5.57491289198606	4.52961672473868	2.4390243902439	4.18118466898955	3.83275261324042	5.92334494773519	7.31707317073171	0.696864111498258	2.78745644599303
6.62020905923345	0	5.57491289198606	8.71080139372822	3.13588850174216	8.71080139372822	3.48432055749129	2.78745644599303	4.8780487804878	8.36236933797909	5.57491289198606	3.83275261324042	4.18118466898955	4.18118466898955	4.18118466898955	6.27177700348432	4.52961672473868	3.83275261324042	1.04529616724739	2.78745644599303
5.59440559440559	3.14685314685315	7.34265734265734	5.59440559440559	5.24475524475525	5.59440559440559	4.54545454545455	5.59440559440559	6.99300699300699	6.99300699300699	1.74825174825175	4.1958041958042	3.4965034965035	3.14685314685315	4.54545454545455	5.24475524475525	4.89510489510489	4.89510489510489	0.699300699300699	3.14685314685315
5.59440559440559	1.3986013986014	5.59440559440559	3.4965034965035	2.7972027972028	5.24475524475525	2.44755244755245	3.84615384615385	4.89510489510489	13.986013986014	1.04895104895105	2.44755244755245	8.39160839160839	6.99300699300699	4.54545454545455	5.24475524475525	5.59440559440559	4.1958041958042	2.0979020979021	2.7972027972028
10.8771929824561	1.05263157894737	4.91228070175439	4.56140350877193	3.15789473684211	5.6140350877193	3.85964912280702	3.50877192982456	3.85964912280702	7.01754385964912	1.75438596491228	3.85964912280702	5.26315789473684	3.15789473684211	7.01754385964912	3.15789473684211	4.91228070175439	9.12280701754386	1.75438596491228	4.21052631578947
9.47368421052632	0.701754385964912	6.66666666666667	6.66666666666667	3.85964912280702	6.31578947368421	1.40350877192982	6.66666666666667	2.45614035087719	4.56140350877193	1.05263157894737	4.91228070175439	6.66666666666667	2.80701754385965	5.6140350877193	4.21052631578947	7.36842105263158	7.01754385964912	1.40350877192982	2.80701754385965
12.280701754386	1.75438596491228	8.7719298245614	6.31578947368421	3.85964912280702	7.36842105263158	2.45614035087719	3.50877192982456	1.40350877192982	11.2280701754386	2.10526315789474	1.05263157894737	3.85964912280702	3.85964912280702	7.01754385964912	3.50877192982456	3.50877192982456	5.6140350877193	1.75438596491228	1.40350877192982
10.8771929824561	1.40350877192982	6.66666666666667	4.21052631578947	3.15789473684211	5.6140350877193	3.85964912280702	4.91228070175439	2.80701754385965	10.1754385964912	4.56140350877193	2.45614035087719	3.85964912280702	4.91228070175439	5.6140350877193	4.91228070175439	3.50877192982456	6.31578947368421	0.701754385964912	2.10526315789474
11.9718309859155	0	3.16901408450704	7.74647887323944	0.352112676056338	8.45070422535211	0.352112676056338	8.09859154929578	6.69014084507042	10.5633802816901	2.11267605633803	3.16901408450704	4.22535211267606	1.40845070422535	4.92957746478873	2.8169014084507	5.63380281690141	9.85915492957746	0	1.05633802816901
10.9154929577465	0.352112676056338	4.92957746478873	6.69014084507042	3.87323943661972	9.15492957746479	0.704225352112676	4.57746478873239	7.04225352112676	8.45070422535211	1.76056338028169	2.8169014084507	4.57746478873239	1.05633802816901	4.92957746478873	3.87323943661972	3.16901408450704	8.45070422535211	1.40845070422535	3.87323943661972
8.8339222614841	0.706713780918728	4.59363957597173	2.82685512367491	3.18021201413428	8.48056537102473	1.41342756183746	3.886925795053	2.47349823321555	7.42049469964664	0.706713780918728	1.76678445229682	6.71378091872792	2.47349823321555	5.65371024734982	10.6007067137809	10.9540636042403	4.59363957597173	1.41342756183746	3.886925795053
5.30035335689046	1.06007067137809	4.24028268551237	8.8339222614841	1.76678445229682	9.89399293286219	4.24028268551237	6.36042402826855	8.12720848056537	5.30035335689046	2.12014134275618	1.41342756183746	3.18021201413428	1.06007067137809	4.59363957597173	2.82685512367491	5.65371024734982	12.7208480565371	1.06007067137809	2.82685512367491
9.18727915194346	1.06007067137809	3.53356890459364	8.12720848056537	5.65371024734982	5.65371024734982	1.06007067137809	4.9469964664311	4.9469964664311	9.18727915194346	0.706713780918728	3.18021201413428	5.30035335689046	1.76678445229682	3.18021201413428	4.59363957597173	6.00706713780919	7.42049469964664	1.06007067137809	6.00706713780919
11.660777385159	0.706713780918728	3.886925795053	0.706713780918728	2.12014134275618	8.8339222614841	1.06007067137809	4.24028268551237	7.42049469964664	6.36042402826855	2.47349823321555	5.30035335689046	1.76678445229682	1.41342756183746	3.53356890459364	7.77385159010601	12.3674911660777	6.36042402826855	0.353356890459364	4.24028268551237
8.15602836879433	0	4.25531914893617	6.38297872340426	5.67375886524823	4.9645390070922	3.54609929078014	5.31914893617021	3.54609929078014	8.15602836879433	2.83687943262411	4.60992907801418	4.25531914893617	2.83687943262411	5.31914893617021	5.67375886524823	3.90070921985816	7.09219858156028	2.12765957446809	3.90070921985816
10.2836879432624	0.354609929078014	6.38297872340426	6.38297872340426	4.9645390070922	9.21985815602837	4.9645390070922	2.4822695035461	6.73758865248227	9.21985815602837	1.06382978723404	1.41843971631206	6.73758865248227	1.77304964539007	3.54609929078014	5.67375886524823	3.90070921985816	4.25531914893617	0.709219858156028	2.4822695035461
11.0714285714286	0	6.07142857142857	3.92857142857143	4.64285714285714	6.42857142857143	0.714285714285714	4.28571428571429	4.64285714285714	7.85714285714286	3.21428571428571	5.35714285714286	5	5.35714285714286	4.28571428571429	4.64285714285714	5	4.64285714285714	1.78571428571429	3.92857142857143
7.5	1.42857142857143	5.71428571428571	6.07142857142857	3.57142857142857	8.57142857142857	2.85714285714286	3.92857142857143	3.21428571428571	9.64285714285714	2.85714285714286	1.42857142857143	6.07142857142857	3.21428571428571	4.64285714285714	3.92857142857143	4.64285714285714	9.28571428571429	1.07142857142857	3.21428571428571
14.2857142857143	1.42857142857143	7.14285714285714	5.71428571428571	2.85714285714286	6.42857142857143	1.78571428571429	6.78571428571429	6.78571428571429	7.85714285714286	2.14285714285714	2.5	2.85714285714286	1.42857142857143	4.28571428571429	4.28571428571429	6.07142857142857	5.71428571428571	0.357142857142857	2.14285714285714
3.92857142857143	0.357142857142857	4.64285714285714	5	4.28571428571429	5	1.07142857142857	6.78571428571429	9.28571428571429	10.7142857142857	1.07142857142857	5	2.5	5.35714285714286	5	7.5	3.92857142857143	6.07142857142857	1.07142857142857	4.28571428571429
7.85714285714286	1.78571428571429	4.64285714285714	10.3571428571429	3.21428571428571	8.92857142857143	3.92857142857143	6.78571428571429	7.85714285714286	3.57142857142857	2.85714285714286	1.78571428571429	1.78571428571429	0.357142857142857	3.92857142857143	3.92857142857143	5	10.3571428571429	0.714285714285714	3.21428571428571
7.14285714285714	2.14285714285714	5	6.78571428571429	2.85714285714286	7.14285714285714	4.28571428571429	2.85714285714286	7.14285714285714	7.5	2.14285714285714	2.5	5.35714285714286	2.14285714285714	4.28571428571429	2.85714285714286	8.21428571428571	8.57142857142857	0.714285714285714	3.21428571428571
6.45161290322581	0.3584229390681	3.2258064516129	3.9426523297491	5.37634408602151	2.5089605734767	2.5089605734767	8.24372759856631	5.37634408602151	8.24372759856631	1.7921146953405	10.3942652329749	2.8673835125448	5.37634408602151	1.0752688172043	7.52688172043011	5.01792114695341	8.24372759856631	1.0752688172043	3.2258064516129
7.88530465949821	3.2258064516129	4.3010752688172	6.81003584229391	3.2258064516129	7.52688172043011	3.584229390681	3.584229390681	5.37634408602151	11.4695340501792	1.4336917562724	1.4336917562724	5.73476702508961	3.9426523297491	5.73476702508961	4.6594982078853	3.584229390681	3.2258064516129	1.0752688172043	5.01792114695341
12.1863799283154	0.3584229390681	5.37634408602151	7.88530465949821	2.5089605734767	7.16845878136201	1.0752688172043	3.584229390681	2.8673835125448	6.09318996415771	2.1505376344086	2.1505376344086	5.01792114695341	3.2258064516129	8.60215053763441	5.01792114695341	5.37634408602151	8.24372759856631	0	3.9426523297491
6.45161290322581	0.716845878136201	7.52688172043011	4.6594982078853	3.584229390681	8.60215053763441	0.716845878136201	4.3010752688172	8.60215053763441	6.45161290322581	2.5089605734767	7.16845878136201	2.8673835125448	3.584229390681	3.9426523297491	5.73476702508961	6.09318996415771	3.9426523297491	2.1505376344086	3.2258064516129
2.51798561151079	0.719424460431655	4.31654676258993	8.27338129496403	5.03597122302158	6.83453237410072	2.87769784172662	4.31654676258993	3.9568345323741	10.7913669064748	3.59712230215827	3.59712230215827	5.75539568345324	3.59712230215827	5.39568345323741	6.83453237410072	4.67625899280576	6.11510791366906	0.359712230215827	3.23741007194245
6.47482014388489	3.59712230215827	5.75539568345324	5.39568345323741	6.11510791366906	5.03597122302158	1.43884892086331	2.87769784172662	7.19424460431655	8.63309352517986	1.43884892086331	4.67625899280576	5.03597122302158	1.79856115107914	5.75539568345324	5.75539568345324	3.59712230215827	6.47482014388489	1.43884892086331	4.31654676258993
4.67625899280576	1.43884892086331	9.71223021582734	6.83453237410072	6.11510791366906	4.31654676258993	0.719424460431655	8.63309352517986	6.47482014388489	11.5107913669065	2.15827338129496	2.15827338129496	2.87769784172662	3.23741007194245	2.87769784172662	8.63309352517986	4.31654676258993	4.67625899280576	0	1.43884892086331
10.7913669064748	0	7.19424460431655	10.0719424460432	1.79856115107914	5.39568345323741	1.43884892086331	8.63309352517986	7.19424460431655	10.431654676259	1.79856115107914	2.51798561151079	1.43884892086331	3.9568345323741	3.59712230215827	5.03597122302158	4.31654676258993	6.11510791366906	0	1.07913669064748
6.49819494584837	1.80505415162455	5.05415162454874	8.66425992779783	4.69314079422383	6.13718411552347	2.88808664259928	6.13718411552347	8.30324909747292	10.8303249097473	1.08303249097473	2.16606498194946	4.33212996389892	2.52707581227437	1.44404332129964	2.88808664259928	6.13718411552347	5.05415162454874	1.80505415162455	4.33212996389892
2.53623188405797	1.08695652173913	3.26086956521739	5.07246376811594	3.98550724637681	3.98550724637681	2.17391304347826	6.15942028985507	5.43478260869565	15.5797101449275	3.98550724637681	2.89855072463768	3.98550724637681	7.2463768115942	3.6231884057971	9.05797101449275	3.26086956521739	5.07246376811594	1.44927536231884	2.89855072463768
11.9565217391304	0.36231884057971	5.07246376811594	4.34782608695652	5.07246376811594	7.2463768115942	2.17391304347826	6.15942028985507	4.34782608695652	7.2463768115942	1.08695652173913	4.71014492753623	5.07246376811594	3.6231884057971	3.26086956521739	6.15942028985507	3.98550724637681	8.33333333333333	1.08695652173913	1.44927536231884
10.1449275362319	1.44927536231884	5.07246376811594	6.52173913043478	2.17391304347826	9.05797101449275	3.26086956521739	3.98550724637681	1.08695652173913	5.79710144927536	1.08695652173913	4.71014492753623	3.6231884057971	1.44927536231884	5.79710144927536	4.71014492753623	7.2463768115942	6.88405797101449	5.07246376811594	3.6231884057971
6.18181818181818	1.45454545454545	6.54545454545455	8.36363636363636	2.54545454545455	6.18181818181818	1.81818181818182	3.63636363636364	2.54545454545455	11.6363636363636	2.54545454545455	4.36363636363636	4.36363636363636	6.18181818181818	4	2.18181818181818	7.27272727272727	8	0.363636363636364	2.54545454545455
3.63636363636364	1.81818181818182	4.72727272727273	6.18181818181818	3.27272727272727	10.1818181818182	2.18181818181818	1.45454545454545	2.18181818181818	10.9090909090909	1.81818181818182	2.18181818181818	8	3.63636363636364	5.09090909090909	7.27272727272727	4.72727272727273	8	3.27272727272727	2.18181818181818
6.18181818181818	1.09090909090909	5.45454545454545	8.36363636363636	2.18181818181818	8	1.09090909090909	8.72727272727273	5.81818181818182	6.54545454545455	2.54545454545455	2.18181818181818	1.81818181818182	4.36363636363636	6.18181818181818	5.45454545454545	6.54545454545455	7.27272727272727	1.45454545454545	1.45454545454545
8.02919708029197	0.72992700729927	4.74452554744525	4.01459854014599	3.64963503649635	5.83941605839416	2.55474452554745	8.75912408759124	6.56934306569343	9.12408759124088	0.364963503649635	6.56934306569343	3.64963503649635	2.18978102189781	2.55474452554745	4.37956204379562	8.39416058394161	7.66423357664234	1.82481751824817	1.09489051094891
6.56934306569343	1.45985401459854	5.10948905109489	6.56934306569343	4.37956204379562	8.39416058394161	1.45985401459854	7.2992700729927	9.85401459854015	10.9489051094891	0.364963503649635	2.18978102189781	3.28467153284672	0.72992700729927	4.01459854014599	5.10948905109489	4.01459854014599	7.66423357664234	0	3.28467153284672
4.01459854014599	0.364963503649635	7.2992700729927	7.66423357664234	4.01459854014599	4.74452554744525	2.55474452554745	7.2992700729927	7.2992700729927	8.39416058394161	1.45985401459854	5.83941605839416	1.82481751824817	2.18978102189781	3.64963503649635	5.83941605839416	2.55474452554745	7.66423357664234	1.09489051094891	6.93430656934307
2.55474452554745	6.2043795620438	3.64963503649635	7.2992700729927	3.64963503649635	8.02919708029197	0.72992700729927	5.83941605839416	4.37956204379562	4.74452554744525	0.72992700729927	4.37956204379562	8.39416058394161	4.01459854014599	4.01459854014599	8.75912408759124	5.10948905109489	4.74452554744525	1.45985401459854	4.01459854014599
4.3956043956044	2.1978021978022	4.02930402930403	7.69230769230769	3.66300366300366	5.86080586080586	2.1978021978022	6.59340659340659	5.49450549450549	5.86080586080586	2.1978021978022	4.02930402930403	3.2967032967033	6.22710622710623	5.49450549450549	5.49450549450549	5.12820512820513	6.95970695970696	1.83150183150183	4.02930402930403
6.95970695970696	0	5.49450549450549	4.3956043956044	5.12820512820513	5.49450549450549	0	5.49450549450549	8.79120879120879	8.42490842490843	1.83150183150183	6.95970695970696	2.56410256410256	4.02930402930403	4.3956043956044	5.12820512820513	5.86080586080586	6.95970695970696	0.366300366300366	4.3956043956044
14.2857142857143	0.366300366300366	5.49450549450549	5.49450549450549	4.3956043956044	6.22710622710623	0.732600732600733	1.83150183150183	2.56410256410256	10.6227106227106	2.56410256410256	1.83150183150183	5.12820512820513	2.93040293040293	5.86080586080586	4.76190476190476	4.3956043956044	8.42490842490843	1.0989010989011	3.66300366300366
8.05860805860806	0.366300366300366	6.22710622710623	8.05860805860806	4.76190476190476	8.42490842490843	1.46520146520147	7.32600732600733	6.22710622710623	8.79120879120879	1.83150183150183	2.1978021978022	1.83150183150183	1.46520146520147	5.12820512820513	4.76190476190476	5.12820512820513	8.79120879120879	0.366300366300366	1.46520146520147
9.89010989010989	0.732600732600733	4.3956043956044	6.95970695970696	4.02930402930403	7.32600732600733	2.93040293040293	4.76190476190476	3.2967032967033	8.79120879120879	2.1978021978022	5.49450549450549	2.56410256410256	4.76190476190476	7.32600732600733	4.76190476190476	3.66300366300366	5.12820512820513	2.1978021978022	1.46520146520147
5.88235294117647	1.10294117647059	7.35294117647059	5.51470588235294	4.41176470588235	5.51470588235294	0.735294117647059	6.25	7.35294117647059	6.25	1.47058823529412	4.77941176470588	2.94117647058824	2.57352941176471	4.04411764705882	9.19117647058824	6.25	6.98529411764706	1.47058823529412	2.57352941176471
11.0294117647059	0	6.25	4.41176470588235	2.94117647058824	4.77941176470588	3.30882352941176	6.61764705882353	4.04411764705882	8.08823529411765	5.14705882352941	2.57352941176471	2.94117647058824	3.67647058823529	4.41176470588235	5.51470588235294	6.61764705882353	8.08823529411765	0.367647058823529	1.83823529411765
5.88235294117647	0.735294117647059	4.41176470588235	5.88235294117647	2.57352941176471	8.45588235294118	0.735294117647059	8.45588235294118	6.25	7.35294117647059	0.735294117647059	6.25	8.08823529411765	4.77941176470588	3.67647058823529	4.04411764705882	2.94117647058824	7.72058823529412	0	3.67647058823529
7.72058823529412	0.735294117647059	4.04411764705882	13.6029411764706	4.77941176470588	5.88235294117647	2.94117647058824	5.14705882352941	9.92647058823529	8.45588235294118	2.20588235294118	3.30882352941176	1.10294117647059	2.57352941176471	4.77941176470588	4.04411764705882	2.57352941176471	5.51470588235294	0	3.30882352941176
8.48708487084871	0.3690036900369	7.01107011070111	9.59409594095941	3.3210332103321	3.690036900369	1.1070110701107	9.22509225092251	7.38007380073801	9.22509225092251	1.4760147601476	2.9520295202952	2.9520295202952	1.1070110701107	7.01107011070111	4.7970479704797	2.9520295202952	7.38007380073801	1.1070110701107	1.4760147601476
2.5830258302583	1.1070110701107	7.01107011070111	8.48708487084871	4.0590405904059	5.53505535055351	2.2140221402214	6.27306273062731	6.64206642066421	8.11808118081181	1.8450184501845	3.690036900369	4.4280442804428	4.0590405904059	7.01107011070111	5.53505535055351	5.16605166051661	5.16605166051661	0.3690036900369	3.3210332103321
9.62962962962963	1.85185185185185	4.81481481481481	5.92592592592593	2.59259259259259	6.66666666666667	4.44444444444444	4.44444444444444	3.33333333333333	12.2222222222222	1.48148148148148	2.22222222222222	2.96296296296296	4.81481481481481	6.2962962962963	5.18518518518519	5.92592592592593	5.92592592592593	0.37037037037037	1.48148148148148
14.8148148148148	1.48148148148148	4.44444444444444	5.18518518518519	1.48148148148148	6.2962962962963	1.85185185185185	2.59259259259259	1.85185185185185	12.962962962963	0.37037037037037	0.37037037037037	7.40740740740741	2.22222222222222	9.25925925925926	5.92592592592593	3.7037037037037	7.77777777777778	0.740740740740741	1.85185185185185
3.33333333333333	0.37037037037037	5.92592592592593	6.66666666666667	4.81481481481481	0.37037037037037	4.07407407407407	10	10.7407407407407	10	2.96296296296296	4.44444444444444	1.48148148148148	6.2962962962963	3.33333333333333	4.81481481481481	4.44444444444444	4.81481481481481	0	3.7037037037037
8.51851851851852	0.740740740740741	5.55555555555556	11.4814814814815	2.22222222222222	1.85185185185185	3.33333333333333	5.92592592592593	5.18518518518519	9.25925925925926	2.22222222222222	3.7037037037037	1.48148148148148	7.40740740740741	7.03703703703704	5.55555555555556	4.07407407407407	3.7037037037037	1.48148148148148	1.85185185185185
11.1524163568773	0.743494423791822	5.20446096654275	7.80669144981413	3.71747211895911	7.43494423791822	2.23048327137546	4.08921933085502	2.23048327137546	12.639405204461	1.48698884758364	4.08921933085502	2.60223048327138	5.94795539033457	6.31970260223048	2.97397769516729	4.46096654275093	2.97397769516729	2.23048327137546	2.23048327137546
10.7806691449814	0	3.71747211895911	3.3457249070632	4.83271375464684	9.29368029739777	0	5.57620817843866	2.60223048327138	13.3828996282528	3.3457249070632	1.11524163568773	4.08921933085502	1.48698884758364	2.60223048327138	4.83271375464684	6.69144981412639	7.80669144981413	2.97397769516729	4.08921933085502
5.59701492537313	0	4.47761194029851	4.85074626865672	2.61194029850746	6.71641791044776	5.22388059701492	4.1044776119403	2.98507462686567	6.34328358208955	1.86567164179104	9.32835820895522	5.97014925373134	5.97014925373134	4.85074626865672	5.59701492537313	5.59701492537313	4.85074626865672	2.61194029850746	2.98507462686567
4.47761194029851	0	4.1044776119403	10.0746268656716	2.98507462686567	4.1044776119403	0	10.8208955223881	6.34328358208955	10.8208955223881	2.23880597014925	5.22388059701492	3.35820895522388	1.49253731343284	7.83582089552239	8.2089552238806	2.23880597014925	4.47761194029851	0.373134328358209	3.35820895522388
3.35820895522388	0.746268656716418	3.35820895522388	11.5671641791045	2.98507462686567	6.34328358208955	1.11940298507463	6.34328358208955	11.5671641791045	7.08955223880597	2.61194029850746	4.1044776119403	5.22388059701492	3.73134328358209	3.35820895522388	2.61194029850746	3.73134328358209	11.1940298507463	0.373134328358209	1.11940298507463
5.26315789473684	1.50375939849624	4.88721804511278	5.6390977443609	2.63157894736842	3.7593984962406	4.88721804511278	4.51127819548872	4.13533834586466	18.0451127819549	5.6390977443609	3.38345864661654	3.00751879699248	3.38345864661654	4.13533834586466	6.39097744360902	3.7593984962406	4.88721804511278	1.12781954887218	1.8796992481203
10.1503759398496	3.7593984962406	4.51127819548872	4.51127819548872	5.6390977443609	10.5263157894737	2.25563909774436	3.7593984962406	7.14285714285714	3.7593984962406	2.63157894736842	3.7593984962406	4.51127819548872	3.38345864661654	2.25563909774436	6.01503759398496	4.13533834586466	4.13533834586466	2.63157894736842	3.38345864661654
5.26315789473684	0.75187969924812	7.14285714285714	7.14285714285714	4.51127819548872	6.01503759398496	1.8796992481203	6.76691729323308	4.51127819548872	6.01503759398496	4.13533834586466	3.7593984962406	4.13533834586466	1.12781954887218	5.6390977443609	6.39097744360902	4.13533834586466	8.64661654135338	1.50375939849624	3.38345864661654
9.3984962406015	0.75187969924812	4.13533834586466	7.5187969924812	2.25563909774436	9.3984962406015	3.00751879699248	5.6390977443609	3.00751879699248	10.1503759398496	1.50375939849624	4.51127819548872	4.51127819548872	3.38345864661654	4.13533834586466	3.7593984962406	5.26315789473684	6.39097744360902	2.63157894736842	1.50375939849624
4.13533834586466	1.8796992481203	3.7593984962406	4.88721804511278	7.14285714285714	6.01503759398496	0.75187969924812	5.6390977443609	4.88721804511278	9.77443609022556	1.50375939849624	6.76691729323308	4.51127819548872	8.64661654135338	3.7593984962406	4.88721804511278	7.14285714285714	5.26315789473684	0.37593984962406	1.12781954887218
4.90566037735849	0.754716981132076	7.54716981132075	4.90566037735849	3.77358490566038	6.0377358490566	1.88679245283019	6.79245283018868	7.16981132075472	5.66037735849057	3.0188679245283	4.90566037735849	1.88679245283019	3.39622641509434	3.77358490566038	7.16981132075472	3.77358490566038	6.79245283018868	3.0188679245283	5.66037735849057
7.16981132075472	0.377358490566038	4.15094339622642	8.30188679245283	2.26415094339623	7.54716981132075	1.13207547169811	6.0377358490566	6.0377358490566	6.41509433962264	3.0188679245283	3.77358490566038	3.0188679245283	4.90566037735849	4.90566037735849	3.77358490566038	6.0377358490566	10.9433962264151	0.754716981132076	2.26415094339623
9.77443609022556	0.75187969924812	4.51127819548872	3.7593984962406	3.00751879699248	7.5187969924812	3.00751879699248	4.51127819548872	9.77443609022556	7.5187969924812	2.25563909774436	2.25563909774436	4.51127819548872	3.00751879699248	4.51127819548872	4.51127819548872	6.01503759398496	6.01503759398496	0.75187969924812	4.51127819548872
7.92452830188679	1.13207547169811	6.0377358490566	9.05660377358491	3.0188679245283	6.41509433962264	0.754716981132076	7.54716981132075	7.54716981132075	8.30188679245283	2.26415094339623	1.50943396226415	3.39622641509434	2.26415094339623	6.0377358490566	3.39622641509434	4.15094339622642	7.92452830188679	0	4.15094339622642
9.05660377358491	0	6.0377358490566	6.41509433962264	2.26415094339623	5.66037735849057	1.50943396226415	4.15094339622642	9.05660377358491	10.5660377358491	0.377358490566038	4.15094339622642	6.0377358490566	3.0188679245283	4.52830188679245	5.66037735849057	3.0188679245283	6.0377358490566	1.88679245283019	3.39622641509434
8.33333333333333	0	7.1969696969697	4.92424242424242	4.16666666666667	6.06060606060606	2.65151515151515	3.40909090909091	7.57575757575758	4.54545454545455	1.89393939393939	7.1969696969697	2.65151515151515	3.78787878787879	3.03030303030303	4.16666666666667	5.68181818181818	5.3030303030303	3.40909090909091	6.81818181818182
12.5	1.13636363636364	6.81818181818182	3.40909090909091	4.16666666666667	6.06060606060606	1.51515151515152	3.03030303030303	3.40909090909091	8.71212121212121	3.40909090909091	1.89393939393939	4.54545454545455	4.92424242424242	5.68181818181818	5.68181818181818	5.3030303030303	9.09090909090909	0.378787878787879	1.13636363636364
10.2272727272727	0.757575757575758	4.16666666666667	4.54545454545455	2.27272727272727	4.92424242424242	0	7.1969696969697	4.92424242424242	7.57575757575758	0.757575757575758	3.03030303030303	7.57575757575758	9.84848484848485	4.16666666666667	6.43939393939394	3.03030303030303	6.81818181818182	2.65151515151515	1.89393939393939
7.1969696969697	0.378787878787879	7.1969696969697	9.46969696969697	4.54545454545455	5.3030303030303	1.51515151515152	9.46969696969697	7.1969696969697	7.1969696969697	2.65151515151515	1.51515151515152	3.03030303030303	0.378787878787879	4.54545454545455	6.06060606060606	3.78787878787879	9.46969696969697	0	1.89393939393939
3.42205323193916	0.380228136882129	5.32319391634981	6.08365019011407	3.80228136882129	5.70342205323194	1.90114068441065	9.88593155893536	9.1254752851711	5.32319391634981	0	7.60456273764259	3.42205323193916	2.28136882129278	4.18250950570342	5.70342205323194	5.70342205323194	3.80228136882129	1.52091254752852	7.60456273764259
1.52091254752852	6.4638783269962	4.18250950570342	3.42205323193916	2.28136882129278	9.88593155893536	1.14068441064639	5.70342205323194	5.70342205323194	4.18250950570342	1.14068441064639	6.4638783269962	6.4638783269962	1.90114068441065	3.04182509505703	12.5475285171103	5.32319391634981	3.80228136882129	1.52091254752852	6.08365019011407
9.1254752851711	1.52091254752852	8.74524714828897	7.60456273764259	2.6615969581749	3.80228136882129	1.14068441064639	3.80228136882129	0.760456273764259	11.4068441064639	2.28136882129278	0.760456273764259	6.08365019011407	3.04182509505703	13.3079847908745	3.42205323193916	2.6615969581749	7.98479087452472	0.760456273764259	1.90114068441065
6.84410646387833	2.6615969581749	3.42205323193916	7.60456273764259	4.56273764258555	2.6615969581749	3.04182509505703	6.84410646387833	6.4638783269962	11.787072243346	2.28136882129278	4.18250950570342	2.6615969581749	7.22433460076046	2.6615969581749	4.18250950570342	4.94296577946768	4.94296577946768	1.14068441064639	2.6615969581749
2.28136882129278	0.760456273764259	4.94296577946768	4.56273764258555	7.22433460076046	2.28136882129278	3.42205323193916	9.88593155893536	11.4068441064639	7.98479087452472	1.90114068441065	9.88593155893536	1.90114068441065	3.04182509505703	3.42205323193916	6.4638783269962	3.42205323193916	4.18250950570342	0.380228136882129	3.42205323193916
8.36501901140684	2.28136882129278	4.18250950570342	3.80228136882129	3.42205323193916	5.70342205323194	3.80228136882129	3.04182509505703	1.90114068441065	9.1254752851711	1.52091254752852	3.42205323193916	8.36501901140684	1.90114068441065	8.74524714828897	5.32319391634981	5.32319391634981	7.98479087452472	2.6615969581749	1.90114068441065
4.19847328244275	0.381679389312977	8.3969465648855	4.58015267175572	2.29007633587786	3.81679389312977	3.81679389312977	6.87022900763359	5.34351145038168	11.0687022900763	2.29007633587786	4.19847328244275	3.05343511450382	4.9618320610687	8.01526717557252	5.72519083969466	3.43511450381679	6.10687022900763	1.90839694656489	2.29007633587786
7.63358778625954	2.29007633587786	4.58015267175572	8.77862595419847	4.58015267175572	5.34351145038168	1.14503816793893	2.67175572519084	6.87022900763359	11.4503816793893	0.763358778625954	4.9618320610687	5.34351145038168	3.05343511450382	3.43511450381679	4.19847328244275	5.72519083969466	6.48854961832061	0.381679389312977	3.05343511450382
9.16030534351145	0.381679389312977	8.77862595419847	4.19847328244275	5.72519083969466	8.01526717557252	4.19847328244275	4.19847328244275	8.77862595419847	6.48854961832061	0.381679389312977	3.81679389312977	3.43511450381679	1.14503816793893	1.52671755725191	4.9618320610687	6.48854961832061	7.25190839694656	0.763358778625954	3.05343511450382
13.3587786259542	2.67175572519084	5.34351145038168	1.52671755725191	4.9618320610687	11.4503816793893	1.90839694656489	4.19847328244275	2.67175572519084	3.43511450381679	0.763358778625954	3.05343511450382	5.34351145038168	4.19847328244275	5.34351145038168	6.10687022900763	4.9618320610687	4.58015267175572	2.29007633587786	4.58015267175572
3.06513409961686	0	4.98084291187739	7.27969348659004	3.44827586206897	9.57854406130268	2.68199233716475	6.51340996168582	8.42911877394636	6.51340996168582	0.383141762452107	8.04597701149425	3.83141762452107	2.29885057471264	3.44827586206897	6.51340996168582	4.59770114942529	6.51340996168582	0.383141762452107	4.21455938697318
10.7692307692308	1.53846153846154	5.38461538461539	3.07692307692308	0.384615384615385	6.15384615384615	4.23076923076923	3.07692307692308	1.15384615384615	13.8461538461538	1.92307692307692	4.61538461538462	4.23076923076923	3.84615384615385	7.30769230769231	6.92307692307692	5.76923076923077	7.30769230769231	0	1.15384615384615
10	1.53846153846154	6.53846153846154	2.69230769230769	2.30769230769231	6.15384615384615	1.92307692307692	4.61538461538462	6.15384615384615	7.30769230769231	0.769230769230769	6.15384615384615	5.76923076923077	3.07692307692308	3.46153846153846	6.53846153846154	6.92307692307692	5.38461538461539	2.30769230769231	3.07692307692308
7.69230769230769	10	6.15384615384615	4.61538461538462	2.30769230769231	8.46153846153846	2.30769230769231	6.92307692307692	6.15384615384615	3.07692307692308	1.53846153846154	4.61538461538462	2.30769230769231	1.53846153846154	5.38461538461539	3.07692307692308	6.15384615384615	1.53846153846154	0.769230769230769	7.69230769230769
8.88030888030888	1.93050193050193	4.63320463320463	5.40540540540541	2.7027027027027	5.79150579150579	3.08880308880309	6.94980694980695	3.08880308880309	11.969111969112	1.15830115830116	3.47490347490348	4.24710424710425	5.01930501930502	6.17760617760618	5.79150579150579	5.01930501930502	3.47490347490348	1.54440154440154	2.31660231660232
5.40540540540541	0.772200772200772	4.24710424710425	8.88030888030888	5.01930501930502	5.40540540540541	5.01930501930502	4.24710424710425	5.40540540540541	11.1969111969112	0.772200772200772	1.93050193050193	1.54440154440154	3.47490347490348	6.56370656370656	6.17760617760618	5.01930501930502	8.10810810810811	0.386100386100386	3.08880308880309
8.10810810810811	0.772200772200772	6.17760617760618	10.03861003861	3.86100386100386	4.24710424710425	0	6.94980694980695	8.88030888030888	10.4247104247104	2.7027027027027	6.56370656370656	2.7027027027027	1.54440154440154	4.24710424710425	5.01930501930502	4.63320463320463	3.08880308880309	0.386100386100386	2.31660231660232
10.5058365758755	0.389105058365759	8.56031128404669	3.89105058365759	3.11284046692607	9.72762645914397	1.94552529182879	3.50194552529183	6.6147859922179	7.39299610894942	1.94552529182879	3.50194552529183	4.28015564202335	3.50194552529183	3.50194552529183	4.66926070038911	6.22568093385214	3.89105058365759	1.16731517509728	4.28015564202335
8.17120622568093	0.389105058365759	5.83657587548638	8.94941634241245	4.28015564202335	7.78210116731517	3.11284046692607	5.83657587548638	10.5058365758755	7.39299610894942	2.72373540856031	3.89105058365759	2.72373540856031	1.16731517509728	5.05836575875486	2.72373540856031	3.89105058365759	7.00389105058366	0	1.16731517509728
9.375	0.78125	7.8125	6.640625	1.953125	7.8125	0.78125	5.859375	6.640625	11.328125	2.734375	2.34375	5.078125	0.78125	3.125	3.90625	4.296875	9.375	0.390625	1.5625
7.03125	0	7.03125	2.734375	4.296875	6.25	2.34375	5.859375	4.6875	7.03125	0.78125	5.46875	4.296875	1.953125	2.34375	12.109375	7.421875	6.640625	1.5625	2.734375
3.52941176470588	1.17647058823529	5.09803921568627	6.66666666666667	4.31372549019608	8.62745098039216	3.52941176470588	4.70588235294118	1.17647058823529	8.62745098039216	1.96078431372549	2.74509803921569	7.84313725490196	5.09803921568627	4.70588235294118	5.88235294117647	5.88235294117647	5.49019607843137	2.35294117647059	3.13725490196078
9.80392156862745	0.392156862745098	4.31372549019608	2.74509803921569	1.96078431372549	8.62745098039216	1.96078431372549	4.70588235294118	5.88235294117647	9.01960784313725	3.13725490196078	4.31372549019608	3.92156862745098	3.52941176470588	0.784313725490196	11.3725490196078	7.84313725490196	4.70588235294118	2.35294117647059	1.17647058823529
7.84313725490196	0.784313725490196	5.49019607843137	6.27450980392157	4.31372549019608	5.09803921568627	1.96078431372549	5.49019607843137	5.49019607843137	9.80392156862745	1.96078431372549	2.35294117647059	5.88235294117647	1.17647058823529	5.09803921568627	9.41176470588235	3.52941176470588	7.05882352941176	0.392156862745098	3.13725490196078
5.49019607843137	0	5.88235294117647	1.56862745098039	9.01960784313725	12.5490196078431	1.17647058823529	2.35294117647059	6.66666666666667	7.45098039215686	0.784313725490196	6.27450980392157	4.70588235294118	4.31372549019608	2.74509803921569	4.70588235294118	3.52941176470588	3.52941176470588	3.92156862745098	5.88235294117647
5.90551181102362	0	3.1496062992126	8.66141732283465	1.96850393700787	7.48031496062992	4.7244094488189	8.66141732283465	8.66141732283465	8.26771653543307	3.1496062992126	2.36220472440945	6.2992125984252	1.18110236220472	3.1496062992126	3.54330708661417	2.75590551181102	7.08661417322835	1.5748031496063	3.93700787401575
3.18725099601594	3.18725099601594	9.16334661354582	8.76494023904383	1.59362549800797	5.57768924302789	1.59362549800797	7.56972111553785	8.76494023904383	3.18725099601594	1.99203187250996	3.58565737051793	2.39043824701195	1.99203187250996	1.19521912350598	12.7490039840637	6.77290836653386	7.17131474103586	0	2.39043824701195
3.18725099601594	0.796812749003984	6.77290836653386	6.77290836653386	5.1792828685259	7.96812749003984	1.59362549800797	3.98406374501992	3.98406374501992	4.38247011952191	1.59362549800797	8.36653386454183	2.78884462151394	2.39043824701195	2.39043824701195	9.56175298804781	9.16334661354582	7.96812749003984	0.398406374501992	3.58565737051793
9.9601593625498	1.59362549800797	4.38247011952191	6.37450199203187	3.58565737051793	9.56175298804781	1.59362549800797	2.39043824701195	2.39043824701195	5.57768924302789	0.398406374501992	5.1792828685259	2.39043824701195	0.398406374501992	2.39043824701195	7.96812749003984	10.7569721115538	9.56175298804781	1.19521912350598	5.1792828685259
8.8	2	4.8	3.6	3.6	8	2.4	7.2	4.4	8.8	3.6	3.2	7.2	4.4	2.4	6.4	4.8	4.8	1.2	1.2
6.8	0	6	10.8	3.2	4	0.4	7.6	7.2	11.2	2.4	2.8	3.6	4	6.8	4	3.6	7.6	0	0.8
6.4	0.4	4.4	8	5.6	3.6	5.2	6.8	6	8	2.4	2.4	3.6	2	6.8	4.8	3.6	6.4	1.6	4.8
5.2	0.8	5.2	5.2	2.4	8.4	6.4	3.2	2.4	10.8	1.6	3.6	6.8	5.2	6.4	4.8	3.2	8.4	1.6	1.2
7.6	0.4	2.4	8.8	2	7.6	2	4.4	4	13.6	1.2	2	6	4.4	6.8	5.2	5.2	5.6	2.4	1.2
5.22088353413655	1.20481927710843	7.2289156626506	5.62248995983936	4.41767068273092	2.40963855421687	1.20481927710843	6.42570281124498	8.43373493975904	9.23694779116466	2.00803212851406	10.0401606425703	1.60642570281124	3.6144578313253	1.60642570281124	6.02409638554217	4.01606425702811	6.82730923694779	0.803212851405622	4.81927710843374
6.82730923694779	1.60642570281124	6.02409638554217	5.62248995983936	4.41767068273092	5.62248995983936	3.6144578313253	3.21285140562249	7.63052208835341	12.0481927710843	1.20481927710843	5.62248995983936	3.6144578313253	4.41767068273092	1.60642570281124	6.02409638554217	2.00803212851406	7.63052208835341	2.00803212851406	2.00803212851406
8.83534136546185	0.803212851405622	4.41767068273092	6.02409638554217	2.40963855421687	7.63052208835341	4.41767068273092	5.22088353413655	4.41767068273092	6.42570281124498	2.81124497991968	3.21285140562249	4.41767068273092	4.41767068273092	3.21285140562249	4.01606425702811	6.82730923694779	8.03212851405623	1.60642570281124	3.6144578313253
10.0806451612903	0.403225806451613	5.24193548387097	6.04838709677419	2.01612903225806	8.87096774193548	3.62903225806452	4.83870967741935	1.61290322580645	8.46774193548387	0	2.82258064516129	5.24193548387097	2.41935483870968	4.03225806451613	6.85483870967742	6.04838709677419	9.2741935483871	1.20967741935484	3.62903225806452
7.25806451612903	1.61290322580645	4.43548387096774	6.04838709677419	5.64516129032258	7.25806451612903	2.41935483870968	4.03225806451613	5.64516129032258	8.06451612903226	1.61290322580645	2.41935483870968	4.43548387096774	4.83870967741935	3.2258064516129	5.64516129032258	6.04838709677419	6.45161290322581	2.41935483870968	3.2258064516129
7.66129032258065	1.20967741935484	6.45161290322581	4.43548387096774	2.82258064516129	7.66129032258065	2.01612903225806	9.2741935483871	6.04838709677419	6.85483870967742	1.20967741935484	3.2258064516129	5.64516129032258	2.82258064516129	3.2258064516129	7.25806451612903	2.82258064516129	10.0806451612903	0.806451612903226	1.20967741935484
6.88259109311741	4.8582995951417	2.02429149797571	4.45344129554656	4.45344129554656	6.88259109311741	3.23886639676113	4.45344129554656	2.02429149797571	5.66801619433198	3.64372469635628	3.64372469635628	6.47773279352227	3.23886639676113	5.26315789473684	10.1214574898785	6.07287449392713	4.04858299595142	1.61943319838057	3.64372469635628
6.88259109311741	0.404858299595142	5.66801619433198	7.28744939271255	3.64372469635628	6.88259109311741	3.23886639676113	5.26315789473684	4.45344129554656	7.28744939271255	1.61943319838057	3.23886639676113	4.04858299595142	4.04858299595142	6.88259109311741	6.07287449392713	2.42914979757085	8.09716599190283	2.02429149797571	3.23886639676113
6.09756097560976	0	6.50406504065041	10.1626016260163	4.0650406504065	6.09756097560976	1.6260162601626	8.13008130081301	6.91056910569106	7.31707317073171	2.4390243902439	3.2520325203252	2.03252032520325	3.65853658536585	3.2520325203252	6.09756097560976	7.31707317073171	4.47154471544715	0.40650406504065	2.84552845528455
9.75609756097561	0	6.91056910569106	4.47154471544715	4.47154471544715	6.09756097560976	0.813008130081301	8.13008130081301	6.50406504065041	7.72357723577236	2.4390243902439	6.50406504065041	2.84552845528455	2.84552845528455	2.03252032520325	5.69105691056911	6.09756097560976	6.09756097560976	0.813008130081301	2.4390243902439
4.47154471544715	0.813008130081301	6.91056910569106	4.47154471544715	4.0650406504065	6.50406504065041	1.6260162601626	3.65853658536585	6.09756097560976	8.94308943089431	4.0650406504065	3.2520325203252	3.65853658536585	4.47154471544715	5.28455284552846	8.13008130081301	4.8780487804878	6.50406504065041	1.21951219512195	3.65853658536585
4.47154471544715	1.21951219512195	5.69105691056911	8.53658536585366	2.4390243902439	8.13008130081301	0.40650406504065	8.94308943089431	7.72357723577236	13.0081300813008	0.813008130081301	6.09756097560976	2.84552845528455	0.40650406504065	0.813008130081301	5.28455284552846	7.31707317073171	7.31707317073171	0	1.21951219512195
7.72357723577236	1.6260162601626	4.47154471544715	8.94308943089431	2.4390243902439	7.31707317073171	0.813008130081301	10.1626016260163	9.75609756097561	7.72357723577236	2.84552845528455	1.6260162601626	4.8780487804878	2.03252032520325	4.0650406504065	1.6260162601626	5.69105691056911	6.91056910569106	0.40650406504065	1.6260162601626
11.7886178861789	0.813008130081301	4.47154471544715	5.28455284552846	2.03252032520325	8.53658536585366	4.0650406504065	3.65853658536585	2.4390243902439	8.53658536585366	0.813008130081301	0.813008130081301	6.50406504065041	3.65853658536585	7.72357723577236	4.47154471544715	5.69105691056911	10.1626016260163	0.813008130081301	0.40650406504065
6.53061224489796	0.408163265306122	3.6734693877551	5.71428571428571	5.71428571428571	7.34693877551021	3.6734693877551	2.85714285714286	4.89795918367347	6.53061224489796	2.44897959183673	4.48979591836735	5.71428571428571	6.93877551020408	4.08163265306122	8.97959183673469	2.44897959183673	6.53061224489796	1.22448979591837	2.44897959183673
5.30612244897959	0.408163265306122	6.93877551020408	6.93877551020408	5.71428571428571	7.34693877551021	1.22448979591837	7.34693877551021	6.12244897959184	6.53061224489796	3.6734693877551	5.71428571428571	2.44897959183673	0.816326530612245	4.89795918367347	8.16326530612245	3.26530612244898	5.71428571428571	0.816326530612245	3.26530612244898
6.12244897959184	1.22448979591837	6.12244897959184	8.57142857142857	4.08163265306122	5.71428571428571	2.44897959183673	8.16326530612245	7.75510204081633	8.16326530612245	3.26530612244898	5.30612244897959	2.85714285714286	1.22448979591837	4.48979591836735	3.6734693877551	5.71428571428571	4.48979591836735	0	3.26530612244898
6.9672131147541	1.63934426229508	7.37704918032787	8.60655737704918	4.91803278688525	4.50819672131148	1.22950819672131	6.14754098360656	7.78688524590164	7.37704918032787	2.86885245901639	2.45901639344262	4.0983606557377	3.68852459016393	4.0983606557377	2.86885245901639	4.0983606557377	8.19672131147541	0.409836065573771	3.27868852459016
6.14754098360656	0.409836065573771	8.19672131147541	8.60655737704918	1.22950819672131	5.32786885245902	2.45901639344262	6.14754098360656	2.86885245901639	9.42622950819672	2.86885245901639	2.04918032786885	3.27868852459016	2.86885245901639	8.60655737704918	4.50819672131148	6.9672131147541	9.42622950819672	0.409836065573771	0.819672131147541
5.73770491803279	1.63934426229508	4.0983606557377	5.73770491803279	6.9672131147541	6.14754098360656	2.45901639344262	2.86885245901639	7.78688524590164	7.37704918032787	1.22950819672131	5.32786885245902	3.68852459016393	4.0983606557377	4.50819672131148	6.55737704918033	4.91803278688525	4.91803278688525	0.819672131147541	5.73770491803279
8.19672131147541	1.22950819672131	6.55737704918033	3.68852459016393	1.63934426229508	9.42622950819672	3.27868852459016	5.73770491803279	6.55737704918033	8.60655737704918	3.27868852459016	2.45901639344262	4.91803278688525	4.0983606557377	3.27868852459016	5.73770491803279	2.86885245901639	6.9672131147541	1.22950819672131	2.86885245901639
7.37704918032787	0.819672131147541	2.86885245901639	6.14754098360656	3.27868852459016	6.14754098360656	2.04918032786885	3.27868852459016	6.9672131147541	12.2950819672131	4.91803278688525	2.45901639344262	6.14754098360656	3.68852459016393	4.0983606557377	4.91803278688525	4.50819672131148	5.73770491803279	2.04918032786885	2.86885245901639
11.4754098360656	2.04918032786885	4.50819672131148	7.78688524590164	0.409836065573771	7.37704918032787	3.68852459016393	4.50819672131148	6.55737704918033	11.0655737704918	2.45901639344262	4.91803278688525	2.45901639344262	2.86885245901639	2.86885245901639	4.91803278688525	4.0983606557377	5.32786885245902	0.819672131147541	2.45901639344262
11.9341563786008	0.823045267489712	2.88065843621399	8.64197530864197	0.823045267489712	6.5843621399177	1.64609053497942	7.81893004115226	7.81893004115226	7.40740740740741	2.05761316872428	3.29218106995885	5.76131687242798	0.823045267489712	2.05761316872428	3.7037037037037	5.34979423868313	11.522633744856	0.411522633744856	1.23456790123457
6.99588477366255	2.05761316872428	4.93827160493827	10.6995884773663	1.23456790123457	6.17283950617284	3.29218106995885	6.5843621399177	7.81893004115226	7.81893004115226	1.64609053497942	1.23456790123457	3.7037037037037	0.823045267489712	8.64197530864197	6.99588477366255	2.46913580246914	6.99588477366255	0.823045267489712	1.64609053497942
9.87654320987654	2.05761316872428	2.88065843621399	4.11522633744856	3.29218106995885	6.5843621399177	1.64609053497942	2.46913580246914	6.5843621399177	9.46502057613169	2.46913580246914	3.29218106995885	5.76131687242798	4.93827160493827	4.11522633744856	4.93827160493827	4.93827160493827	6.99588477366255	2.88065843621399	3.29218106995885
11.9834710743802	0.826446280991736	2.89256198347107	5.37190082644628	2.06611570247934	7.43801652892562	1.65289256198347	3.71900826446281	3.30578512396694	10.3305785123967	1.65289256198347	3.30578512396694	5.78512396694215	4.13223140495868	3.30578512396694	4.95867768595041	8.26446280991736	6.61157024793388	2.06611570247934	2.89256198347107
4.13223140495868	6.61157024793388	3.30578512396694	7.43801652892562	4.13223140495868	2.47933884297521	0.826446280991736	6.61157024793388	10.7438016528926	12.396694214876	2.47933884297521	4.95867768595041	3.30578512396694	5.78512396694215	2.47933884297521	5.78512396694215	3.30578512396694	4.13223140495868	0	1.65289256198347
8.67768595041322	0	2.89256198347107	10.3305785123967	4.95867768595041	3.71900826446281	2.47933884297521	2.89256198347107	5.37190082644628	10.3305785123967	2.89256198347107	2.47933884297521	5.37190082644628	5.78512396694215	5.78512396694215	4.13223140495868	4.54545454545455	5.37190082644628	0.826446280991736	3.71900826446281
8.71369294605809	1.2448132780083	3.7344398340249	6.22406639004149	2.9045643153527	7.46887966804979	4.5643153526971	7.05394190871369	4.9792531120332	8.71369294605809	1.6597510373444	3.7344398340249	3.3195020746888	4.149377593361	3.3195020746888	6.22406639004149	4.5643153526971	8.71369294605809	0.829875518672199	0.4149377593361
6.66666666666667	4.16666666666667	6.66666666666667	3.33333333333333	2.5	7.5	1.25	2.91666666666667	3.75	4.58333333333333	1.66666666666667	5.41666666666667	3.75	2.08333333333333	1.66666666666667	14.5833333333333	6.25	4.58333333333333	2.08333333333333	7.08333333333333
10.8333333333333	0.833333333333333	2.91666666666667	8.75	4.58333333333333	7.91666666666667	0.833333333333333	6.25	6.25	8.33333333333333	1.66666666666667	2.91666666666667	5	0.833333333333333	3.33333333333333	7.91666666666667	4.16666666666667	5.83333333333333	0.416666666666667	2.91666666666667
8.40336134453782	2.10084033613445	3.78151260504202	5.88235294117647	6.30252100840336	8.82352941176471	2.52100840336134	3.36134453781513	7.56302521008403	8.40336134453782	0.420168067226891	2.94117647058824	5.04201680672269	1.68067226890756	1.68067226890756	7.56302521008403	4.20168067226891	7.56302521008403	0.840336134453782	3.78151260504202
7.56302521008403	0.840336134453782	5.04201680672269	5.46218487394958	2.94117647058824	3.78151260504202	4.20168067226891	6.72268907563025	4.6218487394958	9.66386554621849	2.94117647058824	3.78151260504202	3.36134453781513	3.78151260504202	5.46218487394958	5.46218487394958	8.40336134453782	7.14285714285714	0	1.68067226890756
5.46218487394958	1.68067226890756	7.14285714285714	5.46218487394958	4.6218487394958	8.40336134453782	2.94117647058824	7.14285714285714	6.72268907563025	8.40336134453782	2.10084033613445	6.30252100840336	2.52100840336134	2.94117647058824	3.36134453781513	2.52100840336134	2.94117647058824	6.30252100840336	2.10084033613445	3.78151260504202
10.9243697478992	0	8.40336134453782	6.30252100840336	3.78151260504202	5.88235294117647	1.26050420168067	7.14285714285714	7.98319327731092	9.2436974789916	1.26050420168067	2.94117647058824	4.20168067226891	3.78151260504202	2.94117647058824	5.46218487394958	2.10084033613445	6.30252100840336	0.840336134453782	2.10084033613445
5.88235294117647	0.840336134453782	4.20168067226891	7.56302521008403	4.6218487394958	3.78151260504202	2.94117647058824	6.30252100840336	8.82352941176471	5.88235294117647	3.36134453781513	5.88235294117647	5.88235294117647	4.6218487394958	2.94117647058824	4.20168067226891	7.56302521008403	2.10084033613445	2.10084033613445	3.36134453781513
6.72268907563025	1.68067226890756	7.56302521008403	4.20168067226891	1.68067226890756	6.30252100840336	0.840336134453782	3.78151260504202	5.88235294117647	11.3445378151261	3.78151260504202	2.52100840336134	4.6218487394958	5.46218487394958	3.78151260504202	5.46218487394958	4.6218487394958	6.30252100840336	0.840336134453782	5.46218487394958
5.06329113924051	2.10970464135021	4.64135021097046	6.75105485232067	2.10970464135021	6.75105485232067	5.06329113924051	5.90717299578059	4.21940928270042	11.8143459915612	2.10970464135021	5.48523206751055	2.53164556962025	3.79746835443038	5.06329113924051	4.21940928270042	3.79746835443038	6.75105485232067	2.53164556962025	2.10970464135021
14.7679324894515	0.843881856540084	4.64135021097046	3.37552742616034	2.10970464135021	7.59493670886076	1.26582278481013	5.48523206751055	4.64135021097046	10.5485232067511	2.9535864978903	1.26582278481013	4.64135021097046	5.48523206751055	2.53164556962025	4.21940928270042	5.48523206751055	8.43881856540084	0.421940928270042	2.10970464135021
2.96610169491525	1.69491525423729	4.66101694915254	7.6271186440678	4.23728813559322	5.08474576271187	0	2.96610169491525	7.20338983050847	5.50847457627119	0.423728813559322	5.93220338983051	3.8135593220339	3.38983050847458	3.38983050847458	8.05084745762712	11.4406779661017	8.05084745762712	1.69491525423729	4.66101694915254
16.9491525423729	1.27118644067797	3.8135593220339	5.93220338983051	3.8135593220339	7.6271186440678	3.38983050847458	4.23728813559322	1.69491525423729	8.47457627118644	2.54237288135593	2.54237288135593	5.08474576271187	0.423728813559322	7.6271186440678	6.35593220338983	2.96610169491525	5.93220338983051	0.423728813559322	1.69491525423729
8.47457627118644	0	3.8135593220339	8.47457627118644	2.54237288135593	5.50847457627119	1.27118644067797	6.77966101694915	13.9830508474576	8.05084745762712	2.96610169491525	3.8135593220339	4.66101694915254	2.54237288135593	5.50847457627119	0.423728813559322	3.8135593220339	8.05084745762712	0	2.11864406779661
5.93220338983051	1.27118644067797	3.38983050847458	6.77966101694915	4.66101694915254	9.74576271186441	2.11864406779661	1.69491525423729	8.89830508474576	11.4406779661017	1.27118644067797	0.847457627118644	4.66101694915254	4.66101694915254	3.38983050847458	7.20338983050847	4.23728813559322	5.93220338983051	1.27118644067797	3.38983050847458
10.2127659574468	0.851063829787234	4.25531914893617	5.95744680851064	3.40425531914894	7.65957446808511	2.5531914893617	5.53191489361702	2.12765957446809	9.36170212765957	2.97872340425532	1.27659574468085	5.95744680851064	5.1063829787234	4.25531914893617	5.53191489361702	5.1063829787234	5.95744680851064	2.12765957446809	2.5531914893617
6.80851063829787	0.851063829787234	6.80851063829787	5.1063829787234	6.38297872340426	7.65957446808511	0.425531914893617	5.53191489361702	8.08510638297872	7.23404255319149	0.851063829787234	2.97872340425532	7.65957446808511	2.5531914893617	2.97872340425532	4.25531914893617	4.25531914893617	5.1063829787234	2.97872340425532	4.25531914893617
4.68085106382979	1.70212765957447	6.80851063829787	7.23404255319149	5.95744680851064	5.53191489361702	0.851063829787234	4.25531914893617	10.6382978723404	5.1063829787234	2.12765957446809	6.80851063829787	3.40425531914894	3.40425531914894	1.27659574468085	7.23404255319149	3.40425531914894	6.80851063829787	2.12765957446809	3.40425531914894
12.7659574468085	0	5.53191489361702	5.1063829787234	1.70212765957447	4.68085106382979	5.53191489361702	5.95744680851064	2.5531914893617	8.93617021276596	1.27659574468085	4.25531914893617	3.82978723404255	6.38297872340426	5.53191489361702	4.25531914893617	3.82978723404255	8.08510638297872	0.851063829787234	1.70212765957447
4.27350427350427	1.70940170940171	8.97435897435897	3.84615384615385	3.84615384615385	6.83760683760684	2.13675213675214	6.41025641025641	6.83760683760684	8.97435897435897	2.56410256410256	3.41880341880342	3.84615384615385	1.28205128205128	5.12820512820513	4.7008547008547	4.7008547008547	8.54700854700855	0	4.7008547008547
4.7008547008547	0.854700854700855	5.98290598290598	5.12820512820513	5.98290598290598	2.56410256410256	0.854700854700855	9.82905982905983	11.965811965812	7.69230769230769	2.13675213675214	5.55555555555556	0.854700854700855	3.84615384615385	3.84615384615385	6.41025641025641	1.28205128205128	4.7008547008547	1.28205128205128	7.26495726495727
5.98290598290598	1.70940170940171	3.41880341880342	6.83760683760684	4.7008547008547	10.6837606837607	4.27350427350427	2.56410256410256	5.12820512820513	5.12820512820513	1.70940170940171	2.13675213675214	5.98290598290598	4.7008547008547	3.41880341880342	5.55555555555556	5.55555555555556	7.26495726495727	1.28205128205128	4.7008547008547
11.1111111111111	1.70940170940171	5.55555555555556	7.69230769230769	2.99145299145299	8.11965811965812	2.13675213675214	4.27350427350427	2.13675213675214	7.69230769230769	4.27350427350427	3.84615384615385	3.41880341880342	2.13675213675214	6.41025641025641	2.99145299145299	8.97435897435897	6.41025641025641	0	0.854700854700855
11.1111111111111	0.854700854700855	4.7008547008547	0.854700854700855	3.84615384615385	9.82905982905983	2.13675213675214	3.41880341880342	2.56410256410256	2.56410256410256	1.70940170940171	6.83760683760684	2.99145299145299	2.13675213675214	5.12820512820513	9.4017094017094	8.54700854700855	5.12820512820513	4.7008547008547	4.27350427350427
9.01287553648069	1.71673819742489	7.29613733905579	3.86266094420601	1.71673819742489	6.86695278969957	2.57510729613734	5.15021459227468	8.58369098712446	6.86695278969957	4.29184549356223	3.00429184549356	4.72103004291846	4.72103004291846	0.858369098712446	4.29184549356223	5.5793991416309	7.72532188841202	0.429184549356223	3.43347639484979
6.86695278969957	2.14592274678112	4.29184549356223	4.29184549356223	2.57510729613734	4.72103004291846	0.858369098712446	7.72532188841202	5.15021459227468	10.3004291845494	2.14592274678112	3.00429184549356	6.43776824034335	7.29613733905579	4.72103004291846	5.5793991416309	5.5793991416309	5.5793991416309	0.858369098712446	2.57510729613734
12.8755364806867	1.71673819742489	6.86695278969957	5.5793991416309	2.57510729613734	7.29613733905579	1.28755364806867	7.72532188841202	4.29184549356223	7.29613733905579	2.14592274678112	1.71673819742489	2.14592274678112	3.86266094420601	5.15021459227468	3.43347639484979	4.72103004291846	7.72532188841202	2.57510729613734	1.71673819742489
7.72532188841202	0.858369098712446	4.29184549356223	7.29613733905579	3.00429184549356	0.429184549356223	1.28755364806867	6.00858369098712	5.15021459227468	14.1630901287554	1.71673819742489	3.43347639484979	8.58369098712446	4.72103004291846	3.00429184549356	8.58369098712446	4.29184549356223	4.72103004291846	0.858369098712446	2.57510729613734
2.57510729613734	2.57510729613734	3.00429184549356	9.44206008583691	2.57510729613734	6.43776824034335	5.5793991416309	6.86695278969957	9.87124463519313	10.3004291845494	0.858369098712446	4.29184549356223	3.86266094420601	2.14592274678112	2.57510729613734	6.00858369098712	4.29184549356223	3.00429184549356	2.14592274678112	4.29184549356223
4.31034482758621	1.29310344827586	3.44827586206897	8.62068965517241	4.31034482758621	3.44827586206897	1.72413793103448	6.46551724137931	7.32758620689655	6.46551724137931	3.87931034482759	3.44827586206897	5.17241379310345	3.87931034482759	7.32758620689655	6.46551724137931	4.74137931034483	6.46551724137931	0.862068965517241	3.01724137931034
7.75862068965517	0.862068965517241	8.18965517241379	3.87931034482759	3.01724137931034	3.87931034482759	1.72413793103448	5.60344827586207	7.75862068965517	12.0689655172414	3.01724137931034	5.17241379310345	5.17241379310345	2.58620689655172	4.74137931034483	5.17241379310345	2.58620689655172	5.17241379310345	0.862068965517241	3.44827586206897
2.1551724137931	0.431034482758621	7.32758620689655	6.46551724137931	4.74137931034483	3.01724137931034	3.44827586206897	5.60344827586207	10.3448275862069	6.89655172413793	2.58620689655172	6.46551724137931	0.862068965517241	5.60344827586207	3.87931034482759	5.17241379310345	6.03448275862069	6.03448275862069	0.431034482758621	5.17241379310345
7.75862068965517	0	5.60344827586207	7.32758620689655	2.1551724137931	5.60344827586207	1.72413793103448	5.17241379310345	5.60344827586207	12.9310344827586	0.431034482758621	5.17241379310345	3.87931034482759	3.87931034482759	5.17241379310345	3.87931034482759	3.87931034482759	5.60344827586207	2.58620689655172	4.31034482758621
5.19480519480519	0.865800865800866	5.19480519480519	3.46320346320346	5.62770562770563	11.2554112554113	1.73160173160173	3.46320346320346	6.06060606060606	4.32900432900433	1.2987012987013	8.22510822510823	3.03030303030303	1.73160173160173	0.865800865800866	6.49350649350649	8.22510822510823	4.76190476190476	3.46320346320346	7.35930735930736
12.987012987013	1.73160173160173	5.19480519480519	3.46320346320346	2.5974025974026	10.8225108225108	0.432900432900433	5.62770562770563	2.5974025974026	8.65800865800866	0.432900432900433	4.76190476190476	4.76190476190476	3.03030303030303	6.06060606060606	6.06060606060606	6.49350649350649	3.8961038961039	0.432900432900433	2.5974025974026
3.8961038961039	0.865800865800866	4.32900432900433	3.46320346320346	4.32900432900433	9.52380952380952	1.73160173160173	3.03030303030303	4.76190476190476	4.76190476190476	2.5974025974026	9.52380952380952	3.8961038961039	3.46320346320346	2.16450216450216	5.62770562770563	8.65800865800866	5.19480519480519	3.46320346320346	7.35930735930736
6.06060606060606	0	6.06060606060606	10.3896103896104	4.76190476190476	6.06060606060606	3.03030303030303	6.49350649350649	9.09090909090909	8.65800865800866	2.16450216450216	2.5974025974026	3.46320346320346	0.432900432900433	4.76190476190476	5.19480519480519	3.46320346320346	6.92640692640693	0.865800865800866	2.16450216450216
3.8961038961039	1.73160173160173	2.16450216450216	6.92640692640693	5.19480519480519	4.76190476190476	4.32900432900433	4.76190476190476	3.8961038961039	6.49350649350649	0.865800865800866	3.03030303030303	4.32900432900433	4.76190476190476	4.76190476190476	9.95670995670996	7.79220779220779	7.35930735930736	2.16450216450216	3.46320346320346
8.22510822510823	0.432900432900433	6.06060606060606	8.65800865800866	2.16450216450216	6.92640692640693	2.16450216450216	6.92640692640693	2.16450216450216	2.5974025974026	2.5974025974026	5.62770562770563	6.49350649350649	2.5974025974026	2.16450216450216	6.06060606060606	4.76190476190476	12.1212121212121	0.432900432900433	3.46320346320346
3.47826086956522	1.30434782608696	3.91304347826087	10.4347826086957	3.91304347826087	4.78260869565217	0.869565217391304	7.82608695652174	10.8695652173913	9.1304347826087	2.17391304347826	6.08695652173913	4.34782608695652	1.73913043478261	2.17391304347826	5.21739130434783	5.21739130434783	3.91304347826087	1.30434782608696	3.91304347826087
13.0434782608696	1.30434782608696	2.60869565217391	6.95652173913043	2.60869565217391	8.69565217391304	0.434782608695652	5.65217391304348	5.65217391304348	9.56521739130435	1.73913043478261	1.73913043478261	6.08695652173913	2.17391304347826	3.04347826086957	3.91304347826087	5.65217391304348	9.1304347826087	0.869565217391304	1.73913043478261
7.39130434782609	0	5.21739130434783	4.78260869565217	3.04347826086957	9.1304347826087	0.434782608695652	4.34782608695652	10	6.95652173913043	2.60869565217391	4.78260869565217	4.78260869565217	4.34782608695652	1.30434782608696	6.52173913043478	6.95652173913043	6.95652173913043	0.869565217391304	2.17391304347826
8.69565217391304	0.869565217391304	3.47826086956522	4.34782608695652	1.73913043478261	4.34782608695652	3.04347826086957	3.47826086956522	4.34782608695652	9.1304347826087	1.30434782608696	4.34782608695652	6.52173913043478	4.34782608695652	6.52173913043478	3.47826086956522	10.4347826086957	7.39130434782609	0.434782608695652	4.34782608695652
5.65217391304348	1.30434782608696	4.78260869565217	6.95652173913043	3.04347826086957	7.82608695652174	3.04347826086957	6.52173913043478	5.21739130434783	8.26086956521739	3.04347826086957	4.78260869565217	2.60869565217391	3.04347826086957	3.91304347826087	3.47826086956522	8.69565217391304	8.69565217391304	0.869565217391304	0.869565217391304
5.65217391304348	0.869565217391304	3.91304347826087	7.39130434782609	2.60869565217391	4.34782608695652	3.47826086956522	5.65217391304348	3.04347826086957	12.1739130434783	1.30434782608696	4.34782608695652	8.69565217391304	6.52173913043478	4.78260869565217	2.60869565217391	6.08695652173913	3.47826086956522	1.73913043478261	3.91304347826087
6.52173913043478	3.04347826086957	5.21739130434783	7.82608695652174	5.21739130434783	5.21739130434783	2.60869565217391	4.78260869565217	4.78260869565217	10	2.60869565217391	5.65217391304348	5.21739130434783	4.34782608695652	3.04347826086957	5.65217391304348	3.47826086956522	5.21739130434783	0.869565217391304	1.30434782608696
9.1304347826087	0.434782608695652	3.91304347826087	9.56521739130435	3.47826086956522	8.26086956521739	1.73913043478261	1.73913043478261	4.78260869565217	5.21739130434783	0.869565217391304	2.17391304347826	11.7391304347826	5.21739130434783	2.17391304347826	6.08695652173913	6.95652173913043	7.82608695652174	0.869565217391304	0.434782608695652
10	0.869565217391304	4.78260869565217	8.26086956521739	5.21739130434783	8.26086956521739	1.73913043478261	6.52173913043478	5.21739130434783	10	1.73913043478261	2.60869565217391	2.60869565217391	3.04347826086957	5.21739130434783	3.91304347826087	3.91304347826087	5.21739130434783	0	3.47826086956522
10.9170305676856	0.436681222707424	6.55021834061135	5.24017467248908	3.49344978165939	6.98689956331878	4.36681222707424	6.55021834061135	3.05676855895197	8.29694323144105	1.74672489082969	3.49344978165939	4.36681222707424	3.49344978165939	4.80349344978166	4.80349344978166	3.93013100436681	6.55021834061135	0.873362445414847	2.62008733624454
10.4803493449782	0.873362445414847	5.67685589519651	8.29694323144105	2.18340611353712	7.4235807860262	1.31004366812227	6.55021834061135	5.24017467248908	10.4803493449782	2.18340611353712	3.05676855895197	3.49344978165939	0	6.11353711790393	6.55021834061135	3.49344978165939	7.4235807860262	0.873362445414847	0.873362445414847
1.74672489082969	2.62008733624454	4.36681222707424	8.73362445414847	5.67685589519651	3.05676855895197	3.05676855895197	6.55021834061135	5.67685589519651	7.86026200873363	1.74672489082969	5.24017467248908	4.80349344978166	1.74672489082969	1.74672489082969	10.0436681222707	6.98689956331878	6.11353711790393	1.31004366812227	3.49344978165939
6.11353711790393	0	3.93013100436681	5.24017467248908	1.31004366812227	4.80349344978166	0.436681222707424	5.24017467248908	8.29694323144105	10.0436681222707	1.31004366812227	7.4235807860262	3.05676855895197	3.93013100436681	3.93013100436681	9.60698689956332	6.55021834061135	5.67685589519651	0.436681222707424	5.24017467248908
11.7903930131004	0.436681222707424	4.36681222707424	5.67685589519651	4.80349344978166	4.80349344978166	1.31004366812227	6.98689956331878	6.11353711790393	10.9170305676856	2.18340611353712	1.31004366812227	3.93013100436681	4.36681222707424	5.24017467248908	4.80349344978166	4.80349344978166	4.80349344978166	1.31004366812227	2.62008733624454
8.7719298245614	3.50877192982456	5.70175438596491	7.45614035087719	5.70175438596491	8.33333333333333	4.3859649122807	0.43859649122807	15.3508771929825	2.63157894736842	1.75438596491228	1.31578947368421	5.70175438596491	3.50877192982456	2.63157894736842	4.82456140350877	3.50877192982456	3.50877192982456	0.87719298245614	2.63157894736842
6.57894736842105	0.43859649122807	5.26315789473684	8.33333333333333	1.31578947368421	7.45614035087719	1.75438596491228	6.14035087719298	8.7719298245614	10.9649122807018	0.87719298245614	3.94736842105263	3.50877192982456	3.07017543859649	4.82456140350877	4.3859649122807	5.26315789473684	4.3859649122807	1.75438596491228	3.50877192982456
7.89473684210526	0.87719298245614	3.94736842105263	7.89473684210526	4.3859649122807	4.82456140350877	3.50877192982456	1.31578947368421	5.26315789473684	10.5263157894737	3.50877192982456	2.19298245614035	3.50877192982456	6.57894736842105	8.33333333333333	5.26315789473684	2.63157894736842	7.89473684210526	0.87719298245614	1.31578947368421
3.94736842105263	4.3859649122807	4.3859649122807	1.75438596491228	3.07017543859649	10.5263157894737	1.31578947368421	3.50877192982456	3.07017543859649	3.94736842105263	1.75438596491228	3.94736842105263	7.45614035087719	6.14035087719298	4.3859649122807	6.14035087719298	10.0877192982456	4.3859649122807	3.94736842105263	4.3859649122807
3.50877192982456	3.07017543859649	6.57894736842105	7.89473684210526	5.26315789473684	3.94736842105263	3.07017543859649	4.82456140350877	6.14035087719298	9.64912280701754	1.75438596491228	2.63157894736842	5.26315789473684	2.63157894736842	7.89473684210526	6.57894736842105	2.63157894736842	3.94736842105263	0.43859649122807	4.82456140350877
7.89473684210526	0.43859649122807	3.07017543859649	7.89473684210526	3.94736842105263	9.64912280701754	1.31578947368421	4.82456140350877	3.94736842105263	11.8421052631579	1.75438596491228	1.75438596491228	4.82456140350877	2.63157894736842	7.45614035087719	3.50877192982456	3.07017543859649	9.64912280701754	0.87719298245614	2.19298245614035
8.33333333333333	3.07017543859649	2.63157894736842	7.89473684210526	2.63157894736842	4.3859649122807	2.63157894736842	6.14035087719298	7.01754385964912	9.64912280701754	0.87719298245614	5.70175438596491	4.82456140350877	1.75438596491228	4.82456140350877	2.63157894736842	6.57894736842105	7.89473684210526	0.87719298245614	2.19298245614035
3.08370044052863	0	8.37004405286344	3.52422907488987	5.2863436123348	4.40528634361234	1.76211453744493	8.37004405286344	8.81057268722467	5.72687224669604	0.440528634361234	7.04845814977974	2.20264317180617	2.20264317180617	2.6431718061674	8.81057268722467	5.72687224669604	6.6079295154185	0.881057268722467	6.6079295154185
5.2863436123348	0	3.52422907488987	6.6079295154185	3.52422907488987	9.69162995594714	2.6431718061674	8.37004405286344	6.16740088105727	7.04845814977974	1.76211453744493	5.72687224669604	1.3215859030837	4.40528634361234	4.40528634361234	7.04845814977974	3.9647577092511	10.5726872246696	0	0.440528634361234
10.5726872246696	0.881057268722467	3.08370044052863	4.40528634361234	3.9647577092511	9.2511013215859	3.08370044052863	3.9647577092511	2.6431718061674	11.8942731277533	1.76211453744493	1.76211453744493	7.9295154185022	5.72687224669604	3.08370044052863	6.16740088105727	3.52422907488987	5.72687224669604	0.881057268722467	2.20264317180617
4.84581497797357	0.440528634361234	5.2863436123348	2.20264317180617	3.08370044052863	9.2511013215859	1.3215859030837	6.16740088105727	1.3215859030837	8.37004405286344	2.20264317180617	4.40528634361234	4.84581497797357	3.52422907488987	3.9647577092511	11.8942731277533	6.16740088105727	7.48898678414097	2.20264317180617	3.52422907488987
9.29203539823009	2.65486725663717	3.09734513274336	6.63716814159292	1.76991150442478	7.52212389380531	1.76991150442478	0.442477876106195	0.884955752212389	11.0619469026549	0.442477876106195	1.32743362831858	9.29203539823009	5.75221238938053	5.75221238938053	6.19469026548673	6.19469026548673	10.6194690265487	0.884955752212389	0.884955752212389
4.42477876106195	2.21238938053097	2.21238938053097	9.73451327433628	2.65486725663717	3.53982300884956	1.76991150442478	3.53982300884956	6.19469026548673	12.8318584070796	3.98230088495575	4.42477876106195	3.09734513274336	6.19469026548673	3.53982300884956	7.07964601769912	7.07964601769912	3.98230088495575	0	3.98230088495575
8.4070796460177	0	4.86725663716814	10.6194690265487	3.53982300884956	5.75221238938053	3.09734513274336	6.19469026548673	2.65486725663717	8.4070796460177	2.21238938053097	2.65486725663717	3.09734513274336	3.09734513274336	7.07964601769912	5.30973451327434	3.53982300884956	8.4070796460177	1.76991150442478	1.76991150442478
7.52212389380531	2.65486725663717	4.42477876106195	6.63716814159292	2.65486725663717	10.1769911504425	1.76991150442478	3.09734513274336	5.75221238938053	9.29203539823009	1.32743362831858	4.42477876106195	2.21238938053097	4.86725663716814	6.19469026548673	6.19469026548673	2.21238938053097	6.19469026548673	0.442477876106195	4.42477876106195
5.75221238938053	1.32743362831858	3.53982300884956	7.07964601769912	2.21238938053097	7.07964601769912	2.65486725663717	7.52212389380531	6.63716814159292	9.73451327433628	2.65486725663717	2.21238938053097	2.65486725663717	6.19469026548673	4.86725663716814	4.86725663716814	5.75221238938053	6.19469026548673	0.884955752212389	2.65486725663717
7.9646017699115	0	6.19469026548673	4.42477876106195	5.30973451327434	4.86725663716814	0.884955752212389	4.86725663716814	4.86725663716814	6.19469026548673	3.53982300884956	5.75221238938053	4.42477876106195	5.75221238938053	3.98230088495575	5.75221238938053	5.75221238938053	5.75221238938053	2.21238938053097	3.98230088495575
5.75221238938053	3.53982300884956	4.42477876106195	5.30973451327434	2.21238938053097	7.52212389380531	2.65486725663717	2.21238938053097	11.9469026548673	5.30973451327434	1.32743362831858	7.52212389380531	3.53982300884956	5.30973451327434	1.76991150442478	2.65486725663717	4.42477876106195	7.07964601769912	2.21238938053097	5.75221238938053
4.91071428571429	0.892857142857143	5.35714285714286	3.57142857142857	5.35714285714286	10.7142857142857	1.78571428571429	3.57142857142857	6.25	4.46428571428571	1.33928571428571	7.58928571428571	3.57142857142857	1.33928571428571	0.892857142857143	6.69642857142857	8.03571428571429	5.35714285714286	4.01785714285714	7.14285714285714
4.46428571428571	4.46428571428571	6.69642857142857	2.67857142857143	4.46428571428571	8.03571428571429	2.23214285714286	6.25	4.01785714285714	5.35714285714286	0.446428571428571	5.35714285714286	6.25	6.25	0.446428571428571	10.7142857142857	4.91071428571429	2.67857142857143	2.67857142857143	4.46428571428571
4.91071428571429	2.67857142857143	5.35714285714286	8.92857142857143	3.57142857142857	2.67857142857143	2.67857142857143	2.67857142857143	7.14285714285714	11.6071428571429	4.01785714285714	2.23214285714286	3.125	6.69642857142857	6.25	3.125	5.80357142857143	5.80357142857143	0	3.57142857142857
4.91071428571429	1.78571428571429	8.03571428571429	5.80357142857143	1.33928571428571	7.58928571428571	0.446428571428571	7.58928571428571	2.67857142857143	8.48214285714286	2.23214285714286	2.23214285714286	8.92857142857143	0	9.375	5.80357142857143	4.01785714285714	10.2678571428571	0	1.33928571428571
6.25	1.33928571428571	8.03571428571429	4.46428571428571	4.01785714285714	7.58928571428571	2.67857142857143	7.58928571428571	6.25	5.80357142857143	2.67857142857143	2.67857142857143	2.23214285714286	3.57142857142857	2.67857142857143	4.01785714285714	8.03571428571429	9.82142857142857	0.446428571428571	2.67857142857143
10.2678571428571	0.892857142857143	7.14285714285714	4.01785714285714	4.46428571428571	5.35714285714286	1.78571428571429	4.46428571428571	5.35714285714286	9.375	1.78571428571429	5.35714285714286	4.91071428571429	2.67857142857143	3.57142857142857	3.57142857142857	6.69642857142857	7.14285714285714	1.78571428571429	2.23214285714286
13.0044843049327	4.48430493273543	2.69058295964126	2.24215246636771	3.1390134529148	12.5560538116592	0.896860986547085	3.1390134529148	2.69058295964126	3.1390134529148	1.79372197309417	4.03587443946188	4.48430493273543	4.03587443946188	1.34529147982063	13.4529147982063	4.03587443946188	6.72645739910314	0	4.93273542600897
2.69058295964126	1.79372197309417	4.48430493273543	6.2780269058296	3.1390134529148	3.58744394618834	2.69058295964126	1.79372197309417	8.07174887892377	7.17488789237668	0.896860986547085	4.93273542600897	7.62331838565022	4.03587443946188	2.69058295964126	8.52017937219731	6.2780269058296	10.3139013452915	1.79372197309417	4.03587443946188
7.17488789237668	6.2780269058296	6.2780269058296	3.58744394618834	6.2780269058296	12.5560538116592	1.79372197309417	1.79372197309417	1.79372197309417	4.03587443946188	0.448430493273543	4.03587443946188	6.2780269058296	4.48430493273543	4.48430493273543	7.62331838565022	4.93273542600897	4.03587443946188	2.69058295964126	2.24215246636771
7.17488789237668	2.69058295964126	3.1390134529148	4.48430493273543	2.69058295964126	9.41704035874439	2.24215246636771	4.03587443946188	4.03587443946188	7.62331838565022	3.1390134529148	3.58744394618834	4.48430493273543	4.03587443946188	7.62331838565022	7.17488789237668	5.38116591928251	6.72645739910314	0.896860986547085	2.24215246636771
12.1076233183857	1.34529147982063	5.38116591928251	5.82959641255605	2.69058295964126	4.93273542600897	2.24215246636771	2.69058295964126	0.896860986547085	10.762331838565	3.1390134529148	1.34529147982063	5.82959641255605	4.48430493273543	8.07174887892377	4.93273542600897	3.58744394618834	7.17488789237668	2.24215246636771	3.1390134529148
4.03587443946188	0.896860986547085	8.07174887892377	5.82959641255605	6.2780269058296	5.82959641255605	2.69058295964126	7.17488789237668	6.72645739910314	7.62331838565022	1.34529147982063	4.03587443946188	7.17488789237668	1.79372197309417	4.48430493273543	4.93273542600897	3.1390134529148	3.58744394618834	2.69058295964126	4.48430493273543
5.85585585585586	1.8018018018018	6.75675675675676	3.6036036036036	3.6036036036036	3.6036036036036	2.7027027027027	4.95495495495495	4.05405405405405	6.30630630630631	2.25225225225225	6.30630630630631	5.40540540540541	3.6036036036036	3.15315315315315	12.1621621621622	7.20720720720721	4.95495495495495	0.900900900900901	3.6036036036036
4.5045045045045	1.8018018018018	3.6036036036036	7.20720720720721	1.8018018018018	2.7027027027027	0.900900900900901	10.8108108108108	9.00900900900901	4.5045045045045	3.6036036036036	5.40540540540541	2.7027027027027	4.5045045045045	3.6036036036036	7.20720720720721	10.8108108108108	3.6036036036036	0.900900900900901	3.6036036036036
4.5045045045045	1.8018018018018	5.40540540540541	6.30630630630631	5.40540540540541	5.85585585585586	1.8018018018018	5.85585585585586	10.3603603603604	7.65765765765766	2.25225225225225	3.6036036036036	3.15315315315315	5.85585585585586	3.6036036036036	4.95495495495495	3.15315315315315	5.85585585585586	0.900900900900901	4.5045045045045
6.75675675675676	1.35135135135135	5.40540540540541	7.20720720720721	3.15315315315315	5.85585585585586	1.35135135135135	7.20720720720721	4.05405405405405	7.20720720720721	3.15315315315315	4.95495495495495	7.20720720720721	6.75675675675676	6.30630630630631	3.15315315315315	4.95495495495495	3.6036036036036	1.35135135135135	1.8018018018018
8.1447963800905	0	4.07239819004525	4.97737556561086	1.80995475113122	4.97737556561086	0	4.97737556561086	5.88235294117647	10.4072398190045	2.71493212669683	6.78733031674208	6.33484162895928	3.61990950226244	4.97737556561086	4.97737556561086	8.1447963800905	5.42986425339367	0.904977375565611	3.61990950226244
8.1447963800905	0.904977375565611	5.88235294117647	4.97737556561086	4.07239819004525	3.61990950226244	2.26244343891403	6.78733031674208	3.61990950226244	1.80995475113122	0.904977375565611	8.5972850678733	7.69230769230769	4.52488687782805	2.71493212669683	6.33484162895928	5.42986425339367	8.1447963800905	3.16742081447964	3.16742081447964
1.80995475113122	1.35746606334842	3.61990950226244	9.95475113122172	4.97737556561086	9.95475113122172	3.16742081447964	5.88235294117647	4.52488687782805	8.5972850678733	2.26244343891403	3.61990950226244	3.61990950226244	0.904977375565611	8.1447963800905	5.88235294117647	1.80995475113122	8.5972850678733	0.452488687782805	3.61990950226244
14.4796380090498	0	3.16742081447964	7.69230769230769	1.35746606334842	5.88235294117647	1.80995475113122	3.61990950226244	2.71493212669683	13.5746606334842	1.35746606334842	0.452488687782805	6.78733031674208	3.61990950226244	9.50226244343891	3.16742081447964	1.35746606334842	7.23981900452489	1.80995475113122	3.16742081447964
8.1447963800905	1.80995475113122	2.71493212669683	8.1447963800905	3.16742081447964	6.78733031674208	1.35746606334842	5.88235294117647	6.78733031674208	9.50226244343891	1.80995475113122	2.71493212669683	8.5972850678733	4.07239819004525	6.33484162895928	1.80995475113122	3.61990950226244	6.33484162895928	1.80995475113122	1.35746606334842
6.81818181818182	1.36363636363636	6.36363636363636	10.4545454545455	5.90909090909091	5	0.909090909090909	3.18181818181818	6.81818181818182	9.09090909090909	3.18181818181818	4.09090909090909	1.81818181818182	5.45454545454545	4.54545454545455	4.09090909090909	3.18181818181818	5.90909090909091	2.27272727272727	2.27272727272727
6.36363636363636	3.63636363636364	2.27272727272727	4.09090909090909	6.36363636363636	5.45454545454545	3.18181818181818	2.72727272727273	3.63636363636364	7.72727272727273	3.18181818181818	4.54545454545455	6.36363636363636	5.45454545454545	5.45454545454545	9.09090909090909	5	3.63636363636364	1.36363636363636	3.18181818181818
2.72727272727273	0.909090909090909	7.27272727272727	5	3.63636363636364	5.45454545454545	1.36363636363636	9.54545454545455	9.54545454545455	8.18181818181818	0.909090909090909	5	3.18181818181818	2.72727272727273	2.72727272727273	6.81818181818182	4.09090909090909	6.36363636363636	0.454545454545455	6.81818181818182
11.4155251141553	0.91324200913242	2.73972602739726	4.5662100456621	1.82648401826484	9.58904109589041	3.65296803652968	6.84931506849315	3.65296803652968	7.30593607305936	3.65296803652968	3.19634703196347	5.47945205479452	4.5662100456621	4.5662100456621	6.84931506849315	2.73972602739726	7.30593607305936	0.45662100456621	1.36986301369863
8.67579908675799	1.82648401826484	4.5662100456621	6.84931506849315	2.73972602739726	8.21917808219178	3.65296803652968	2.73972602739726	2.28310502283105	9.1324200913242	2.73972602739726	1.36986301369863	4.10958904109589	5.47945205479452	5.02283105022831	6.39269406392694	3.19634703196347	7.76255707762557	2.28310502283105	3.65296803652968
6.88073394495413	0.458715596330275	5.96330275229358	8.25688073394496	2.29357798165138	7.3394495412844	4.58715596330275	5.5045871559633	2.75229357798165	7.79816513761468	2.29357798165138	0.458715596330275	3.6697247706422	4.58715596330275	7.3394495412844	3.21100917431193	7.3394495412844	6.88073394495413	2.29357798165138	2.75229357798165
5.04587155963303	0.917431192660551	3.6697247706422	12.3853211009174	2.29357798165138	5.96330275229358	1.37614678899083	4.58715596330275	5.96330275229358	7.79816513761468	3.6697247706422	1.8348623853211	5.96330275229358	2.75229357798165	5.04587155963303	5.04587155963303	5.04587155963303	9.1743119266055	2.75229357798165	1.37614678899083
11.9266055045872	0.458715596330275	4.12844036697248	8.25688073394496	4.12844036697248	7.3394495412844	1.37614678899083	5.96330275229358	1.8348623853211	5.04587155963303	2.29357798165138	5.04587155963303	4.12844036697248	0.917431192660551	5.96330275229358	5.96330275229358	6.42201834862385	7.79816513761468	0.458715596330275	3.21100917431193
8.25688073394496	1.8348623853211	7.79816513761468	4.58715596330275	4.58715596330275	6.88073394495413	2.75229357798165	2.75229357798165	0.917431192660551	8.25688073394496	1.37614678899083	1.37614678899083	5.04587155963303	3.6697247706422	6.88073394495413	7.79816513761468	5.5045871559633	8.25688073394496	2.29357798165138	1.8348623853211
3.21100917431193	2.75229357798165	5.5045871559633	8.25688073394496	3.6697247706422	4.58715596330275	1.8348623853211	5.5045871559633	6.88073394495413	8.25688073394496	1.37614678899083	2.29357798165138	5.5045871559633	2.75229357798165	3.21100917431193	8.71559633027523	8.71559633027523	6.88073394495413	0.458715596330275	2.29357798165138
4.14746543778802	1.84331797235023	3.68663594470046	8.29493087557604	3.68663594470046	3.2258064516129	2.76497695852535	6.45161290322581	5.99078341013825	7.37327188940092	2.76497695852535	6.45161290322581	3.68663594470046	1.84331797235023	3.2258064516129	7.37327188940092	8.29493087557604	6.91244239631336	1.84331797235023	2.76497695852535
5.99078341013825	0.921658986175115	5.06912442396313	4.14746543778802	5.06912442396313	10.1382488479263	1.84331797235023	2.76497695852535	4.60829493087558	8.29493087557604	2.76497695852535	4.60829493087558	7.37327188940092	1.38248847926267	2.76497695852535	6.91244239631336	6.91244239631336	9.67741935483871	0.460829493087558	0.921658986175115
6.45161290322581	0.921658986175115	5.06912442396313	9.21658986175115	3.2258064516129	11.0599078341014	1.38248847926267	2.30414746543779	0.921658986175115	7.37327188940092	1.38248847926267	6.91244239631336	1.84331797235023	4.14746543778802	5.52995391705069	6.45161290322581	3.2258064516129	5.06912442396313	3.68663594470046	6.45161290322581
4.62962962962963	1.85185185185185	6.01851851851852	5.09259259259259	2.77777777777778	7.87037037037037	3.24074074074074	7.40740740740741	1.38888888888889	5.55555555555556	2.77777777777778	4.62962962962963	2.31481481481481	5.09259259259259	2.77777777777778	7.87037037037037	6.48148148148148	5.55555555555556	1.38888888888889	7.87037037037037
[truncated: 1,300 more rows]
