# Supplementary material for: TMB-Hunt: An amino acid composition based method to screen proteomes for beta-barrel transmembrane proteins
Source: BMC Bioinformatics. 2005 Mar 15;6:56. doi: 10.1186/1471-2105-6-56 (PMC1274253; doi:10.1186/1471-2105-6-56)
Supplement: Additional File 1 — TMB-Hunt source code and training sets [file 1471-2105-6-56-S1.tar › TMB_Hunt_1.0/backup/formatdb.log]

========================[ Nov 3, 2004  1:16 PM ]========================
Version 2.2.1 [Jul-12-2001]
Started database file "tmp/cluster.fa"
Formatted 8 sequences

========================[ Nov 3, 2004  1:19 PM ]========================
Version 2.2.1 [Jul-12-2001]
Started database file "tmp/cluster.fa"
Formatted 8 sequences

========================[ Nov 3, 2004  1:59 PM ]========================
Version 2.2.1 [Jul-12-2001]
Started database file "tmp/cluster.fa"
Formatted 8 sequences

========================[ Nov 3, 2004  2:02 PM ]========================
Version 2.2.1 [Jul-12-2001]
Started database file "tmp/cluster.fa"
Formatted 8 sequences

========================[ Nov 3, 2004  2:03 PM ]========================
Version 2.2.1 [Jul-12-2001]
Started database file "tmp/cluster.fa"
Formatted 8 sequences

========================[ Nov 3, 2004  2:05 PM ]========================
Version 2.2.1 [Jul-12-2001]
Started database file "tmp/cluster.fa"
Formatted 8 sequences

========================[ Nov 3, 2004  2:23 PM ]========================
Version 2.2.1 [Jul-12-2001]
Started database file "tmp/cluster.fa"
Formatted 8 sequences

========================[ Nov 3, 2004  2:32 PM ]========================
Version 2.2.1 [Jul-12-2001]
Started database file "tmp/cluster.fa"
Formatted 13 sequences

========================[ Nov 3, 2004  2:32 PM ]========================
Version 2.2.1 [Jul-12-2001]
Started database file "tmp/cluster.fa"
Formatted 2 sequences

========================[ Nov 3, 2004  2:32 PM ]========================
Version 2.2.1 [Jul-12-2001]
Started database file "tmp/cluster.fa"
Formatted 1 sequences

========================[ Nov 3, 2004  2:32 PM ]========================
Version 2.2.1 [Jul-12-2001]
Started database file "tmp/cluster.fa"
Formatted 3 sequences

========================[ Nov 3, 2004  2:32 PM ]========================
Version 2.2.1 [Jul-12-2001]
Started database file "tmp/cluster.fa"
Formatted 2 sequences

========================[ Nov 3, 2004  2:32 PM ]========================
Version 2.2.1 [Jul-12-2001]
Started database file "tmp/cluster.fa"
Formatted 1 sequences

========================[ Nov 3, 2004  2:35 PM ]========================
Version 2.2.1 [Jul-12-2001]
Started database file "tmp/cluster.fa"
Formatted 13 sequences

========================[ Nov 3, 2004  2:35 PM ]========================
Version 2.2.1 [Jul-12-2001]
Started database file "tmp/cluster.fa"
Formatted 2 sequences

========================[ Nov 3, 2004  2:35 PM ]========================
Version 2.2.1 [Jul-12-2001]
Started database file "tmp/cluster.fa"
Formatted 1 sequences

========================[ Nov 3, 2004  2:35 PM ]========================
Version 2.2.1 [Jul-12-2001]
Started database file "tmp/cluster.fa"
Formatted 3 sequences

========================[ Nov 3, 2004  2:35 PM ]========================
Version 2.2.1 [Jul-12-2001]
Started database file "tmp/cluster.fa"
Formatted 2 sequences

========================[ Nov 3, 2004  2:35 PM ]========================
Version 2.2.1 [Jul-12-2001]
Started database file "tmp/cluster.fa"
Formatted 1 sequences

========================[ Nov 3, 2004  2:36 PM ]========================
Version 2.2.1 [Jul-12-2001]
Started database file "tmp/cluster.fa"
Formatted 8 sequences

========================[ Nov 3, 2004  2:42 PM ]========================
Version 2.2.1 [Jul-12-2001]
Started database file "tmp/cluster.fa"
Formatted 13 sequences

========================[ Nov 3, 2004  2:42 PM ]========================
Version 2.2.1 [Jul-12-2001]
Started database file "tmp/cluster.fa"
Formatted 2 sequences

========================[ Nov 3, 2004  2:42 PM ]========================
Version 2.2.1 [Jul-12-2001]
Started database file "tmp/cluster.fa"
Formatted 1 sequences

========================[ Nov 3, 2004  2:42 PM ]========================
Version 2.2.1 [Jul-12-2001]
Started database file "tmp/cluster.fa"
Formatted 3 sequences

========================[ Nov 3, 2004  2:42 PM ]========================
Version 2.2.1 [Jul-12-2001]
Started database file "tmp/cluster.fa"
Formatted 2 sequences

========================[ Nov 3, 2004  2:42 PM ]========================
Version 2.2.1 [Jul-12-2001]
Started database file "tmp/cluster.fa"
Formatted 1 sequences

========================[ Nov 3, 2004  2:56 PM ]========================
Version 2.2.1 [Jul-12-2001]
Started database file "tmp/cluster.fa"
Formatted 8 sequences

========================[ Nov 3, 2004  2:57 PM ]========================
Version 2.2.1 [Jul-12-2001]
Started database file "tmp/cluster.fa"
Formatted 8 sequences

========================[ Nov 3, 2004  2:59 PM ]========================
Version 2.2.1 [Jul-12-2001]
Started database file "tmp/cluster.fa"
Formatted 8 sequences
