# Supplementary material for: TMB-Hunt: An amino acid composition based method to screen proteomes for beta-barrel transmembrane proteins
Source: BMC Bioinformatics. 2005 Mar 15;6:56. doi: 10.1186/1471-2105-6-56 (PMC1274253; doi:10.1186/1471-2105-6-56)
Supplement: Additional File 1 — TMB-Hunt source code and training sets [file 1471-2105-6-56-S1.tar › TMB_Hunt_1.0/backup/genome.fa]

>gi|29348309|gnl|REF_mbpwusl|BT2900 arabinan endo-1,5-alpha-L-arabinosidase A precursor [Bacteroides thetaiotaomicron VPI-5482]
MKKLLLIEILLTISFTLMAEDPAKTYKNPVVNYSLPDPSVIRAEDGYFYLYATEDIRNLPIHRSKDLIKW
ESVGTAFTDETRPTFEPKGNLWAPDINKIGDKYVLYYSMSCWGGEWTCGIGVATADKPEGPFVDHGMMFR
SNEIGVQNSIDPFYIEDGGRKYMFWGSFRGIYGIELTADGLKVKSGADKKQIAGTAYEGTYIHKKNGYYY
LFASTGTCCEGLKSTYQTVVGRSSSLWGPYLDKQGRSMLDNNHVVLIHNNKSFVGTGHNAELITDKADND
WILYHGVSVSNPYGRVLLLDRVDWKKGWPVVKSSSASTESPKPHF
>gi|29348310|gnl|REF_mbpwusl|BT2901 hypothetical protein [Bacteroides thetaiotaomicron VPI-5482]
MKHLLAGILVWVIWGLCSCQSDGKVIIPSPIYVDNHYHGPADPEITWNPKTEEWMIFYTSRRPFKDQASY
VGTPVGVAVSKDFVHWKFAGYCSFDGVGGQPDSEKTYWAPGVIVEGDSAHMFVTLKDDSTPVWGGPSNIV
HFSAPLEDMISGWRRVNTVVDTPISIDATVVKNGDRWDMWYRDRPTEDTGGLYYAQSNDLYHWTLKGLAK
GDINNVEVTKHTYQEGAYAFQWKGYFWIIADPHKGLAVYRSKDAENWEYQGIVMYEPGTRFFDNTRARHP
SVIIRNDRAFIVYHVQPFLGYNPNTHEAGDDVYQKLSFLQMAELEFKDGKLICDRNKVLYK
>gi|29348311|gnl|REF_mbpwusl|BT2902 hypothetical protein [Bacteroides thetaiotaomicron VPI-5482]
MKYLYKIGLILSVVLTAGACSGQLDTIQEYLDAGETIYAAKMDSVDIRPGYNRVEVTGLLKYGMDTERCV
IHWTPDNDSLVVPVKRIDPVDTFRVFIENLPEGTYQFEIVTYNKSGYRSISTSKGSKTYGDRYISSLRVR
SLLSTEVEGENLLLNFSSEMAEALATKVFYLNSAGEKQEQEVARGDNQIKITDWKPRGAYEVKTYYIPEV
NAVDTFSVSSTGVFPEKIVEMDKSTFREIILDNDIRLNAWGGALWKAWDNAYENTNYAHSDNTNPIVFPA
WFTFDLGEKALLKRFDLFSVVRDDLNYNGGNMKSWEIWGREDEPANSSWDGWTKLITCNSFKPSGKPVGE
NTDEDNSYIAKGEKFDFPSGIPEVRYIRIKVLDSWSGQGYVQFSEFTFYKSE
>gi|29348312|gnl|REF_mbpwusl|BT2903 hypothetical protein [Bacteroides thetaiotaomicron VPI-5482]
MNIMKSYIMVLHLVLIFLSIGCKEDDNIRPFGKDVEAGAPGVVSEIKVKNIPGGAVISYQLPDNPDIMYV
RARYKVGQGKEMEARASVYANELTVNGFGDMNEHEVELSCVDRMENEGATTVAVVTPLKPSVLTTFESLE
VNATFGGVYVNFKNPEKASLSIHVVTTDSLNQPYEAHVQYTQAEKGPFYVRGFKAEERMFDIYVVDRWGN
SSDTLYNVLTPYEETRLNKKLFYPYILPNDVACNAWGGNLAYAWNDDYTPALFVHSPGGDTFPMWFTFDM
GVTAKLSRYKFYHLFMEEHAFQRGNLKTWEVWGRTDTPPADGSWDGWTKLMDCESHKPSGLPVGQHTAED
WEYLQAGEDFEFPAEAPPVRYIRFKVLETWGGMDFIHFTEFTFWGNVISNN
>gi|29348313|gnl|REF_mbpwusl|BT2904 hypothetical protein [Bacteroides thetaiotaomicron VPI-5482]
MKTKKIFNFLLLLGFLSGCDYLDIVPDNLPTLEMAFNNKSSAERFLFTCYSFVPEHGKIGTDPGMDVGDE
VWYYSDNSADYSNKTTFWIAKGMQNSNEPLVDYWNGTQWGKAMFVGIRDCNVFIENIEKVPDLSAYDKET
WKAEAKVLKAFYHFWMMRMYGPIPIIKENIPVSAGEDEVRVVRDKIDDIVTYIVSLIDESVEYLPLNIQN
EAAEMGRITRPAAKAIKAKILAFAASPFFNGNLDYANFKNAEGEPFFNQVYDNEKWTKAADACLEAIQCA
EEAGHGLYEFVNMSSTQLSDETILSLSNRCKVTERWNKELVWGCGQSGIRDLQVLCQPWLESNYSSDDRY
HNARNGTFAPTLAVAETFYTKNGVPMDEDKNYDYSKRYTTQVATEADKYYIQPGYTTAKLHFDREPRFYA
TLGFDGSSWYGIGKMDDNDMWYLQAKAKQASGKRGNTLYSITGYFAKKLVRYQNAMVPASIQIETYPFPI
IRLADLYLLYAEALNEAKKEEGTVPEDCYTYIDKVRARAGLKGVKDSWRLYANDANKPNTYEGFQTIVRK
ERMIELALEGQRFWDIRRWNLANQYFNKSLQGWDINQSETNEYYKLNTYFIRNYEDRENLWPLKDYDCIV
NPKLVQNPGW
>gi|29348314|gnl|REF_mbpwusl|BT2905 putative outer membrane protein, probably involved in nutrient binding [Bacteroides thetaiotaomicron VPI-5482]
MFTMTNFAKRGRLSISWRACILLVGLCCPFPVVSSYATDSITEIQQNKTKKFRGNVLDEAGAPVTGATVQ
IQGKAGGVITDIDGNFTIEVGESDVLQITFIGLETQLVPVRGKASMKIVMKELRDELEEVTVVAFAKQKK
ESVIGSIQTVKPAELKTPSSNLTTSLAGRMAGVIAYQRSGEPGKDNANFFIRGVTTFGYKKDPLILLDNV
EVSSDDLARVQPDDIASFSVLKDATSTALYGARGANGVILVTTKEGKEGKAQVSVRVENSFSAPTKMIDI
ADPISYMRLNNEAVLTRDPQGVIPYPESKIANTMAPNRNPYVYPTVDWMKEMFKDYTVNQRVNFNVRGGG
SVATYYLAGTFSNDTGLLKNDGLNNFNSNISLKKYNILSTFNIHLTKTTEVKVRFQADFDDYRGPVDGGN
ILFDHAIHASPVDFPKYYLPDLQNQGVGHPLFGNMEGANHINPYAIMTSGYKDYSRTNISAQAEIEQNLD
FITEGLTVQGHFSTVRRSYFDVSRSYTPYYYKIGFYDKESDNYVLQALNPDSGTEYLGYSEGPKDVYTQI
YMQAKANYVRKFGLHDVGALLVYQRKEELLGNAGSVIKSLPKRNQGISGRMSYGYDSRYFVEFNFGYNGS
ERFAQNERYGFFPSIGGAWMLSNEAFWRPIEKVANKLKLKVTYGLVGNDAIGSDSDRFFYLSNMNMNSSG
RGQVFGTNWGNYKDGISTVRYPNEFITWEVAKKLNIGFELGLFNSLDVQFDYFREDRSKILMDRSFIPTT
MGLEASVRANVGEAASHGVDLSVNYNHWFNNKIWLQGYGNFTYATSEFKVADEPDYAAAGLPWRSRVGYS
LSQQWGYIAERLFVDEADIANSPVQSFGTYLPGDIKYKDINKDGKISDADLVPIGYPTTPEITYGFGLSM
GFKNWDISCFFQGSARSSFFIDSEQIAPFNNPPSTTGSYTRKTALFQAIADSYWSEEHRDIYAFWPRLST
ESIKNNTQVSTWWMRDGSFMRLKSLELGYSFPQQMIKKIHLTKLRLYANGTNLLTFSKFKLWDPEMGGLG
VGYPNQRVINLGIQVDF
>gi|29348315|gnl|REF_mbpwusl|BT2906 conserved hypothetical protein [Bacteroides thetaiotaomicron VPI-5482]
MKNQFVKCISQLLFLLLIIGVLPVYAQKKSKEKIYRLPDDLETLAGDPALLKKPEGLTVAAYAFPNYHAS
ALHNKIYSQGWTEYNLIRSARPWFEGHQQPRTPLLGELDESKPSTWETYNKLCKQSGIDVLIWDWYWYDG
KPCLHEALENGFLEASNTKDVKFACMWTNHPWYVLYPTKRTDGSNAYPPSFDAPDFSKEECWKSLSYMIS
RYCHLENYWRIDDKPVICIWDARRLESKLGIAGVKQLFAELTDYAKKLGHKGLHFHVTGFSCGNMKEEGY
DTVGSYNPMDWIAGRFQPKEIELPDYGTVAADVAFKLWDEHHGQFDIPYVPAVAPGWDSTPRYIAPANRP
AKADRSQWPGCTIFKNENPASFKAFVQSSFVYLNKHPEVPRILTIACFNEWSEGHYLLPDNRFGYGMLDA
LGEALGKEGNHEKHGK
