# Supplementary material for: TMB-Hunt: An amino acid composition based method to screen proteomes for beta-barrel transmembrane proteins
Source: BMC Bioinformatics. 2005 Mar 15;6:56. doi: 10.1186/1471-2105-6-56 (PMC1274253; doi:10.1186/1471-2105-6-56)
Supplement: Additional File 1 — TMB-Hunt source code and training sets [file 1471-2105-6-56-S1.tar › TMB_Hunt_1.0/backup/zscores_read.txt]

0.50000
0.49601
0.49202
0.48803
0.48404
0.48006
0.47607
0.47209
0.46811
0.46414
0.46017
0.45620
0.45224
0.44828
0.44433
0.44038
0.43644
0.43250
0.42857
0.42465
0.42074
0.41683
0.41293
0.40904
0.40516
0.40129
0.39743
0.39358
0.38974
0.38590
0.38209
0.37828
0.37448
0.37070
0.36692
0.36317
0.35942
0.35569
0.35197
0.34826
0.34457
0.34090
0.33724
0.33359
0.32997
0.32635
0.32276
0.31917
0.31561
0.31206
0.30853
0.30502
0.30153
0.29805
0.29460
0.29116
0.28774
0.28434
0.28095
0.27759
0.27425
0.27093
0.26763
0.26434
0.26108
0.25784
0.25462
0.25143
0.24825
0.24509
0.24196
0.23885
0.23576
0.23269
0.22965
0.22663
0.22363
0.22065
0.21769
0.21476
0.21185
0.20897
0.20611
0.20327
0.20045
0.19766
0.19489
0.19215
0.18943
0.18673
0.18406
0.18141
0.17878
0.17618
0.17361
0.17105
0.16853
0.16602
0.16354
0.16109
0.15865
0.15625
0.15386
0.15150
0.14917
0.14686
0.14457
0.14231
0.14007
0.13786
0.13566
0.13350
0.13136
0.12924
0.12714
0.12507
0.12302
0.12100
0.11900
0.11702
0.11507
0.11314
0.11123
0.10935
0.10749
0.10565
0.10383
0.10204
0.10027
0.09852
0.09680
0.09510
0.09342
0.09176
0.09012
0.08851
0.08691
0.08534
0.08379
0.08226
0.08076
0.07927
0.07780
0.07636
0.07493
0.07353
0.07214
0.07078
0.06944
0.06811
0.06681
0.06552
0.06425
0.06301
0.06178
0.06057
0.05938
0.05821
0.05705
0.05592
0.05480
0.05370
0.05262
0.05155
0.05050
0.04947
0.04846
0.04746
0.04648
0.04551
0.04456
0.04363
0.04272
0.04181
0.04093
0.04006
0.03920
0.03836
0.03754
0.03673
0.03593
0.03515
0.03438
0.03362
0.03288
0.03216
0.03144
0.03074
0.03005
0.02938
0.02872
0.02807
0.02743
0.02680
0.02619
0.02559
0.02500
0.02442
0.02385
0.02330
0.02275
0.02222
0.02169
0.02118
0.02067
0.02018
0.01970
0.01923
0.01876
0.01831
0.01786
0.01743
0.01700
0.01659
0.01618
0.01578
0.01539
0.01500
0.01463
0.01426
0.01390
0.01355
0.01321
0.01287
0.01255
0.01222
0.01191
0.01160
0.01130
0.01101
0.01072
0.01044
0.01017
0.00990
0.00964
0.00939
0.00914
0.00889
0.00866
0.00842
0.00820
0.00798
0.00776
0.00755
0.00734
0.00714
0.00695
0.00676
0.00657
0.00639
0.00621
0.00604
0.00587
0.00570
0.00554
0.00539
0.00523
0.00508
0.00494
0.00480
0.00466
0.00453
0.00440
0.00427
0.00415
0.00402
0.00391
0.00379
0.00368
0.00357
0.00347
0.00336
0.00326
0.00317
0.00307
0.00298
0.00289
0.00280
0.00272
0.00264
0.00256
0.00248
0.00240
0.00233
0.00226
0.00219
0.00212
0.00205
0.00199
0.00193
0.00187
0.00181
0.00175
0.00169
0.00164
0.00159
0.00154
0.00149
0.00144
0.00139
0.00135
0.00131
0.00126
0.00122
0.00118
0.00114
0.00111
0.00107
0.00103
0.00100
0.00097
0.00094
0.00090
0.00087
0.00084
0.00082
0.00079
0.00076
0.00074
0.00071
0.00069
0.00066
0.00064
0.00062
0.00060
0.00058
0.00056
0.00054
0.00052
0.00050
0.00048
0.00047
0.00045
0.00043
0.00042
0.00040
0.00039
0.00038
0.00036
0.00035
0.00034
0.00032
0.00031
0.00030
0.00029
0.00028
0.00027
0.00026
0.00025
0.00024
0.00023
0.00022
0.00022
0.00021
0.00020
0.00019
0.00019
0.00018
0.00017
0.00017
0.00016
0.00015
0.00015
0.00014
0.00014
0.00013
0.00013
0.00012
0.00012
0.00011
0.00011
0.00010
0.00010
0.00010
0.00009
0.00009
0.00008
0.00008
0.00008
0.00008
0.00007
0.00007
0.00007
0.00006
0.00006
0.00006
0.00006
0.00005
0.00005
0.00005
0.00005
0.00005
0.00004
0.00004
0.00004
0.00004
0.00004
0.00004
0.00003
0.00003
0.00003
0.00003
0.00003
0.00003
0.00003
0.00003
0.00002
0.00002
0.00002
0.00002
