# Supplementary material for: TMB-Hunt: An amino acid composition based method to screen proteomes for beta-barrel transmembrane proteins
Source: BMC Bioinformatics. 2005 Mar 15;6:56. doi: 10.1186/1471-2105-6-56 (PMC1274253; doi:10.1186/1471-2105-6-56)
Supplement: Additional File 1 — TMB-Hunt source code and training sets [file 1471-2105-6-56-S1.tar › TMB_Hunt_1.0/backup/results_1e]

7
GI|29348309|GNL|REF_MBPWUSL|BT2900 ARABINAN ENDO-1,5-ALPHA-L-ARABINOSIDASE A PRECURSOR [BACTEROIDES THETAIOTAOMICRON VPI-5482]	 ExpDataBBTM_score: -0.978330	 ExpDataBBTM_ratio: -5.677335	 ExpDataE-value: 6.871830	
GI|29348310|GNL|REF_MBPWUSL|BT2901 HYPOTHETICAL PROTEIN [BACTEROIDES THETAIOTAOMICRON VPI-5482]	 ExpDataBBTM_score: -0.311170	 ExpDataBBTM_ratio: -1.493542	 ExpDataE-value: 2.809030	
GI|29348311|GNL|REF_MBPWUSL|BT2902 HYPOTHETICAL PROTEIN [BACTEROIDES THETAIOTAOMICRON VPI-5482]	 ExpDataBBTM_score: -0.772880	 ExpDataBBTM_ratio: -3.508732	 ExpDataE-value: 5.577110	
GI|29348312|GNL|REF_MBPWUSL|BT2903 HYPOTHETICAL PROTEIN [BACTEROIDES THETAIOTAOMICRON VPI-5482]	 ExpDataBBTM_score: -0.283180	 ExpDataBBTM_ratio: -1.380706	 ExpDataE-value: 2.647960	
GI|29348313|GNL|REF_MBPWUSL|BT2904 HYPOTHETICAL PROTEIN [BACTEROIDES THETAIOTAOMICRON VPI-5482]	 ExpDataBBTM_score: -0.843340	 ExpDataBBTM_ratio: -3.948051	 ExpDataE-value: 6.019510	
GI|29348314|GNL|REF_MBPWUSL|BT2905 PUTATIVE OUTER MEMBRANE PROTEIN, PROBABLY INVOLVED IN NUTRIENT BINDING [BACTEROIDES THETAIOTAOMICRON VPI-5482]	 ExpDataBBTM_score: 0.751660	 ExpDataBBTM_ratio: 9.030350	 ExpDataE-value: 0.000630	
GI|29348315|GNL|REF_MBPWUSL|BT2906 CONSERVED HYPOTHETICAL PROTEIN [BACTEROIDES THETAIOTAOMICRON VPI-5482]	 ExpDataBBTM_score: -0.819680	 ExpDataBBTM_ratio: -3.775632	 ExpDataE-value: 5.872370	
