# Supplementary material for: TMB-Hunt: An amino acid composition based method to screen proteomes for beta-barrel transmembrane proteins
Source: BMC Bioinformatics. 2005 Mar 15;6:56. doi: 10.1186/1471-2105-6-56 (PMC1274253; doi:10.1186/1471-2105-6-56)
Supplement: Additional File 1 — TMB-Hunt source code and training sets [file 1471-2105-6-56-S1.tar › TMB_Hunt_1.0/README.txt]

						Readme for TMB-Hunt: 


Introduction: 
-------------

TMB-Hunt is used to calculate the likelihood of proteins being beta-barrel transmembrane proteins. Classication is made using a k-nearest neighbour (k-NN) based algorithm with amino acid composition profiles. Composition profiles can either be calculated using single sequences or with evolutionary information, where composition is calculated using the query sequence and its close homologes.


Quick start:
------------

perl TMB_hunt.pl $seq_file $evol_info

$seq_file       # give name of file with sequences to be queried
$evol_info      # whether or not to include evolutionary information - on or off


Required dirctories:
--------------------

/tmp		# used in construction of blast queries in construction of composition profiles
/tmp/tmp	# used in construction of blast queries in construction of composition profiles
/output		# can be used for outputs from kNN queries


Required files:
---------------

ga_vector			# for differential weightings
zscores_read.txt		# for scoring statistics
bbtm_membrane_23_weighted.perc	# training instances
ahtm_membrane_23_weighted.perc	# training instances
non_membrane_23_weighted.perc	# training instances

TMB_hunt.pl			# initiates query
query_aa_composition.pl		# calculates aa composition
TMB_AA_kNN.c			# code for kNN algorithm
TMB_AA_kNN			# executable for kNN algorithm


System Requirements:
------------------------

The programs have been developed on LINUX operating system running. TMB_AA_kNN.c has been compiled using ANSI C (compilation requires maths libraries e.g. cc -lm TMB_AA_kNN.c). 

Evolutionary information requires a local copy of BLAST and FASTACMD. Command line arguments may need changing in query_aa_composition.pl for blast, fastacmd and database locations. If BLAST and FASTACMD are not available then the $evol_info variable can be set as off (i.e. perl TMB_hunt.pl $seq_file off).


Results:
--------

Results summaries are printed out, where the sequence description line and three statistics are given, all based upon a discrimination score produced by the k-NN algorithm.

 i. The 'bbtm score' gives the probability (P) of seeing a bbtm protein at a particular discrimination (D) score minus the P of seeing a non-bbtm protein at the same discrimination score. Scores range from -1 - 1 with 1 indicating a bbtm protein and -1 a non-bbtm protein.
 ii. The 'log P BBTM/Non-BBTM protein ratio' or 'log likelihood ratio' gives the log of the probability for seeing a bbtm protein of at least score D and the probability of seeing a non-bbtm protein of score D or greater i.e. R(D)=log(p(bbtm|D)/p(other|D)) 
iii. The E-value returns the number of non-bbtm proteins which would be expected at a given discrimination score, given the number of sequences submitted i.e. E(D)=Np(other|D).

Further information is given about the query in the full reports (in outputs dir), including the amino acid composition profile, a list of all neighbours and the discrimination score.
