# Supplementary material for: TMB-Hunt: An amino acid composition based method to screen proteomes for beta-barrel transmembrane proteins
Source: BMC Bioinformatics. 2005 Mar 15;6:56. doi: 10.1186/1471-2105-6-56 (PMC1274253; doi:10.1186/1471-2105-6-56)
Supplement: Additional File 1 — TMB-Hunt source code and training sets [file 1471-2105-6-56-S1.tar › TMB_Hunt_1.0/outputs/output0]

GA vector:
0: 6.166000	1: 17.934000	2: 6.112000	3: 11.212000	4: 11.320000	5: 13.321999	6: 12.182000	7: 7.546000	8: 7.296000	9: 3.836000	10: 11.656001	11: 9.034000	12: 9.658000	13: 10.324000	14: 8.620001	15: 7.316000	16: 12.728000	17: 12.964000	18: 13.872000	19: 6.844000	


Sorted items:

14.577841: b
14.838434: g
16.091211: a
16.316809: g
16.516863: g
16.757534: g
17.324646: g
17.330503: g
17.674522: g
17.745697: g
17.836710: g
17.858465: g
17.866598: g
17.973799: g
18.171700: g
18.191288: g
18.244673: g
18.486162: g
18.674284: g
18.676571: g
18.859108: b
18.900677: g
18.996992: g
19.202105: g
19.243204: g
19.279718: g
19.281813: g
19.361021: g
19.398296: g
19.490280: g
19.518579: g
19.589476: g
19.613098: g
19.634281: g
19.702934: g
19.706659: g
19.826101: g
19.843138: g
19.866577: g
20.042318: g
20.053160: g
20.061647: g
20.072731: g
20.082752: g
20.090656: g
20.102833: g
20.132200: g
20.138569: g
20.179836: g
20.215790: g
20.234465: g
20.237585: g
20.248341: g
20.269110: g
20.296957: g
20.356550: g
20.364132: g
20.400892: g
20.433189: g
20.433907: g
20.434477: b
20.455790: a
20.466017: b
20.474026: g
20.502472: g
20.516573: g
20.517429: g
20.571083: g
20.593548: g
20.598835: g
20.638666: g
20.681293: g
20.703772: g
20.719513: g
20.724838: g
20.757328: g
20.760616: g
20.809082: g
20.873085: g
20.889601: g
20.912384: g
20.912745: g
20.924707: g
20.979305: g
20.992159: g
20.998377: g
21.008873: g
21.020733: g
21.040016: g
21.042240: g
21.061581: g
21.066174: g
21.093164: g
21.143774: g
21.156511: b
21.182638: g
21.195385: g
21.221445: b
21.221701: b
21.231079: g
21.242266: g
21.246845: g
21.295830: b
21.337395: g
21.338076: b
21.357775: g
21.380981: g
21.431536: g
21.447252: g
21.467585: g
21.486324: g
21.489735: g
21.492928: g
21.503237: g
21.519804: b
21.521694: g
21.552330: g
21.609798: g
21.615902: g
21.667604: g
21.689207: b
21.709509: g
21.716097: g
21.755104: g
21.815897: b
21.823689: g
21.862087: g
21.869328: g
21.897860: g
21.899294: g
21.907808: g
21.927958: g
21.947948: a
21.961132: g
21.976402: g
21.990414: g
22.032125: g
22.045305: g
22.047640: b
22.074585: a
22.097597: g
22.116673: g
22.122189: g
22.136654: g
22.138544: g
22.145504: g
22.147209: g
22.152372: g
22.157804: g
22.172447: g
22.189953: b
22.198315: g
22.231777: g
22.248325: g
22.275782: g
22.304968: g
22.311192: b
22.319494: g
22.363140: g
22.375113: g
22.375477: g
22.376654: g
22.380983: b
22.431530: g
22.441324: b
22.446806: g
22.465883: g
22.541143: g
22.543720: g
22.549160: g
22.550594: g
22.566526: g
22.574999: b
22.585403: g
22.617796: g
22.676716: g
22.733019: g
22.798681: b
22.823282: g
22.824432: g
22.845329: g
22.856400: g
22.857868: g
22.860418: g
22.863478: g
22.872780: b
22.889603: g
22.902966: g
22.903114: g
22.905161: g
22.928646: g
22.944708: g
22.953836: g
22.977907: b
22.993120: g
23.007980: g
23.012251: g
23.015020: g
23.016954: g
23.024031: g
23.042088: g
23.045858: g
23.051172: b
23.051172: b
23.051172: b
23.060184: g
23.062359: g
23.065624: g
23.095604: g
23.102310: g
23.106325: g
23.130850: g
23.138861: g
23.142540: g
23.144260: g
23.146992: g
23.156994: b
23.174473: g
23.182953: g
23.198788: g
23.203510: g
23.212679: g
23.227503: a
23.242729: g
23.246731: g
23.253971: g
23.292168: g
23.311884: g
23.336626: g
23.337387: g
23.363224: g
23.372059: g
23.391251: g
23.396896: g
23.400688: g
23.408188: g
23.408831: g
23.431507: g
23.450335: g
23.456745: g
23.460718: g
23.465977: g
23.470243: a
23.484606: g
23.508533: g
23.566069: a
23.570576: g
23.578489: g
23.590122: g
23.593487: b
23.602938: a
23.618284: g
23.626865: g
23.647993: g
23.676012: g
23.689150: g
23.698681: g
23.710545: g
23.723577: g
23.731707: g
23.739193: g
23.754398: g
23.766079: b
23.782150: b
23.796549: b
23.805460: g
23.816280: b
23.823666: g
23.862740: b
23.924416: g
23.927193: g
23.938032: g
23.944439: g
23.969318: g
23.977390: g
23.977470: b
23.990055: g
23.995106: b
23.999899: g
24.002129: g
24.008286: a
24.018169: b
24.069544: g
24.073586: g
24.076630: g
24.090374: g
24.099991: g
24.118914: g
24.119268: a
24.134144: g
24.142879: g
24.148264: g
24.154610: g
24.174393: g
24.174931: g
24.183455: g
24.189220: g
24.193970: g
24.198776: g
24.213009: g
24.215645: g
24.219370: g
24.221361: g
24.229851: g
24.232212: g
24.233162: g
24.239027: g
24.241091: g
24.255501: g
24.257351: b
24.274971: g
24.275707: g
24.278311: g
24.288553: g
24.302914: g
24.307821: a
24.308210: b
24.327038: g
24.347046: g
24.350798: g
24.392830: g
24.399967: g
24.406519: g
24.410686: g
24.427761: g
24.458471: g
24.465780: g
24.466763: g
24.479153: g
24.542969: b
24.557106: b
24.564177: g
24.568924: g
24.570946: g
24.588343: b
24.593063: g
24.595566: g
24.603739: g
24.609528: g
24.612791: g
24.624456: g
24.627209: b
24.648561: b
24.654352: g
24.656012: g
24.687885: g
24.692551: g
24.693115: g
24.722380: g
24.737000: g
24.774141: g
24.780518: g
24.809769: g
24.822382: b
24.824366: g
24.826195: g
24.826706: g
24.830656: g
24.845995: g
24.850113: g
24.866369: g
24.876656: b
24.881245: g
24.883797: b
24.911781: g
24.914473: g
24.920732: g
24.936470: g
24.955290: g
24.963221: b
24.966934: a
24.970003: g
24.971718: g
24.984093: g
24.990576: g
24.992714: g
24.997648: g
25.019884: g
25.022049: g
25.034328: g
25.084925: g
25.085987: g
25.087038: a
25.091412: g
25.106544: g
25.116570: g
25.120712: g
25.124376: g
25.127678: g
25.131790: g
25.134338: g
25.141417: a
25.170322: g
25.176695: b
25.178978: g
25.185099: g
25.201605: g
25.208485: g
25.217724: g
25.220806: b
25.239040: g
25.240797: g
25.254168: g
25.278624: g
25.294802: g
25.297295: g
25.298058: g
25.298517: g
25.312243: g
25.324137: g
25.330063: g
25.346060: g
25.352886: g
25.353352: g
25.368567: g
25.371326: g
25.385042: g
25.414621: b
25.416210: g
25.441580: g
25.445263: g
25.449255: g
25.454809: a
25.461351: g
25.461992: g
25.467964: b
25.487000: g
25.488226: g
25.492180: g
25.498997: g
25.502554: g
25.514015: g
25.522039: g
25.527882: b
25.532583: g
25.551281: g
25.558918: g
25.559771: g
25.563559: g
25.565643: g
25.567242: g
25.586075: g
25.622326: g
25.635283: g
25.637764: g
25.659517: b
25.667765: b
25.668087: g
25.669437: g
25.698214: g
25.722382: g
25.722757: b
25.731745: b
25.740566: g
25.741777: g
25.744316: a
25.764662: g
25.781551: a
25.793335: g
25.805376: g
25.809462: g
25.823832: g
25.835728: g
25.850132: g
25.882236: g
25.898876: g
25.914751: g
25.915405: g
25.919250: g
25.931679: g
25.931786: g
25.936653: g
25.938171: g
25.940128: g
25.960287: g
25.973976: g
25.975157: b
25.980862: g
25.990332: g
26.010984: g
26.054134: g
26.061438: g
26.081738: g
26.095943: g
26.097816: g
26.105591: g
26.108797: g
26.115360: g
26.134798: g
26.158932: g
26.159403: g
26.171360: g
26.182762: g
26.186359: g
26.196074: g
26.198359: g
26.204336: g
26.209257: g
26.217684: b
26.225206: b
26.234356: b
26.237806: a
26.240553: b
26.258823: g
26.266121: b
26.270735: g
26.309542: g
26.313892: g
26.317757: g
26.333529: g
26.346581: g
26.347916: b
26.348976: g
26.356987: a
26.360394: b
26.360720: g
26.372236: g
26.379560: g
26.384727: b
26.387445: g
26.392776: a
26.419455: b
26.426311: g
26.430140: g
26.455347: g
26.456408: g
26.478966: g
26.492250: b
26.504612: g
26.506666: g
26.540844: g
26.546749: b
26.571295: g
26.595673: g
26.599348: g
26.599537: g
26.612392: g
26.613327: g
26.619097: b
26.620119: g
26.623684: g
26.631742: b
26.640135: a
26.654568: g
26.659605: g
26.661200: g
26.666107: g
26.679314: g
26.685604: g
26.692343: g
26.709963: g
26.718575: b
26.738760: g
26.742867: g
26.743916: g
26.747055: g
26.760237: g
26.814798: g
26.831913: g
26.853273: g
26.865116: b
26.874723: g
26.886379: g
26.913811: g
26.915819: g
26.921482: g
26.936754: g
26.938427: g
26.948500: g
26.950094: g
26.956940: g
26.962904: g
26.964890: g
26.985609: g
26.998486: g
26.999418: g
27.008184: g
27.019733: g
27.028595: a
27.032364: g
27.044830: g
27.070866: g
27.101755: g
27.102253: g
27.110945: g
27.113453: a
27.129213: g
27.133429: g
27.142122: g
27.160419: g
27.160545: g
27.169855: g
27.169937: g
27.175108: g
27.177094: g
27.183630: g
27.193796: g
27.213438: g
27.225843: g
27.238691: b
27.240000: g
27.243645: g
27.248777: b
27.250414: g
27.271868: g
27.274540: g
27.288048: a
27.301804: g
27.328661: g
27.329096: g
27.344563: g
27.354391: g
27.357456: g
27.357533: a
27.357960: g
27.372528: g
27.373737: b
27.373968: g
27.391218: g
27.407774: g
27.414772: b
27.425480: g
27.434948: g
27.440268: g
27.441603: g
27.451214: a
27.454428: b
27.459124: g
27.481070: g
27.501358: g
27.510057: g
27.519876: g
27.521408: g
27.530422: g
27.536337: g
27.547377: g
27.550495: g
27.552877: g
27.553772: g
27.567692: g
27.568829: g
27.571234: g
27.576603: g
27.580275: g
27.596287: b
27.597944: a
27.600008: g
27.607174: g
27.610420: g
27.611895: g
27.616882: g
27.622335: g
27.632843: g
27.633484: a
27.639969: g
27.642998: g
27.648039: g
27.650970: g
27.660072: g
27.664062: g
27.678991: g
27.683718: g
27.690435: g
27.692530: g
27.701344: g
27.702717: g
27.715082: g
27.729017: b
27.731438: g
27.734802: b
27.735106: g
27.741606: g
27.754269: g
27.754395: g
27.754833: b
27.763969: g
27.771082: g
27.784666: g
27.795671: g
27.798159: g
27.800648: g
27.851873: b
27.854525: g
27.870028: g
27.906368: g
27.911207: b
27.918272: g
27.918537: g
27.931568: b
27.933378: g
27.939743: g
27.940937: g
27.957762: g
27.959438: g
27.965509: g
27.966637: g
27.974926: g
27.992147: g
27.992615: g
27.999561: g
28.004585: g
28.009583: g
28.029299: g
28.039841: g
28.064932: b
28.079376: g
28.082817: g
28.085709: g
28.086157: g
28.092609: g
28.103561: g
28.109371: g
28.120110: g
28.122616: g
28.123322: g
28.133497: g
28.134563: g
28.152716: g
28.156734: g
28.160545: g
28.182447: g
28.200855: a
28.219116: g
28.222923: g
28.225595: g
28.230782: b
28.235359: a
28.237909: g
28.238379: g
28.240641: g
28.245964: g
28.252985: a
28.255009: g
28.270931: g
28.276154: g
28.276978: g
28.283941: g
28.290237: g
28.298700: g
28.299772: g
28.317167: g
28.322922: g
28.325521: g
28.338236: b
28.366671: b
28.367224: g
28.391357: g
28.393070: g
28.402359: g
28.405802: g
28.411900: g
28.423449: g
28.423714: g
28.431101: g
28.432005: g
28.432854: g
28.441017: g
28.442171: a
28.475939: g
28.481073: g
28.482729: g
28.487844: g
28.503246: g
28.509766: g
28.510948: g
28.516802: g
28.530249: g
28.538805: g
28.546444: b
28.553444: g
28.560736: g
28.566294: g
28.566307: g
28.572178: g
28.599575: g
28.601128: g
28.617729: g
28.618151: g
28.647476: g
28.651842: g
28.655090: a
28.676279: g
28.685377: g
28.705034: g
28.714319: g
28.720812: g
28.738443: g
28.764780: g
28.779814: g
28.790688: g
28.796328: g
28.798748: b
28.799082: g
28.814449: g
28.819824: g
28.828739: g
28.839699: g
28.855463: g
28.857809: g
28.859749: g
28.872974: g
28.874722: g
28.881180: g
28.881823: g
28.890236: g
28.891876: g
28.894518: g
28.908131: g
28.915892: g
28.916092: g
28.925478: g
28.927738: g
28.930048: g
28.930807: g
28.933130: g
28.933668: g
28.936277: a
28.936571: g
28.942373: g
28.947550: g
28.957333: g
28.969873: g
28.970722: g
28.980490: g
28.985056: g
28.992374: g
28.993946: g
29.002905: g
29.005175: a
29.015160: a
29.016537: g
29.030680: b
29.032078: g
29.033470: g
29.040419: g
29.044220: g
29.044521: b
29.060989: g
29.065161: g
29.087214: g
29.096386: g
29.120354: g
29.120613: g
29.120613: g
29.149656: g
29.157448: g
29.158060: g
29.164448: g
29.175037: g
29.179611: g
29.195078: b
29.196726: a
29.209675: g
29.213703: g
29.215338: a
29.232090: g
29.240993: g
29.241285: g
29.245352: g
29.272120: g
29.280809: g
29.285746: g
29.285755: b
29.313953: b
29.323593: b
29.335051: g
29.352051: g
29.361191: g
29.362465: g
29.368412: g
29.379179: g
29.379591: g
29.380526: a
29.388329: g
29.390913: g
29.392899: g
29.415104: g
29.435707: g
29.448566: g
29.449591: b
29.478735: g
29.480909: g
29.487400: g
29.491959: g
29.511965: g
29.513338: g
29.519726: g
29.522345: g
29.525034: g
29.534697: g
29.535707: g
29.538252: b
29.545622: g
29.552446: g
29.553104: g
29.553928: g
29.563644: g
29.573029: g
29.581709: g
29.585188: g
29.598749: g
29.603731: g
29.621214: b
29.623096: a
29.630508: g
29.634743: g
29.648121: g
29.659094: g
29.659119: g
29.666792: b
29.668110: b
29.673811: g
29.677198: g
29.680162: g
29.684483: g
29.707493: a
29.715498: g
29.718460: g
29.723644: g
29.756718: g
29.759861: g
29.771542: b
29.782913: g
29.788088: g
29.813692: g
29.817205: g
29.855318: g
29.858276: g
29.859133: g
29.868174: g
29.871998: g
29.874477: g
29.874805: g
29.880444: g
29.887520: g
29.900719: g
29.920523: g
29.921707: b
29.926006: g
29.929377: g
29.929531: g
29.930943: g
29.931622: g
29.931728: g
29.938776: g
29.945133: g
29.951147: g
29.951588: g
29.952177: g
29.961393: g
29.962664: g
29.965902: a
29.969400: g
29.969732: b
29.970190: g
29.979492: g
29.985064: g
29.991499: g
29.992950: g
29.993963: a
29.994341: g
30.002832: g
30.015209: g
30.025499: g
30.027512: g
30.028793: g
30.041216: g
30.052874: b
30.062757: g
30.063496: g
30.065380: g
30.072790: g
30.075197: g
30.080837: g
30.084221: g
30.088360: g
30.094376: g
30.097361: g
30.100538: g
30.110483: g
30.111662: g
30.113537: g
30.128468: g
30.160042: g
30.167511: g
30.201204: g
30.202135: g
30.203161: g
30.210745: a
30.215679: b
30.215912: g
30.233028: g
30.247412: g
30.253250: g
30.274960: b
30.294067: g
30.295469: g
30.320679: g
30.334864: g
30.335794: g
30.336290: g
30.339649: g
30.339785: g
30.339903: b
30.361368: b
30.380976: g
30.383682: g
30.393648: g
30.405077: g
30.417822: g
30.422750: g
30.431829: g
30.444611: g
30.453854: g
30.469778: g
30.474834: a
30.487303: g
30.490923: g
30.492691: g
30.494083: a
30.503149: g
30.510756: g
30.513531: g
30.522812: g
30.525543: g
30.536829: b
30.563971: g
30.566004: g
30.572617: g
30.576761: g
30.578903: g
30.580820: g
30.584885: g
30.591057: a
30.610167: g
30.618631: g
30.635038: g
30.653919: g
30.665743: b
30.667772: g
30.680872: g
30.684578: g
30.686686: g
30.689844: g
30.691896: g
30.692169: g
30.695156: g
30.697834: g
30.698170: b
30.711901: g
30.720163: g
30.729000: b
30.731127: b
30.742210: g
30.746460: g
30.751822: g
30.757055: g
30.767967: g
30.769625: g
30.770924: g
30.772366: g
30.782522: g
30.784443: g
30.792358: b
30.804514: g
30.815971: g
30.829834: g
30.831827: g
30.833920: g
30.850939: g
30.873312: g
30.901192: b
30.923637: g
30.925774: g
30.958405: g
30.961008: g
30.975037: g
30.976807: g
30.994179: g
30.994379: g
30.996454: g
31.003727: a
31.016937: g
31.030167: a
31.036972: g
31.063068: b
31.065023: g
31.068733: g
31.074831: g
31.083443: g
31.083687: g
31.087362: g
31.088005: g
31.093620: g
31.096910: g
31.111164: g
31.113367: g
31.118034: g
31.138729: g
31.142824: g
31.143679: g
31.145144: g
31.147852: g
31.148726: g
31.152849: g
31.154156: g
31.163101: g
31.173138: g
31.189701: g
31.232103: g
31.236719: g
31.239592: g
31.267513: g
31.275881: g
31.285711: g
31.286516: g
31.288673: g
31.298504: a
31.312248: g
31.315252: g
31.326212: g
31.330753: g
31.342751: g
31.350557: g
31.351143: g
31.363890: g
31.372143: b
31.380398: b
31.392309: g
31.405870: b
31.408342: g
31.422752: g
31.434164: b
31.437462: g
31.458921: b
31.461628: g
31.482113: g
31.482824: g
31.482979: g
31.484756: g
31.509115: g
31.514872: g
31.522142: g
31.535460: g
31.537325: g
31.539463: g
31.540192: g
31.546043: g
31.560204: g
31.591734: a
31.622278: g
31.622869: g
31.628006: g
31.632191: g
31.638762: g
31.645674: b
31.647644: b
31.649876: g
31.652538: g
31.653389: g
31.665731: g
31.682861: g
31.683636: g
31.686211: g
31.698051: g
31.698605: g
31.701670: g
31.740320: g
31.747622: g
31.754074: g
31.779121: g
31.800964: g
31.803730: g
31.803820: g
31.820286: g
31.820644: g
31.823868: g
31.835842: g
31.839693: g
31.852400: b
31.855227: a
31.855940: g
31.865040: g
31.870932: g
31.911287: g
31.919088: g
31.927446: g
31.932617: g
31.949409: g
31.966892: a
31.973846: b
31.986897: g
31.996481: g
32.023544: g
32.043194: g
32.071842: g
32.075253: b
32.080162: b
32.082516: g
32.083019: g
32.084915: g
32.087200: g
32.096020: g
32.099937: g
32.113834: g
32.115784: g
32.134121: g
32.152023: g
32.153500: b
32.163479: g
32.169331: g
32.222416: g
32.233711: g
32.235519: g
32.241348: g
32.259762: g
32.262611: g
32.272923: g
32.312397: g
32.313267: b
32.321922: g
32.347515: b
32.353455: g
32.367901: g
32.373489: g
32.395485: g
32.396557: g
32.412804: g
32.425911: g
32.433086: g
32.440273: b
32.443619: g
32.449654: g
32.452408: a
32.455330: g
32.475204: g
32.488689: g
32.494331: g
32.535473: g
32.543560: g
32.546307: g
32.546734: g
32.547073: b
32.554825: g
32.555382: g
32.558773: g
32.571705: g
32.593830: g
32.599205: g
32.604755: g
32.615337: g
32.618229: g
32.618362: g
32.626286: g
32.626556: g
32.626888: g
32.627666: g
32.630581: g
32.637672: g
32.640022: g
32.640816: g
32.642540: g
32.643223: g
32.650421: g
32.658131: g
32.658772: g
32.671795: g
32.680840: b
32.701443: g
32.708866: g
32.709164: g
32.709393: g
32.709805: g
32.716854: g
32.726681: g
32.734276: a
32.741203: g
32.744572: a
32.745121: g
32.745140: g
32.775803: g
32.791607: g
32.792484: g
32.794395: b
32.804455: g
32.807938: b
32.811157: g
32.824306: g
32.828613: g
32.833813: g
32.838551: g
32.841736: g
32.844208: a
32.845898: g
32.847359: g
32.865627: g
32.868263: g
32.868992: g
32.879879: a
32.888660: g
32.890873: b
32.892662: g
32.900921: a
32.915192: g
32.915634: g
32.925232: g
32.932533: g
32.940102: g
32.942696: b
32.942837: g
32.949692: g
32.950447: g
32.952377: g
32.964870: g
32.967148: g
32.976067: g
32.982872: g
32.985329: g
32.993038: b
32.996078: g
33.001549: g
33.014393: g
33.023365: g
33.037292: a
33.043438: g
33.045620: g
33.049950: g
33.056770: a
33.059185: g
33.061428: a
33.083378: g
33.084057: a
33.090702: g
33.090771: g
33.091026: g
33.095387: g
33.100037: g
33.108936: g
33.138573: g
33.143543: g
33.169655: g
33.207672: g
33.210480: g
33.215431: g
33.220295: g
33.226330: g
33.227444: g
33.231361: g
33.242046: g
33.243412: g
33.251831: g
33.251984: g
33.265266: g
33.273685: g
33.280781: g
33.281681: g
33.284657: g
33.285637: g
33.293190: g
33.305744: g
33.325203: b
33.331345: g
33.354317: g
33.366009: g
33.392246: a
33.397968: g
33.410057: g
33.414257: g
33.417309: g
33.417751: g
33.421207: g
33.428185: g
33.432995: g
33.434784: g
33.435661: g
33.437386: g
33.449966: g
33.456184: g
33.463890: g
33.481228: a
33.496902: g
33.505322: g
33.515934: b
33.545135: g
33.548222: g
33.554756: g
33.555607: g
33.561924: g
33.594017: g
33.598949: a
33.600407: g
33.600555: b
33.602409: g
33.608212: a
33.635307: g
33.645546: g
33.651962: g
33.656590: g
33.659081: g
33.682617: g
33.682644: g
33.685261: g
33.689480: g
33.698212: g
33.700615: g
33.706795: g
33.710609: g
33.721165: g
33.732197: g
33.760860: g
33.772018: g
33.782494: g
33.784218: g
33.792046: g
33.793571: g
33.802250: g
33.863285: g
33.865463: g
33.866688: a
33.894207: g
33.902100: g
33.913918: g
33.924133: g
33.925701: g
33.970440: g
33.973137: g
33.975124: b
33.985020: g
34.006142: g
34.006306: g
34.007866: g
34.021980: g
34.039745: g
34.048187: g
34.057827: g
34.064220: b
34.065208: g
34.068302: g
34.070202: g
34.073994: g
34.083858: g
34.087349: b
34.115715: g
34.126366: g
34.127434: g
34.138371: g
34.155964: g
34.157707: g
34.160236: g
34.170578: g
34.171566: g
34.172100: g
34.191914: g
34.192936: g
34.201599: g
34.208630: g
34.220577: g
34.231968: g
34.234703: g
34.238091: g
34.243862: g
34.250000: g
34.259941: g
34.268143: g
34.319809: g
34.328827: g
34.331680: g
34.342743: a
34.354080: g
34.354118: a
34.365711: g
34.381336: g
34.400860: a
34.410400: g
34.419250: b
34.421829: g
34.424015: g
34.427135: g
34.434948: g
34.435249: b
34.435837: g
34.442429: g
34.449261: a
34.451561: b
34.456436: b
34.467739: g
34.478676: g
34.478954: g
34.480270: g
34.484463: g
34.499039: g
34.500568: g
34.505493: g
34.507278: g
34.511135: g
34.538731: g
34.560749: g
34.587612: g
34.589443: a
34.597134: g
34.628113: a
34.628857: g
34.641472: a
34.647182: g
34.650639: g
34.658974: g
34.668541: g
34.669395: b
34.680450: g
34.681614: g
34.686554: b
34.686947: g
34.688225: a
34.690994: g
34.695583: g
34.736534: g
34.758446: g
34.763271: g
34.765079: g
34.766403: g
34.779182: g
34.782227: g
34.782352: g
34.782967: g
34.785801: g
34.793064: a
34.793919: g
34.801083: g
34.806988: g
34.811665: g
34.820992: g
34.852798: g
34.854031: g
34.857090: g
34.867775: g
34.882675: g
34.894444: g
34.910770: g
34.914089: g
34.927204: g
34.928886: g
34.932873: g
34.942028: g
34.964413: g
34.975773: g
34.978912: g
34.979889: g
34.981121: g
34.981491: g
35.010521: g
35.013130: g
35.015423: g
35.027119: g
35.035488: g
35.037884: g
35.054157: g
35.068619: a
35.071396: a
35.071747: g
35.071838: g
35.072666: g
35.073200: a
35.073463: g
35.075905: b
35.082561: g
35.094509: g
35.121040: g
35.121349: g
35.125107: g
35.135372: b
35.136921: g
35.141174: g
35.162094: g
35.163868: g
35.166447: a
35.175045: g
35.180008: g
35.202377: a
35.221909: g
35.225246: a
35.234447: g
35.243500: g
35.263905: g
35.291782: g
35.299358: g
35.341030: g
35.360775: g
35.373497: g
35.385040: g
35.392925: g
35.398594: g
35.402420: g
35.408966: g
35.409325: g
35.419350: g
35.432652: g
35.447437: g
35.452557: g
35.452972: g
35.471497: g
35.482861: g
35.485359: g
35.494556: a
35.497734: a
35.500698: b
35.505455: g
35.507282: g
35.516579: g
35.521416: g
35.522369: g
35.529072: g
35.529743: a
35.545330: a
35.551765: g
35.554420: b
35.568367: g
35.572029: g
35.574188: g
35.586899: g
35.586987: g
35.592094: g
35.616070: g
35.636459: g
35.644756: g
35.658463: g
35.662876: g
35.674187: g
35.677006: g
35.693172: g
35.698719: g
35.711727: g
35.745720: g
35.765034: g
35.770046: g
35.776539: g
35.779861: g
35.780293: g
35.795090: g
35.799679: g
35.802578: b
35.810257: g
35.810257: g
35.815044: g
35.822643: a
35.824879: g
35.844151: b
35.848297: g
35.865269: b
35.873737: g
35.878189: g
35.903316: g
35.903908: g
35.905266: g
35.916908: g
35.919724: g
35.936283: g
35.937923: g
35.945671: g
35.950626: b
35.950626: g
35.962646: g
35.962723: g
35.966545: g
35.966564: g
35.969570: g
35.974136: g
35.984352: g
35.990398: g
35.998634: g
35.998669: g
36.005173: g
36.014179: g
36.019169: g
36.024067: g
36.025253: a
36.026264: g
36.032574: g
36.032604: g
36.038883: g
36.049351: g
36.050274: g
36.051422: g
36.052246: g
36.066216: g
36.111423: g
36.114166: g
36.115852: g
36.117416: g
36.118851: g
36.122501: g
36.137630: g
36.140759: g
36.145294: g
36.168026: g
36.168873: g
36.175232: g
36.180134: g
36.220669: g
36.225601: g
36.236145: g
36.238678: a
36.241409: g
36.243820: g
36.252937: g
36.258709: g
36.269794: g
36.274357: g
36.277344: g
36.278633: g
36.293270: g
36.296803: g
36.302677: g
36.319118: g
36.332211: g
36.361656: g
36.365101: g
36.378414: g
36.395283: g
36.404617: g
36.425663: g
36.431393: g
36.440437: g
36.445759: a
36.454334: g
36.463207: g
36.475998: a
36.476990: g
36.477440: g
36.484951: a
36.503609: g
36.506992: g
36.521526: g
36.527889: g
36.552814: g
36.562702: g
36.597103: g
36.620872: g
36.620934: g
36.625736: g
36.628181: g
36.655472: g
36.665356: g
36.690617: g
36.715179: g
36.719124: g
36.737560: g
36.744770: g
36.752857: g
36.769547: g
36.775089: g
36.785660: a
36.816479: g
36.826279: g
36.846882: g
36.865349: g
36.868637: a
36.898319: g
36.910107: g
36.915524: g
36.924118: g
36.925953: g
36.927219: g
36.932915: g
36.941925: g
36.944649: g
36.947910: b
36.964630: g
36.976963: g
36.996941: g
37.011898: g
37.021915: g
37.024246: g
37.028904: g
37.038998: g
37.041256: g
37.043839: g
37.044479: g
37.046413: g
37.059486: g
37.066513: g
37.066513: g
37.080215: g
37.100449: g
37.106243: g
37.112514: g
37.120403: g
37.125851: a
37.136486: g
37.143600: a
37.184151: g
37.191299: g
37.234161: g
37.248440: g
37.271488: g
37.271923: g
37.274307: g
37.281567: g
37.293037: g
37.302177: g
37.303688: g
37.306660: g
37.311462: g
37.319702: g
37.328152: g
37.328682: g
37.332409: g
37.349236: g
37.423805: g
37.429321: g
37.430950: g
37.434254: a
37.436649: g
37.439987: g
37.441021: g
37.454590: g
37.485207: g
37.490116: g
37.499329: g
37.506310: g
37.520668: g
37.521439: g
37.523643: g
37.558109: g
37.559734: a
37.627117: g
37.634693: g
37.666977: a
37.677250: g
37.685921: g
37.687614: b
37.692268: g
37.694691: g
37.699623: g
37.724125: g
37.725166: g
37.725174: g
37.730984: g
37.739815: g
37.740383: a
37.754986: g
37.757362: g
37.760170: b
37.764889: g
37.774498: g
37.791920: g
37.803402: a
37.811115: g
37.823418: a
37.838997: g
37.844158: g
37.854465: g
37.859997: b
37.870739: g
37.885506: b
37.899910: a
37.904274: g
37.926147: g
37.927094: g
37.959900: g
37.961590: g
37.964115: g
37.974586: g
37.984783: a
38.006260: g
38.017063: g
38.022278: g
38.024696: b
38.025364: g
38.025661: g
38.043980: g
38.056873: g
38.072159: g
38.074986: a
38.101078: g
38.111988: g
38.117798: g
38.118530: g
38.128422: g
38.145985: g
38.152916: g
38.157005: g
38.158592: g
38.162945: b
38.170422: b
38.198494: g
38.231400: g
38.237713: g
38.261002: g
38.268478: g
38.278244: g
38.293877: g
38.294231: g
38.300365: g
38.325935: g
38.334633: b
38.348904: g
38.349434: b
38.353348: g
38.364082: g
38.368084: g
38.378109: g
38.395596: g
38.413044: g
38.414894: g
38.419365: g
38.429493: g
38.430202: g
38.435215: g
38.437256: g
38.439068: g
38.441425: g
38.472767: g
38.476154: g
38.518562: g
38.529678: g
38.558800: g
38.560341: g
38.565041: g
38.568100: g
38.568493: g
38.569668: g
38.577396: g
38.578148: g
38.592159: g
38.634697: b
38.647572: g
38.657925: g
38.674088: g
38.676090: g
38.691467: g
38.692158: g
38.693844: g
38.707973: g
38.709068: g
38.721294: g
38.727077: g
38.733463: g
38.737072: g
38.744057: g
38.760853: g
38.777195: g
38.777969: g
38.791279: g
38.791676: g
38.798077: g
38.798206: g
38.798553: g
38.816463: g
38.819309: a
38.826969: g
38.829655: a
38.833275: g
38.844635: g
38.873672: g
38.880367: g
38.889130: g
38.890976: g
38.906460: g
38.927349: g
38.936161: g
38.937843: g
38.944962: g
38.956692: g
38.980797: g
38.998634: g
39.008438: g
39.017818: g
39.051945: g
39.067318: g
39.083546: g
39.091011: g
39.106445: g
39.113808: g
39.117390: g
39.128113: g
39.139359: g
39.186184: g
39.192711: a
39.197338: g
39.237858: g
39.246597: g
39.250618: g
39.277107: g
39.300823: g
39.301105: g
39.302429: a
39.325722: g
39.346424: g
39.348892: g
39.363255: g
39.371376: a
39.372055: g
39.391449: g
39.402466: g
39.430775: g
39.436165: g
39.443165: g
39.449055: g
39.461811: g
39.471024: g
39.479218: g
39.529808: g
39.536160: g
39.546486: g
39.547657: a
39.554165: g
39.573288: g
39.577480: g
39.577713: g
39.591877: g
39.595959: a
39.613983: g
39.643963: a
39.645615: g
39.674286: g
39.695507: g
39.709087: g
39.729454: b
39.769363: g
39.777443: g
39.789322: g
39.804794: g
39.814438: g
39.819046: g
39.821255: g
39.828903: g
39.836094: g
39.843113: g
39.859211: g
39.860176: g
39.886795: a
39.894733: g
39.920620: g
39.925503: g
39.942043: g
39.947010: g
39.954525: g
39.977947: g
39.981930: g
39.983379: g
39.990349: a
39.997894: g
40.012669: a
40.016865: g
40.020882: g
40.024021: b
40.075970: g
40.094006: g
40.101105: g
40.104523: g
40.136314: g
40.137589: g
40.166771: g
40.174496: g
40.192524: g
40.213280: g
40.215015: g
40.228065: g
40.233337: g
40.242210: g
40.243931: g
40.247562: g
40.258011: g
40.274010: b
40.281193: g
40.297428: g
40.310574: b
40.342270: g
40.345432: g
40.388435: b
40.445583: g
40.470581: g
40.489918: a
40.523266: g
40.525677: g
40.540390: g
40.556175: g
40.570957: g
40.589493: g
40.620190: g
40.644100: b
40.656509: g
40.661598: g
40.666256: g
40.682541: g
40.708809: b
40.742336: g
40.758110: a
40.760471: g
40.772537: g
40.789436: g
40.793209: g
40.801746: g
40.812092: g
40.869095: g
40.880932: b
40.893730: g
40.919342: g
40.963013: g
40.964844: g
40.987663: g
41.002083: a
41.053207: g
41.066936: g
41.069706: g
41.070709: b
41.076107: g
41.091270: g
41.108730: g
41.138966: g
41.150963: g
41.159348: g
41.175961: g
41.176044: g
41.182243: g
41.188786: g
41.212334: g
41.235352: g
41.252937: g
41.268009: g
41.273251: g
41.308613: g
41.327324: g
41.350502: b
41.376564: a
41.408958: g
41.448750: b
41.469410: g
41.483513: g
41.541245: a
41.548241: g
41.562206: g
41.581978: g
41.591618: g
41.605701: g
41.616905: b
41.649086: g
41.661335: g
41.683800: g
41.715408: g
41.721508: g
41.726639: g
41.744965: g
41.798626: g
41.800755: g
41.807964: g
41.821308: g
41.825790: a
41.831924: g
41.838062: g
41.853165: g
41.863510: g
41.892548: b
41.925148: g
41.926155: g
41.927845: g
41.941055: g
41.959232: g
42.027187: g
42.029610: g
42.076881: g
42.105286: g
42.135399: g
42.145218: g
42.150806: g
42.163647: g
42.163815: g
42.167282: g
42.173893: g
42.178394: g
42.210896: g
42.214237: g
42.218445: g
42.226219: g
42.289761: g
42.316238: g
42.349274: g
42.354099: g
42.356079: g
42.386234: g
42.392086: g
42.404179: g
42.412472: g
42.426857: g
42.455608: g
42.474468: g
42.486359: g
42.519524: g
42.554546: g
42.580120: g
42.587528: g
42.611858: g
42.627331: g
42.634727: g
42.674374: g
42.676292: b
42.689285: g
42.706627: g
42.737030: g
42.756176: g
42.785545: g
42.788788: g
42.858738: a
42.909344: a
42.915237: g
42.915951: g
42.917278: g
42.931652: g
42.943691: g
42.954998: g
42.962669: a
42.965282: g
42.994728: g
43.018887: g
43.037178: a
43.066620: g
43.105762: g
43.108360: g
43.121986: g
43.127552: g
43.133316: g
43.137863: g
43.156246: b
43.188644: g
43.193550: g
43.224068: g
43.250679: g
43.264118: g
43.267921: a
43.273125: g
43.280209: g
43.287098: g
43.302937: g
43.347458: g
43.405941: g
43.407486: g
43.418011: g
43.427399: g
43.438969: g
43.482658: g
43.574341: g
43.581543: g
43.617180: g
43.618141: g
43.635727: g
43.636410: g
43.642345: g
43.709415: g
43.717327: g
43.753288: g
43.799492: g
43.806133: g
43.806931: g
43.860813: g
43.874523: g
43.909760: g
43.934673: g
43.955986: g
43.977657: g
43.993034: g
44.017845: g
44.062202: g
44.068447: g
44.083591: g
44.108437: g
44.128109: g
44.141010: g
44.154495: a
44.155426: g
44.166100: g
44.167248: g
44.167561: g
44.185917: b
44.188160: g
44.200367: g
44.240513: g
44.292713: g
44.307747: g
44.331463: g
44.340134: g
44.365383: a
44.401905: g
44.421066: g
44.425087: g
44.513157: g
44.542072: g
44.619682: g
44.620270: g
44.644825: g
44.648182: g
44.650692: g
44.673874: g
44.681805: g
44.691029: g
44.705711: g
44.708549: g
44.722256: g
44.723965: g
44.744701: g
44.770630: g
44.775799: g
44.844112: b
44.859348: g
44.914165: g
44.924706: g
44.946480: g
44.969967: g
44.978947: g
44.985836: g
45.086628: g
45.184490: a
45.202267: g
45.220886: g
45.238132: g
45.249466: g
45.253407: g
45.280449: g
45.299671: g
45.316143: g
45.329636: g
45.351097: g
45.351948: g
45.357151: g
45.357708: g
45.370159: g
45.388130: g
45.390076: a
45.404068: g
45.440186: g
45.453365: g
45.497513: g
45.509224: g
45.524994: g
45.595570: g
45.604687: g
45.613075: g
45.620068: g
45.627289: g
45.634842: g
45.657986: g
45.661446: a
45.710304: g
45.712086: g
45.720642: g
45.786423: g
45.790089: g
45.817631: g
45.829956: a
45.851055: g
45.852268: g
45.886543: a
45.912186: g
45.913879: g
45.942764: g
45.958324: g
45.959934: g
45.980289: g
46.022015: g
46.075363: g
46.107346: g
46.152184: g
46.216358: g
46.216984: g
46.233692: g
46.237373: g
46.269600: g
46.317692: g
46.318573: g
46.329914: g
46.361179: g
46.390354: g
46.406372: g
46.408463: g
46.409985: g
46.410881: g
46.413876: g
46.427948: g
46.448181: g
46.461651: g
46.508564: g
46.516712: g
46.552048: g
46.575684: g
46.588577: g
46.599945: g
46.614243: g
46.682701: g
46.686520: g
46.705643: a
46.713352: g
46.742783: g
46.800060: g
46.806534: g
46.840111: g
46.842659: g
46.854511: g
46.977592: g
46.985168: g
46.991070: g
47.032578: b
47.063332: g
47.089493: g
47.108334: g
47.137547: g
47.158752: a
47.173286: g
47.208225: g
47.299480: a
47.337971: g
47.379475: g
47.414200: g
47.420185: g
47.494591: g
47.503132: g
47.509594: g
47.513145: g
47.619530: g
47.626434: g
47.675182: g
47.746914: g
47.762421: g
47.806858: a
47.843430: g
47.863956: g
47.919697: g
47.928280: g
47.958118: g
48.039101: g
48.047798: g
48.088406: g
48.142204: g
48.142601: g
48.161354: g
48.170559: g
48.177277: g
48.187981: g
48.214520: a
48.218773: g
48.288006: g
48.291019: g
48.302879: g
48.317516: g
48.321846: g
48.332603: g
48.333988: g
48.349838: g
48.480465: g
48.506611: g
48.529217: g
48.537392: g
48.543571: g
48.579117: g
48.611755: g
48.626324: g
48.763844: g
48.882317: g
48.894627: g
48.902348: g
48.938488: g
48.963654: g
48.980793: g
49.007664: g
49.030083: g
49.069920: g
49.101906: g
49.131474: g
49.160023: g
49.191360: g
49.195377: g
49.209232: g
49.254581: g
49.262333: a
49.269680: g
49.293583: g
49.329868: g
49.336300: g
49.346722: g
49.356651: g
49.363270: g
49.377872: g
49.377964: g
49.382526: a
49.421135: a
49.482246: g
49.520603: g
49.576607: g
49.615456: g
49.681915: g
49.692238: a
49.702427: g
49.722126: g
49.726833: b
49.744064: g
49.785961: g
49.898209: g
49.900406: g
49.901192: g
49.936443: g
49.937294: g
49.962162: g
50.017971: g
50.029930: g
50.039463: g
50.096592: g
50.097168: g
50.115307: b
50.164482: g
50.206875: g
50.216961: g
50.288666: g
50.299561: g
50.310635: g
50.326714: g
50.361698: g
50.399281: g
50.425339: g
50.450600: g
50.452763: g
50.459473: b
50.495560: g
50.611073: g
50.620834: g
50.646202: g
50.653316: g
50.683205: g
50.700653: g
50.717056: g
50.723949: g
50.746571: g
50.772446: g
50.904686: b
50.945915: b
50.986084: g
50.986801: g
51.083363: g
51.152126: g
51.152378: g
51.184727: g
51.218346: g
51.232944: g
51.250511: a
51.281769: g
51.337296: g
51.356064: g
51.392151: g
51.426876: g
51.430534: g
51.433155: g
51.454163: g
51.460407: g
51.525913: g
51.534195: g
51.555401: g
51.572159: g
51.585732: g
51.618240: g
51.737873: g
51.804787: a
51.841022: g
51.846806: g
51.860508: g
51.873638: g
51.905025: g
52.015919: g
52.103027: g
52.112396: g
52.131100: g
52.178936: g
52.208210: g
52.231655: g
52.301678: g
52.355881: g
52.359589: g
52.452545: g
52.466908: g
52.506790: g
52.520298: g
52.592945: g
52.608074: g
52.608074: g
52.620464: g
52.635014: g
52.749981: g
52.772186: g
52.814186: g
52.814907: g
52.869881: g
52.894375: g
52.952904: g
53.042469: g
53.211014: g
53.223686: g
53.288120: g
53.376652: g
53.399727: b
53.448223: g
53.481686: g
53.517105: g
53.518887: g
53.529797: g
53.531441: g
53.539772: g
53.553040: g
53.584869: g
53.599808: g
53.607365: g
53.737350: g
53.742645: g
53.766800: g
53.806049: g
53.870068: g
53.874111: g
53.901432: g
53.965851: g
53.976116: b
53.988091: g
54.000458: g
54.052345: g
54.057411: g
54.081306: g
54.089497: g
54.093475: g
54.250320: g
54.263386: g
54.372219: g
54.439030: g
54.589832: g
54.609890: g
54.617706: g
54.651657: a
54.706318: g
54.724751: g
54.769981: g
54.777245: g
54.783295: g
54.800488: g
54.860394: g
54.864334: a
54.918053: g
54.949829: g
54.990078: g
55.104584: g
55.152515: g
55.284901: g
55.289234: g
55.428875: g
55.532288: g
55.703297: g
55.727734: g
55.730579: g
55.735725: g
55.907970: g
55.909176: g
55.988064: g
56.015896: g
56.051117: g
56.095661: g
56.127102: g
56.174255: g
56.189068: b
56.303238: b
56.330334: g
56.436588: g
56.465076: g
56.467770: g
56.540234: g
56.548313: g
56.569305: g
56.631336: g
56.751743: a
56.904682: g
56.925472: g
57.033070: g
57.084999: g
57.127300: g
57.172760: g
57.282547: g
57.324501: g
57.388977: g
57.461884: b
57.825825: g
57.945023: g
57.981468: g
58.086899: g
58.125183: g
58.163506: g
58.232170: b
58.445335: g
58.451649: g
58.472496: g
58.492264: g
58.519131: a
58.723080: g
58.968754: g
59.002056: g
59.084778: g
59.102039: g
59.165695: g
59.241383: g
59.244087: g
59.437817: g
59.545628: g
59.724743: g
59.749004: g
59.858662: g
59.974064: g
59.980709: g
60.080914: g
60.359188: g
60.364101: g
60.480686: g
60.674358: g
60.804321: g
60.955738: g
61.133556: g
61.136189: g
61.241096: g
61.333023: g
61.349205: g
61.470459: g
61.570744: b
61.686901: g
61.788555: g
61.970280: g
62.144909: g
62.212559: g
62.226040: g
62.235115: g
62.282631: g
62.568707: g
62.707676: g
62.798130: g
62.936516: g
63.216045: g
63.292217: g
63.321045: b
63.430187: g
63.560863: g
63.701694: g
63.930931: g
64.021202: g
64.249687: a
64.570259: g
64.661293: g
64.756882: g
64.767769: g
64.937157: g
64.968803: g
65.108658: a
65.115410: g
65.186356: g
65.590576: g
65.597748: g
65.689629: g
65.834892: g
65.977661: g
66.193413: g
66.214371: g
66.265526: g
66.466537: g
66.489449: g
66.503609: g
66.511543: g
66.651833: g
66.715744: g
66.824265: g
66.975815: g
67.071655: g
67.134804: g
67.333313: b
67.401505: g
67.433403: g
67.539146: g
67.570793: g
68.001862: g
68.043510: g
68.266342: g
68.292061: g
69.182327: g
69.284798: g
69.299873: g
69.666122: g
69.679535: g
69.699150: g
70.287605: g
70.508125: g
70.629089: g
70.731140: g
70.807861: g
70.827721: g
70.884857: g
70.888092: g
70.958656: g
71.122932: g
71.436928: g
71.574715: g
71.836678: b
71.836678: b
72.035538: g
72.408699: g
72.463257: g
72.536758: g
72.804695: g
73.071053: g
73.706627: g
73.750175: g
73.836319: g
74.138641: g
74.381477: g
74.729233: g
75.145683: g
75.423576: g
75.813797: g
75.835312: g
76.040062: g
76.365921: g
76.598114: g
77.449532: g
78.007011: g
78.127174: g
78.626045: g
78.991615: g
79.507706: g
79.613792: g
79.688080: g
80.251892: g
80.648445: g
80.993767: g
81.075699: g
81.224167: g
81.738487: g
81.769531: g
82.019325: b
82.131134: g
82.632408: g
82.640129: g
83.270477: b
84.875565: g
86.538086: g
87.538864: g
88.588707: g
88.713539: g
89.872208: g
91.071663: g
93.829948: g
104.408325: g
107.434708: g
107.635513: g
108.748337: g
117.389381: g
122.507652: g
137.890366: g
147.190384: g
167.989258: g

k-nearest neighbour target function scores:
b - 0.068597
a - 0.062146
g - 0.189223

Raw score: -0.182772


-----------------------

Probability based scoring:

-----------------------

Expected scores:-

 Probability of a NON-BETA BARREL protein with this score: 0.359420
 ExpDataBBTM_score: -0.259150
 ExpDataBBTM_ratio: -1.276625
 ExpDataE-value: 2.515940

Conclusion: BBMP

------------------------
