# Supplementary material for: TMB-Hunt: An amino acid composition based method to screen proteomes for beta-barrel transmembrane proteins
Source: BMC Bioinformatics. 2005 Mar 15;6:56. doi: 10.1186/1471-2105-6-56 (PMC1274253; doi:10.1186/1471-2105-6-56)
Supplement: Additional File 1 — TMB-Hunt source code and training sets [file 1471-2105-6-56-S1.tar › TMB_Hunt_1.0/outputs/output1]

GA vector:
0: 6.166000	1: 17.934000	2: 6.112000	3: 11.212000	4: 11.320000	5: 13.321999	6: 12.182000	7: 7.546000	8: 7.296000	9: 3.836000	10: 11.656001	11: 9.034000	12: 9.658000	13: 10.324000	14: 8.620001	15: 7.316000	16: 12.728000	17: 12.964000	18: 13.872000	19: 6.844000	


Sorted items:

15.378831: g
16.100561: g
16.167864: g
16.723747: g
16.840452: g
16.845837: g
17.111120: g
17.424536: g
17.460148: g
17.947514: g
18.041157: g
18.069996: g
18.098831: g
18.174536: g
18.269293: g
18.279251: g
18.576679: g
18.598936: g
18.739834: g
18.799648: g
18.837717: g
18.845987: g
19.110401: g
19.164011: g
19.237709: g
19.342577: g
19.356382: g
19.397558: g
19.465553: g
19.508230: g
19.533907: g
19.572613: g
19.645411: g
19.662521: g
19.696035: g
19.757957: g
19.853184: g
19.860142: g
19.922918: a
20.019655: g
20.137882: g
20.214441: g
20.265608: g
20.277750: g
20.284979: g
20.337769: g
20.370176: g
20.432617: g
20.433485: g
20.458090: g
20.491156: g
20.534193: g
20.602839: g
20.675732: g
20.683779: g
20.800533: g
20.805576: g
20.877619: g
20.909737: g
20.993118: g
21.087313: g
21.169653: g
21.184965: g
21.200195: g
21.211222: g
21.222620: g
21.224056: g
21.245026: g
21.305550: g
21.349293: g
21.382235: g
21.397310: g
21.400906: g
21.417389: g
21.421463: g
21.431574: g
21.436169: g
21.462315: g
21.487541: g
21.495087: g
21.500866: g
21.544592: g
21.577177: g
21.621361: g
21.622828: g
21.699032: g
21.724218: g
21.772583: g
21.792562: g
21.792973: g
21.833611: g
21.843714: g
21.856539: g
21.857153: b
21.941847: g
21.958160: g
21.976614: g
21.979431: a
21.987074: g
22.003855: g
22.043776: g
22.061554: g
22.071070: g
22.110893: g
22.111238: g
22.138252: g
22.150269: g
22.166800: a
22.170418: g
22.196590: a
22.256413: g
22.258070: g
22.295353: g
22.295990: g
22.306801: g
22.309629: g
22.347258: g
22.366344: g
22.372183: g
22.392010: g
22.417358: g
22.417374: g
22.430744: g
22.454931: g
22.467480: g
22.479540: g
22.529705: g
22.533039: g
22.572550: g
22.582880: g
22.607254: g
22.634665: g
22.662464: g
22.684942: g
22.693491: g
22.704067: g
22.717468: g
22.726635: a
22.752636: b
22.756224: a
22.785295: g
22.804829: g
22.811670: g
22.818443: g
22.832392: b
22.841423: g
22.865406: a
22.869465: g
22.889801: b
22.927372: g
22.938478: g
22.994043: g
23.001577: g
23.045599: g
23.049253: g
23.052168: g
23.061357: g
23.108227: g
23.122358: g
23.141731: b
23.161963: g
23.185209: g
23.185345: g
23.199368: g
23.214872: g
23.308706: g
23.361467: g
23.373861: g
23.385426: g
23.411661: g
23.417826: g
23.441849: g
23.447340: g
23.481413: g
23.488781: g
23.504591: a
23.584515: g
23.591797: g
23.608072: g
23.608585: g
23.609077: g
23.618969: g
23.621876: g
23.628466: g
23.629566: g
23.648325: g
23.658894: g
23.661467: g
23.706497: b
23.709293: g
23.711535: g
23.742741: a
23.745087: g
23.755857: g
23.798113: g
23.803123: g
23.810032: g
23.815283: g
23.820522: g
23.826683: g
23.834942: a
23.838444: g
23.842262: g
23.849192: b
23.895027: g
23.895710: g
23.897926: g
23.905613: g
23.906206: g
23.922651: g
23.935204: g
23.952120: g
23.960506: g
23.964056: g
24.016178: g
24.026068: g
24.045500: g
24.064714: g
24.073446: g
24.080297: g
24.082199: g
24.084829: g
24.091225: g
24.107639: g
24.126776: g
24.132330: g
24.134495: g
24.148394: g
24.157984: g
24.221060: g
24.243641: g
24.282438: g
24.298822: g
24.303814: g
24.304811: g
24.309704: g
24.313915: g
24.318180: g
24.344515: b
24.360931: g
24.368225: g
24.373781: g
24.374552: g
24.395779: g
24.416023: g
24.419502: g
24.448038: g
24.452126: g
24.459486: g
24.466095: g
24.470074: g
24.514343: g
24.520802: g
24.544931: g
24.546774: g
24.563885: g
24.566700: g
24.590548: g
24.619925: g
24.627438: g
24.630911: g
24.636129: g
24.636292: g
24.643625: g
24.650009: g
24.651237: g
24.685104: g
24.687246: g
24.688917: g
24.718685: b
24.723299: g
24.753359: g
24.755856: g
24.767002: g
24.774555: g
24.777773: g
24.794783: g
24.819529: g
24.830025: b
24.830153: g
24.832129: g
24.838137: g
24.842415: g
24.844831: g
24.849648: g
24.853905: g
24.863525: g
24.871029: g
24.874886: g
24.875383: g
24.876904: g
24.894224: g
24.910379: g
24.913988: b
24.932930: g
24.939949: g
24.964214: g
24.966927: g
24.988533: g
24.996771: g
25.000166: g
25.002146: g
25.004354: g
25.004354: g
25.017712: a
25.028708: g
25.043306: g
25.051220: g
25.059227: g
25.068163: g
25.071388: g
25.074949: g
25.088053: g
25.120098: g
25.124903: g
25.129419: g
25.134485: g
25.160196: g
25.166002: g
25.190331: g
25.217361: g
25.223839: b
25.230331: g
25.231297: g
25.233976: g
25.258747: g
25.262913: g
25.266924: g
25.267487: b
25.271933: g
25.279621: g
25.284882: g
25.285566: g
25.292719: g
25.302935: g
25.312065: g
25.317984: g
25.323668: g
25.323675: g
25.323708: g
25.340258: g
25.343359: g
25.361246: g
25.371883: g
25.389795: g
25.392096: g
25.422052: a
25.433846: g
25.436935: g
25.449726: g
25.468315: g
25.487045: g
25.502872: g
25.509766: g
25.512217: g
25.595200: g
25.597164: g
25.606565: g
25.608814: g
25.610201: g
25.615765: g
25.642818: g
25.655905: g
25.659678: g
25.665171: g
25.668682: g
25.697119: g
25.712557: g
25.715609: g
25.715841: g
25.723505: g
25.723885: g
25.753763: g
25.762911: g
25.768782: g
25.769335: g
25.774588: g
25.779558: g
25.780579: g
25.790766: b
25.793537: g
25.801470: b
25.803371: g
25.824823: g
25.832525: g
25.838533: b
25.865580: g
25.873962: g
25.889700: g
25.894808: g
25.895319: g
25.898531: g
25.904438: g
25.914829: g
25.915806: g
25.930189: g
25.958961: g
25.960560: g
25.965818: a
25.983622: a
26.005699: g
26.036390: g
26.047634: g
26.071512: g
26.081747: a
26.091791: g
26.094223: g
26.104515: g
26.104553: g
26.120625: b
26.124800: g
26.128183: g
26.142269: a
26.149078: a
26.167225: g
26.174963: g
26.176451: g
26.177488: g
26.180468: b
26.182364: g
26.183056: g
26.191294: g
26.191858: g
26.207621: b
26.207706: g
26.218752: g
26.225723: g
26.238821: b
26.249802: g
26.257582: g
26.266739: g
26.298309: a
26.303007: g
26.336475: b
26.355682: g
26.358238: g
26.366217: g
26.373564: g
26.378304: g
26.392500: g
26.401209: g
26.417850: g
26.424849: g
26.428228: g
26.430004: g
26.454796: g
26.460117: g
26.479704: g
26.496723: g
26.514940: g
26.518337: g
26.519035: g
26.529800: g
26.535463: g
26.539648: g
26.541912: g
26.558580: b
26.560781: a
26.594208: b
26.594799: g
26.604298: g
26.604675: g
26.608324: g
26.609303: b
26.610668: g
26.623432: g
26.624832: g
26.630075: g
26.633789: g
26.650822: g
26.699465: g
26.700365: g
26.700523: g
26.704994: b
26.706049: g
26.735968: g
26.740009: a
26.745201: g
26.747334: g
26.752960: g
26.768341: g
26.773600: g
26.798054: g
26.808208: b
26.812080: g
26.831186: g
26.842760: g
26.846161: b
26.871227: g
26.874817: b
26.875925: g
26.876362: g
26.876366: g
26.886467: g
26.888233: b
26.893497: g
26.896883: b
26.897781: g
26.904551: g
26.904961: g
26.907175: g
26.942032: g
26.942055: g
26.952543: g
26.975409: g
26.980328: g
26.981356: g
26.981459: g
26.990126: g
26.994495: g
27.000668: b
27.002165: g
27.004303: b
27.007864: g
27.016977: g
27.069214: g
27.070543: g
27.072075: g
27.075743: g
27.078583: g
27.080963: g
27.088026: g
27.097534: g
27.100115: g
27.104738: g
27.106327: g
27.113253: g
27.113853: g
27.129835: g
27.130301: g
27.155394: g
27.160469: g
27.178322: g
27.201469: g
27.202675: g
27.212387: g
27.213514: g
27.219812: g
27.221806: g
27.224743: a
27.244686: g
27.247766: g
27.251101: g
27.268227: g
27.272104: g
27.272253: b
27.272524: g
27.279490: g
27.297335: g
27.303478: g
27.303505: g
27.326450: g
27.328033: g
27.346542: g
27.354195: g
27.360100: g
27.374548: g
27.382299: g
27.383253: g
27.384743: g
27.384787: g
27.394569: g
27.418499: g
27.425821: g
27.427670: g
27.428402: g
27.435446: b
27.438713: g
27.455845: g
27.465567: b
27.480547: g
27.499208: g
27.499441: g
27.500166: g
27.506618: g
27.513721: b
27.521669: g
27.527216: g
27.530174: g
27.530256: g
27.532492: g
27.542889: a
27.543131: g
27.556828: g
27.564417: g
27.583384: g
27.600433: b
27.610138: g
27.616285: g
27.619818: g
27.660889: g
27.663031: g
27.673344: g
27.680681: g
27.703220: a
27.703474: g
27.712749: g
27.725317: g
27.732077: g
27.733488: g
27.733706: b
27.734705: g
27.742037: g
27.754400: b
27.758093: g
27.763416: g
27.766466: g
27.766947: g
27.784233: g
27.799765: g
27.807398: g
27.818163: g
27.819929: b
27.850277: g
27.852184: g
27.858767: g
27.902283: g
27.905396: g
27.906693: g
27.915562: g
27.916843: g
27.937077: g
27.938509: g
27.939457: g
27.939667: g
27.963804: g
27.964420: g
27.977476: g
27.977732: g
27.983662: b
27.985670: g
28.001013: g
28.001894: g
28.003080: g
28.009161: a
28.012630: g
28.033146: g
28.035067: g
28.042845: g
28.055670: g
28.067659: b
28.073479: g
28.082071: g
28.082371: b
28.086838: g
28.087425: a
28.093653: g
28.096079: g
28.100481: g
28.101976: g
28.104841: g
28.118841: b
28.123539: g
28.125832: g
28.143850: b
28.144096: a
28.145042: g
28.150120: g
28.153784: g
28.156851: g
28.162451: b
28.164110: g
28.171888: b
28.201267: b
28.203442: g
28.205008: g
28.215931: g
28.216539: g
28.219271: g
28.235586: b
28.236975: b
28.238003: g
28.240973: g
28.241699: g
28.256487: g
28.256504: b
28.270660: g
28.270975: g
28.274172: g
28.278093: a
28.280743: a
28.296936: g
28.298426: g
28.298649: g
28.300779: g
28.305508: g
28.308311: g
28.309898: g
28.312153: g
28.328722: a
28.334911: g
28.335798: g
28.337797: g
28.343924: g
28.347368: g
28.358093: g
28.364969: g
28.367334: g
28.380732: b
28.421751: g
28.424664: g
28.427111: g
28.435801: g
28.447634: g
28.458172: g
28.478878: g
28.479607: b
28.491217: g
28.492149: g
28.496647: a
28.497299: g
28.500616: g
28.502865: g
28.504629: g
28.504747: g
28.505466: g
28.506525: g
28.507902: g
28.531763: g
28.533226: g
28.551697: g
28.555586: g
28.563168: b
28.571114: g
28.572527: g
28.576471: g
28.577026: g
28.592329: g
28.613560: b
28.613560: b
28.613560: b
28.618134: g
28.620110: a
28.624998: g
28.640923: g
28.646046: g
28.657263: g
28.659197: g
28.660522: g
28.669945: g
28.678667: g
28.682629: g
28.694004: g
28.701630: g
28.710247: g
28.715298: g
28.735191: g
28.735439: g
28.736773: g
28.745663: b
28.748508: g
28.753479: g
28.765722: g
28.790363: g
28.799046: g
28.803080: g
28.807220: g
28.811245: g
28.812048: g
28.823265: g
28.832201: g
28.833866: g
28.837248: b
28.844072: g
28.848225: g
28.853161: g
28.855228: g
28.861956: g
28.866693: g
28.872013: g
28.873425: g
28.898998: g
28.904924: g
28.907438: b
28.908676: g
28.914679: g
28.915916: g
28.918905: g
28.926655: g
28.927340: g
28.933212: g
28.937757: g
28.937878: g
28.945274: g
28.972635: g
28.981596: g
28.990976: a
28.994377: g
29.008509: g
29.014057: a
29.019108: g
29.023029: g
29.027954: g
29.045702: g
29.048693: g
29.051575: g
29.055502: g
29.069338: b
29.078718: g
29.086308: g
29.094532: b
29.099136: g
29.108555: g
29.124846: g
29.129974: g
29.138102: g
29.150038: b
29.150574: a
29.153267: g
29.167574: g
29.223528: g
29.224329: g
29.233635: g
29.239559: g
29.245623: g
29.260096: g
29.271410: b
29.275768: g
29.283247: b
29.293674: a
29.300957: g
29.301052: g
29.303272: g
29.303852: g
29.305611: g
29.336430: g
29.342484: g
29.344627: b
29.347988: g
29.349871: a
29.361729: g
29.363276: g
29.384972: g
29.386473: g
29.395153: g
29.405247: a
29.417496: g
29.425552: g
29.429827: b
29.449358: g
29.456818: g
29.458576: g
29.460411: b
29.467922: b
29.477812: b
29.515209: g
29.536526: g
29.542379: g
29.543194: g
29.565107: b
29.573708: g
29.585823: g
29.605963: b
29.607840: g
29.613749: a
29.617615: b
29.624544: b
29.633862: g
29.635338: b
29.656256: g
29.663702: a
29.667093: g
29.675411: g
29.687063: g
29.698885: g
29.704815: g
29.710056: g
29.748421: g
29.753860: g
29.767864: g
29.771545: b
29.783772: g
29.786482: g
29.787634: g
29.798159: g
29.804489: g
29.805029: g
29.815401: a
29.823254: b
29.827454: g
29.828911: g
29.877840: g
29.881060: g
29.882051: g
29.923033: g
29.928532: g
29.931450: a
29.944901: g
29.958437: g
29.961685: g
29.962662: b
29.963871: g
29.967363: g
29.975498: g
29.989622: g
29.995556: g
30.003870: g
30.005428: a
30.014389: g
30.016863: g
30.019705: g
30.029175: g
30.050303: g
30.075260: g
30.078354: g
30.089931: g
30.093367: g
30.108309: g
30.120790: g
30.124741: g
30.127668: g
30.137819: a
30.160400: b
30.180199: g
30.183165: g
30.184650: g
30.194681: g
30.196817: a
30.221870: g
30.224718: g
30.228310: a
30.234070: g
30.246481: g
30.246679: g
30.247610: g
30.252718: g
30.263494: g
30.266441: g
30.279236: g
30.282429: g
30.283728: b
30.284281: a
30.308723: g
30.309189: b
30.315933: g
30.322729: g
30.331800: b
30.363604: g
30.367949: g
30.378021: g
30.378229: g
30.378229: b
30.379822: g
30.396667: g
30.403896: a
30.415464: g
30.415649: g
30.419426: b
30.419781: g
30.422701: g
30.426369: g
30.442507: g
30.449251: g
30.473114: g
30.486526: g
30.497576: g
30.508478: b
30.522924: g
30.527117: g
30.531303: b
30.543436: g
30.552969: g
30.553144: g
30.562475: g
30.562620: g
30.566286: g
30.572260: g
30.574291: b
30.576006: g
30.576220: g
30.600580: g
30.601023: g
30.604073: g
30.615208: g
30.620209: g
30.622293: g
30.632214: g
30.642275: g
30.648386: g
30.657135: b
30.679001: b
30.680408: g
30.685217: g
30.695498: g
30.714096: g
30.721107: g
30.737278: g
30.744453: g
30.758244: g
30.770590: g
30.778254: g
30.782324: g
30.783260: g
30.789095: g
30.789654: b
30.800591: g
30.802271: g
30.815069: g
30.819613: g
30.824629: g
30.836401: g
30.845709: g
30.846930: g
30.850285: g
30.863953: g
30.871878: g
30.874798: g
30.908482: a
30.918205: b
30.924623: g
30.935785: g
30.939825: g
30.945845: g
30.952286: g
30.968758: g
30.980839: g
30.981983: g
30.984350: g
30.984386: g
31.003510: g
31.014706: g
31.015146: g
31.025820: g
31.028194: b
31.060432: g
31.061987: a
31.066298: g
31.077175: g
31.080252: g
31.086056: g
31.090515: g
31.095291: g
31.095310: g
31.103514: g
31.108044: g
31.116365: g
31.116734: g
31.125580: g
31.132851: g
31.139866: g
31.142838: g
31.158062: g
31.160336: g
31.164450: g
31.167507: g
31.180885: g
31.183357: a
31.194752: b
31.201763: g
31.202982: b
31.206940: g
31.223352: g
31.240948: g
31.242258: g
31.244041: g
31.255816: g
31.260189: a
31.263699: g
31.266764: g
31.267752: g
31.268463: a
31.279987: g
31.286535: g
31.290854: g
31.312756: g
31.325766: a
31.327070: g
31.333668: g
31.343994: g
31.346298: g
31.348125: g
31.349413: g
31.357132: g
31.368029: g
31.369156: g
31.370729: g
31.370905: b
31.374929: g
31.383913: g
31.384821: g
31.385849: g
31.393700: g
31.398703: g
31.420164: g
31.440325: g
31.448599: g
31.463596: g
31.468525: g
31.482023: g
31.489197: g
31.491081: g
31.491306: g
31.492310: g
31.493589: g
31.496176: g
31.498142: g
31.508411: b
31.523294: b
31.525843: g
31.525888: b
31.546404: g
31.548260: g
31.606281: g
31.608459: g
31.615770: g
31.627817: g
31.639467: b
31.642609: g
31.666050: g
31.694496: g
31.700460: a
31.709841: g
31.719902: g
31.724049: g
31.724739: b
31.743828: g
31.743999: g
31.765663: g
31.766790: g
31.777275: g
31.780025: g
31.793089: a
31.812124: g
31.827421: g
31.830629: g
31.836569: g
31.839363: g
31.844158: g
31.849545: g
31.861502: a
31.862020: g
31.868427: g
31.881399: g
31.884974: a
31.886229: g
31.899864: g
31.900265: g
31.902411: g
31.918905: g
31.948824: g
31.952450: g
31.968845: g
31.971056: a
31.982172: g
31.998240: g
32.003826: g
32.026985: g
32.032490: g
32.033379: b
32.066338: g
32.071354: g
32.076862: g
32.080128: g
32.086765: g
32.088928: a
32.099670: g
32.101738: g
32.106487: g
32.111732: g
32.115734: g
32.122986: g
32.127220: g
32.132786: g
32.143578: g
32.155922: g
32.156712: g
32.157093: g
32.157967: g
32.160046: b
32.177113: g
32.182793: g
32.191803: g
32.197708: g
32.200188: g
32.201572: a
32.205791: g
32.206516: g
32.212826: g
32.214230: b
32.230404: g
32.234089: b
32.237495: g
32.239590: g
32.268559: g
32.275787: g
32.281528: g
32.290730: a
32.291527: g
32.294979: g
32.307457: g
32.310879: b
32.312710: a
32.315609: g
32.318092: g
32.318920: g
32.332569: g
32.355560: b
32.366264: g
32.367756: g
32.368652: g
32.370213: g
32.404751: g
32.417568: g
32.419003: b
32.425098: g
32.448345: g
32.454857: g
32.460796: b
32.467560: g
32.474117: g
32.478516: a
32.478954: g
32.486828: b
32.488468: g
32.495220: g
32.511875: g
32.514454: g
32.515396: g
32.517101: g
32.519585: g
32.530952: g
32.537910: g
32.553051: g
32.563042: g
32.564041: g
32.573730: b
32.588867: g
32.592583: g
32.598152: g
32.611694: g
32.615463: a
32.617050: g
32.619976: g
32.625305: g
32.625984: g
32.626663: g
32.649338: g
32.660393: g
32.665249: b
32.674789: g
32.695541: g
32.728783: g
32.730240: g
32.738686: g
32.747604: g
32.753273: g
32.759350: g
32.779453: g
32.787342: b
32.792332: g
32.822884: b
32.824032: g
32.829239: b
32.841099: g
32.859539: g
32.861160: g
32.866772: g
32.867424: g
32.875465: g
32.878910: g
32.880306: g
32.884254: g
32.886158: g
32.887432: g
32.891220: g
32.897953: g
32.912773: g
32.935886: g
32.936329: a
32.946671: g
32.950687: g
32.964981: g
32.966141: g
32.969040: g
32.971230: g
32.996628: g
32.997467: g
33.011524: b
33.012569: a
33.013344: g
33.019089: b
33.044823: b
33.046062: g
33.046207: g
33.047016: g
33.050053: g
33.050503: g
33.056782: g
33.065269: g
33.075760: g
33.082672: g
33.091011: g
33.094387: g
33.102695: g
33.127537: g
33.128113: g
33.129597: g
33.136322: g
33.164040: g
33.168644: g
33.173409: g
33.179287: g
33.194008: g
33.201633: g
33.204086: g
33.208282: a
33.214088: g
33.215431: g
33.223732: g
33.228374: g
33.231007: g
33.253227: a
33.259960: g
33.265194: g
33.268406: g
33.270882: b
33.277969: g
33.284901: g
33.306244: g
33.314804: g
33.315353: g
33.315914: g
33.320709: g
33.327309: g
33.331009: g
33.331337: g
33.340801: g
33.352142: g
33.352383: g
33.369579: g
33.373856: a
33.379787: g
33.382446: g
33.384243: g
33.390564: g
33.391857: g
33.392445: b
33.403816: g
33.424377: a
33.445652: g
33.454185: g
33.457893: g
33.468910: g
33.480785: g
33.482803: g
33.483429: a
33.489727: g
33.493580: g
33.498051: b
33.500103: g
33.501549: g
33.504612: g
33.529686: b
33.533737: g
33.540749: g
33.547024: g
33.557941: g
33.592064: a
33.597805: g
33.603943: g
33.604168: g
33.607330: g
33.619831: g
33.620972: g
33.625248: b
33.635624: a
33.642498: g
33.646484: g
33.649117: b
33.666321: g
33.680641: g
33.705078: g
33.721928: g
33.730766: b
33.743332: g
33.751514: g
33.760822: g
33.765839: g
33.767681: g
33.779179: g
33.779797: g
33.787071: g
33.790089: g
33.790432: b
33.797779: g
33.802914: g
33.812992: a
33.815987: g
33.821129: g
33.823288: g
33.831573: g
33.835812: g
33.842064: g
33.843777: g
33.847492: g
33.850780: g
33.853577: g
33.853970: g
33.863075: g
33.863731: b
33.887600: g
33.898586: g
33.902744: g
33.916134: g
33.918514: g
33.919708: g
33.950207: g
33.950809: g
33.960217: g
33.971893: g
33.972591: g
33.992786: a
33.997330: b
34.000187: b
34.002907: g
34.002975: g
34.003242: g
34.006695: b
34.009369: g
34.010208: g
34.018734: g
34.019188: b
34.032494: b
34.034912: a
34.045048: g
34.045227: g
34.046944: g
34.065475: g
34.106819: g
34.110413: g
34.111244: g
34.124996: g
34.128613: g
34.132740: g
34.173275: g
34.178776: g
34.179688: a
34.181854: g
34.199394: g
34.201584: g
34.207920: g
34.208820: g
34.209068: g
34.210861: g
34.222630: g
34.225620: g
34.236523: g
34.236557: g
34.247021: g
34.262882: g
34.269821: g
34.274960: g
34.295452: a
34.295483: g
34.295986: g
34.305584: a
34.307274: g
34.322109: g
34.322983: g
34.336266: g
34.349361: g
34.352745: g
34.357609: g
34.361465: g
34.361664: g
34.369301: g
34.377457: b
34.389713: b
34.409332: g
34.431400: g
34.439846: g
34.465904: g
34.467381: g
34.469143: g
34.493423: g
34.494099: g
34.503105: g
34.522289: g
34.527748: g
34.540142: g
34.565887: g
34.577568: a
34.582523: a
34.591515: g
34.612072: g
34.619194: g
34.622829: a
34.625828: g
34.650299: g
34.675072: b
34.682144: g
34.687096: g
34.705936: g
34.723507: a
34.726578: a
34.740894: g
34.756306: g
34.758884: g
34.765190: g
34.768871: b
34.775597: g
34.779083: b
34.780617: g
34.781792: g
34.797985: b
34.800610: g
34.825058: g
34.851635: a
34.866276: g
34.873264: g
34.878311: g
34.895912: g
34.904434: g
34.918301: g
34.918804: g
34.923634: g
34.935783: g
34.940788: g
34.952915: g
34.956261: g
34.958813: g
34.959862: g
34.960091: g
34.963776: g
34.964115: g
34.968742: g
34.971634: g
34.973557: b
34.981075: g
34.994282: g
34.994743: g
35.014587: g
35.020939: g
35.020939: g
35.021469: g
35.049236: g
35.054188: g
35.080612: g
35.081848: g
35.082600: g
35.101627: g
35.106960: g
35.112537: g
35.127060: g
35.136066: g
35.193272: g
35.194633: g
35.196671: b
35.197041: g
35.205235: g
35.217800: b
35.233917: g
35.254967: g
35.261868: g
35.262486: b
35.264553: g
35.266117: b
35.267506: g
35.267769: g
35.270279: g
35.290234: g
35.293556: g
35.293804: g
35.299534: g
35.312386: a
35.324539: b
35.324772: g
35.331654: g
35.341423: g
35.354988: b
35.358768: g
35.365509: g
35.382389: b
35.383430: g
35.389977: g
35.392231: g
35.394310: g
35.398224: b
35.415886: g
35.421753: g
35.429935: g
35.452286: g
35.459160: g
35.461823: g
35.464870: g
35.466522: g
35.466999: g
35.477448: g
35.481411: g
35.484444: a
35.504150: g
35.507862: g
35.508015: g
35.528820: g
35.556927: g
35.557659: g
35.565483: g
35.601334: g
35.612553: g
35.619736: b
35.628811: g
35.629375: g
35.635281: g
35.646114: g
35.659538: g
35.662079: g
35.684769: a
35.695381: g
35.698170: a
35.721695: g
35.727711: g
35.749252: g
35.757069: g
35.766624: g
35.771835: g
35.773380: g
35.782940: g
35.807846: g
35.809784: g
35.814823: a
35.819057: g
35.821629: g
35.831097: g
35.838867: g
35.846928: g
35.847733: a
35.861294: g
35.886829: g
35.887371: a
35.893990: g
35.896812: g
35.913876: g
35.924030: g
35.929581: g
35.932526: g
35.933121: g
35.965908: g
35.987507: a
35.988686: g
35.992901: g
36.010056: g
36.010937: g
36.010956: g
36.024757: g
36.041679: g
36.049454: g
36.059937: g
36.060272: g
36.072380: g
36.075104: b
36.075176: g
36.081848: g
36.086006: g
36.092472: a
36.093105: g
36.109222: g
36.110027: b
36.123440: g
36.127834: g
36.142414: g
36.142509: g
36.146183: g
36.150509: g
36.167645: g
36.168468: g
36.169273: g
36.172886: b
36.176792: g
36.185654: g
36.207455: g
36.214745: g
36.218330: b
36.218597: g
36.260460: g
36.266960: g
36.273476: g
36.280979: a
36.280998: g
36.293900: g
36.299561: g
36.324463: g
36.333569: g
36.351372: g
36.355728: g
36.359146: g
36.360386: g
36.368519: g
36.371063: a
36.387611: a
36.400131: g
36.418015: g
36.421684: g
36.449684: g
36.462795: g
36.463139: g
36.465939: g
36.498562: g
36.518196: g
36.518208: g
36.518494: g
36.524017: g
36.546909: a
36.547058: g
36.563282: g
36.585674: g
36.591301: g
36.614849: g
36.622486: g
36.622963: g
36.626038: g
36.629784: g
36.630077: g
36.636906: g
36.706139: a
36.711163: g
36.717388: g
36.734402: g
36.745193: g
36.763908: g
36.778564: g
36.801357: g
36.803509: g
36.806004: g
36.814590: g
36.826633: g
36.831627: g
36.859921: g
36.888729: a
36.900757: g
36.907959: g
36.911247: g
36.937241: g
36.939522: g
36.943020: g
36.945095: g
36.957237: g
36.964920: g
36.974148: g
36.979034: g
36.980511: g
36.992588: g
36.994907: g
36.995022: g
37.001659: g
37.002598: b
37.014858: g
37.016666: g
37.026653: g
37.031059: a
37.056637: g
37.072208: g
37.075874: g
37.080013: g
37.080254: g
37.112110: g
37.133541: g
37.152187: g
37.162666: g
37.173351: g
37.178398: g
37.191341: g
37.199379: g
37.205635: g
37.208961: a
37.211994: g
37.212280: b
37.221508: g
37.223213: g
37.229218: g
37.242062: g
37.270752: g
37.303604: g
37.305969: g
37.314320: b
37.317467: g
37.343243: g
37.346722: g
37.347343: g
37.351883: g
37.359207: g
37.376556: g
37.383545: g
37.387192: g
37.389359: g
37.435333: g
37.459698: g
37.463047: g
37.466667: g
37.479229: g
37.483627: g
37.485119: g
37.497486: g
37.500370: g
37.520229: g
37.527191: g
37.552235: a
37.558548: g
37.606049: g
37.658409: g
37.660046: g
37.663830: g
37.678364: g
37.684170: g
37.691525: g
37.712856: g
37.717083: g
37.720856: g
37.734398: a
37.751102: g
37.774532: g
37.791321: g
37.795780: g
37.805195: g
37.816364: g
37.825966: a
37.854572: g
37.854759: g
37.864769: a
37.868229: g
37.876930: g
37.877640: g
37.888885: g
37.921036: g
37.925419: g
37.926678: b
37.927982: g
37.936096: g
37.951073: a
37.958721: g
37.983315: g
37.985310: g
37.990368: g
38.018879: g
38.035770: a
38.036057: g
38.050804: g
38.088146: g
38.096840: b
38.100941: g
38.111328: g
38.135288: g
38.146145: g
38.183136: g
38.212498: g
38.232025: g
38.245869: g
38.246021: g
38.259644: a
38.272572: a
38.273697: g
38.303429: g
38.314995: g
38.318954: g
38.323250: g
38.323677: g
38.351265: g
38.353779: g
38.365047: g
38.374889: g
38.383713: g
38.397026: g
38.400200: g
38.417934: g
38.446026: g
38.450893: g
38.463215: g
38.464764: g
38.528427: a
38.542419: g
38.553394: g
38.566307: g
38.571384: g
38.572201: g
38.582432: g
38.606789: g
38.623726: g
38.627682: g
38.638111: g
38.642574: g
38.643848: g
38.647266: g
38.647293: g
38.648884: g
38.660965: g
38.662582: g
38.664909: g
38.668076: b
38.684917: g
38.692566: g
38.698315: a
38.709465: g
38.718227: g
38.734413: g
38.737782: g
38.746582: a
38.762268: g
38.772465: g
38.775028: g
38.778389: g
38.793739: g
38.831486: g
38.834209: g
38.846180: g
38.854923: g
38.859245: g
38.876797: g
38.877831: g
38.923100: g
38.947231: g
38.960651: g
38.969208: g
38.986641: g
39.011326: g
39.023174: g
39.027946: g
39.036900: g
39.039318: a
39.041893: g
39.047382: g
39.066837: a
39.083382: g
39.098728: b
39.100609: g
39.110744: g
39.111492: g
39.136475: g
39.146744: g
39.157047: g
39.158108: g
39.168922: g
39.195827: g
39.206947: g
39.253963: b
39.282742: g
39.287788: g
39.313797: g
39.327900: g
39.328335: g
39.350235: g
39.356724: g
39.366592: g
39.390030: g
39.394760: b
39.414021: g
39.425900: g
39.460861: g
39.462891: g
39.465015: g
39.467701: g
39.483376: g
39.496925: g
39.506496: g
39.513683: g
39.522209: g
39.563625: g
39.578899: g
39.584084: g
39.591667: g
39.595886: b
39.596687: g
39.609840: g
39.612564: g
39.619293: g
39.648502: g
39.653309: g
39.665802: g
39.677071: g
39.680283: g
39.706665: g
39.730469: g
39.732983: b
39.735733: g
39.737892: g
39.763596: g
39.766750: g
39.767139: g
39.845417: g
39.847691: g
39.847874: g
39.853352: g
39.854725: g
39.891144: g
39.907532: g
39.909431: g
39.910816: g
39.912571: g
39.938576: g
39.965302: g
39.969593: g
39.996212: g
40.033569: b
40.041733: g
40.044575: g
40.044807: g
40.061508: g
40.068474: g
40.088886: g
40.089260: g
40.091164: g
40.100197: b
40.116131: g
40.119232: g
40.125698: g
40.129211: g
40.129887: g
40.143208: g
40.143707: a
40.145924: g
40.162254: g
40.194744: g
40.233116: g
40.250298: g
40.253094: g
40.262276: g
40.265274: b
40.275448: g
40.279064: g
40.291977: g
40.304424: g
40.305565: g
40.323067: b
40.325356: g
40.330082: g
40.343189: g
40.350269: g
40.359310: g
40.411266: g
40.457909: a
40.464165: g
40.483231: g
40.493164: a
40.498863: g
40.516857: g
40.519215: g
40.521069: g
40.533714: g
40.551895: g
40.557449: g
40.597698: g
40.669319: g
40.683086: b
40.684444: g
40.686245: g
40.689381: g
40.715633: g
40.742916: g
40.771069: g
40.782337: g
40.788055: g
40.808460: g
40.814823: g
40.844170: g
40.855045: g
40.858177: g
40.867508: g
40.877956: g
40.878036: a
40.923199: g
40.925526: g
40.927525: g
40.934231: g
40.936512: g
40.948917: g
40.949356: g
40.990520: g
40.997250: g
41.003269: g
41.006802: g
41.015640: g
41.027626: g
41.040218: g
41.067333: g
41.082191: b
41.104008: g
41.122597: g
41.128490: g
41.132874: g
41.137959: g
41.151001: b
41.177467: g
41.249187: g
41.273079: g
41.281952: g
41.307911: b
41.314171: g
41.332638: g
41.362114: g
41.364136: g
41.372868: g
41.418823: b
41.433113: g
41.439430: a
41.439522: b
41.490219: g
41.492760: g
41.559067: g
41.564453: g
41.567387: g
41.601231: g
41.603050: g
41.609550: g
41.634533: g
41.643337: g
41.643665: g
41.661213: g
41.671787: a
41.705097: g
41.707985: a
41.709831: g
41.728416: g
41.799671: g
41.815556: g
41.824913: g
41.829617: g
41.859283: g
41.860172: g
41.868855: g
41.890533: g
41.980949: a
41.991795: g
42.016888: g
42.053387: g
42.067139: g
42.104778: g
42.109356: b
42.123833: g
42.148014: g
42.161839: b
42.173595: g
42.197926: g
42.211094: g
42.218269: g
42.228268: g
42.230511: g
42.243298: g
42.255447: b
42.258144: g
42.266106: g
42.271839: g
42.272625: g
42.304859: g
42.321686: g
42.322575: g
42.342377: g
42.371899: g
42.381516: g
42.395443: g
42.414032: g
42.431206: g
42.443558: g
42.448425: g
42.448784: a
42.475117: g
42.493546: g
42.544964: g
42.547951: g
42.583981: g
42.616379: g
42.622501: b
42.658379: b
42.669010: g
42.670044: g
42.690937: g
42.716480: g
42.759724: a
42.766941: g
42.790413: g
42.812428: g
42.823463: g
42.852345: g
42.863430: g
42.888256: a
42.899380: g
42.903702: g
42.928730: b
42.961246: b
42.982128: g
43.036911: g
43.047565: g
43.120594: g
43.136837: g
43.149033: g
43.152748: g
43.166206: g
43.194393: g
43.229000: g
43.237553: b
43.251957: g
43.257698: g
43.268890: g
43.271851: g
43.275696: g
43.278000: b
43.293598: g
43.316242: b
43.343391: b
43.357506: g
43.368282: g
43.381252: g
43.387871: g
43.443901: g
43.457653: g
43.466137: a
43.492157: g
43.504707: g
43.542767: g
43.591908: g
43.598061: g
43.599396: g
43.625805: g
43.684307: g
43.695705: g
43.699417: g
43.709320: g
43.733910: g
43.749699: g
43.752789: g
43.790485: g
43.799068: a
43.802227: g
43.827156: g
43.837841: g
43.859428: g
43.895176: g
43.897636: a
43.935665: g
43.948711: g
43.982975: g
43.997772: g
44.040760: g
44.050533: a
44.068008: g
44.076855: g
44.106083: g
44.132149: g
44.158867: g
44.164078: g
44.222698: g
44.238510: g
44.263405: g
44.301971: a
44.315166: g
44.346569: g
44.355053: g
44.360455: g
44.457802: a
44.501778: g
44.504936: g
44.511318: g
44.548019: g
44.550831: g
44.561199: g
44.561466: g
44.599499: a
44.631630: g
44.632397: g
44.645744: g
44.652958: g
44.661194: g
44.675861: g
44.685566: g
44.690102: g
44.696533: g
44.698200: g
44.700317: g
44.709141: g
44.748329: g
44.761105: g
44.769371: g
44.790424: g
44.822048: g
44.837524: g
44.843517: g
44.876949: g
44.947208: g
44.954880: g
44.958500: g
44.995789: g
44.998520: g
45.000114: g
45.007809: g
45.062828: g
45.069622: g
45.104816: a
45.159164: g
45.162296: g
45.173794: g
45.214161: g
45.238350: g
45.240196: g
45.249325: g
45.285145: g
45.320904: g
45.349564: g
45.404816: a
45.439178: a
45.455368: g
45.455769: g
45.469925: g
45.474350: g
45.500431: g
45.511726: g
45.512253: g
45.512875: g
45.517082: g
45.620621: g
45.621307: g
45.639950: b
45.693985: g
45.721218: g
45.751991: b
45.753990: g
45.776382: g
45.777805: g
45.779167: g
45.818764: g
45.834095: g
45.845272: g
45.860569: g
45.897141: g
45.908669: g
45.940681: g
46.002014: g
46.006287: a
46.011032: g
46.042698: g
46.087627: g
46.096024: g
46.127060: g
46.161377: g
46.179508: g
46.193302: g
46.207119: g
46.210999: g
46.213905: g
46.216572: g
46.244419: g
46.276340: g
46.282772: g
46.292706: g
46.296795: g
46.305374: a
46.306725: g
46.328899: g
46.331749: g
46.339787: g
46.346230: g
46.371323: g
46.374874: g
46.380974: g
46.393387: g
46.396191: g
46.429916: g
46.469128: a
46.481224: g
46.508125: b
46.539909: g
46.573490: g
46.668377: g
46.689465: g
46.690903: g
46.725262: g
46.725494: g
46.733826: g
46.750767: g
46.801399: g
46.804016: g
46.806595: g
46.808876: g
46.823345: g
46.825100: g
46.844704: g
46.894497: g
46.946026: b
46.953457: g
46.977596: g
46.988598: g
47.022930: g
47.040520: g
47.158962: g
47.197678: a
47.223629: g
47.234104: g
47.272377: g
47.302296: g
47.311615: g
47.326813: g
47.341629: g
47.349178: g
47.402229: g
47.443672: g
47.452473: g
47.479530: g
47.479885: g
47.510651: g
47.526833: g
47.551762: g
47.557266: g
47.561161: g
47.569096: g
47.628281: g
47.670097: g
47.694553: g
47.723507: g
47.777462: g
47.781574: g
47.787983: g
47.804939: g
47.816742: g
47.832031: g
47.836178: g
47.951641: g
47.967712: g
47.982357: g
48.009979: g
48.012379: g
48.047398: g
48.081699: g
48.119762: g
48.149506: g
48.179718: g
48.209473: g
48.255970: g
48.272907: g
48.312038: g
48.356518: g
48.375919: g
48.388103: g
48.400269: g
48.462448: g
48.463131: g
48.508884: g
48.513309: g
48.544106: g
48.598145: g
48.609482: g
48.633484: g
48.671879: g
48.684631: g
48.685837: g
48.698380: g
48.699085: g
48.699734: g
48.792702: g
48.849274: g
48.857155: g
48.862064: g
48.866413: g
48.897854: g
48.902096: g
48.936394: g
48.994659: a
49.009071: g
49.013779: g
49.055748: g
49.058346: g
49.081615: g
49.177944: g
49.200027: g
49.238945: g
49.258350: g
49.301659: g
49.317219: g
49.322548: g
49.334171: g
49.364731: a
49.395306: g
49.402924: g
49.417500: g
49.469013: g
49.545986: g
49.554260: g
49.569992: g
49.583202: a
49.585232: g
49.587154: g
49.592720: b
49.626728: g
49.658245: g
49.670483: g
49.678898: g
49.715439: g
49.718319: g
49.768589: g
49.773968: g
49.859634: g
49.916603: g
49.948105: g
49.954762: g
49.965332: g
49.973640: g
50.007183: g
50.056839: g
50.061775: g
50.077526: g
50.102867: g
50.128929: g
50.151592: g
50.195904: g
50.226585: g
50.274849: g
50.331356: a
50.354595: g
50.414474: g
50.434563: g
50.439522: g
50.471291: g
50.472706: g
50.474270: g
50.514679: g
50.522728: a
50.525658: g
50.541203: g
50.549976: g
50.602081: g
50.614651: g
50.700706: g
50.723480: g
50.768074: g
50.790798: g
50.832653: g
50.834648: g
50.882755: g
50.966042: g
50.979572: g
51.038616: g
51.087238: g
51.117916: b
51.152843: g
51.196579: g
51.300217: g
51.307007: a
51.320404: g
51.406776: g
51.422348: g
51.437000: g
51.498123: g
51.507137: g
51.518379: g
51.605484: g
51.648712: b
51.688782: g
51.692612: g
51.837727: g
51.850853: g
51.914036: g
51.990650: g
51.992798: g
52.027058: g
52.028278: g
52.063152: a
52.113297: g
52.141586: g
52.150337: g
52.179592: g
52.187130: g
52.195271: g
52.201431: g
52.244682: g
52.259113: g
52.285358: g
52.294605: g
52.367283: g
52.454166: g
52.470078: g
52.489685: g
52.570019: g
52.639858: g
52.654182: g
52.690639: g
52.694595: b
52.729008: g
52.752834: g
52.831966: g
52.849884: g
52.863346: g
52.932076: g
53.049282: g
53.140438: g
53.215942: g
53.390774: g
53.466183: g
53.468918: g
53.485638: g
53.496632: g
53.623055: g
53.631382: b
53.637844: g
53.730499: g
53.735508: g
53.755829: g
53.814301: g
53.863873: g
53.957077: g
53.962994: g
54.114471: g
54.117256: g
54.179237: g
54.202847: g
54.266239: g
54.278797: g
54.291439: g
54.342381: g
54.358215: b
54.569420: g
54.636383: g
54.671349: b
54.734455: g
54.752968: g
54.754284: g
54.791973: g
54.798977: g
54.806469: g
55.013947: b
55.041595: g
55.197460: g
55.256550: g
55.261662: g
55.262821: g
55.289810: g
55.300613: g
55.333958: g
55.366508: g
55.367512: g
55.435913: g
55.477829: g
55.489960: g
55.497250: g
55.535473: g
55.573425: g
55.612968: g
55.655338: g
55.679451: g
55.707573: g
55.727207: g
55.805042: g
55.811031: g
55.862061: g
55.956768: g
55.999805: g
56.040188: g
56.093861: a
56.202290: g
56.255066: g
56.357151: g
56.422592: g
56.473190: g
56.510006: g
56.518063: g
56.601234: g
56.625572: g
56.700378: g
56.749233: g
56.833462: g
56.884346: b
56.892578: g
56.916363: g
56.941517: g
56.957581: g
57.109150: g
57.234291: g
57.442326: g
57.469353: g
57.503525: g
57.601776: g
57.679825: g
57.681480: g
57.696789: g
57.704254: b
57.898006: g
58.046516: a
58.137836: g
58.216873: g
58.286797: g
58.297215: g
58.341572: a
58.351707: b
58.448296: g
58.473049: g
58.495029: g
58.509949: a
58.712776: g
59.110416: g
59.214649: g
59.364944: g
59.395340: g
59.518917: g
59.525612: g
59.590321: g
59.631081: g
59.813030: a
59.919971: g
60.289989: g
60.425747: g
60.499222: g
60.555042: g
60.599232: g
60.617538: g
60.624214: g
60.683121: g
60.794365: g
60.941071: g
61.056126: g
61.088001: g
61.168739: g
61.336140: g
61.336140: g
61.608376: g
61.935101: g
62.057968: g
62.072239: g
62.079384: g
62.229424: g
62.297215: g
62.402721: g
62.426388: g
62.449745: g
62.536205: g
62.538586: b
62.546436: g
62.603992: g
62.703373: g
62.840988: g
62.848412: g
62.971138: g
63.055817: g
63.139889: g
63.160465: g
63.240658: g
63.394306: g
63.409492: g
63.535034: g
63.555992: g
63.570900: g
63.628551: g
63.873550: g
63.983624: g
64.019714: g
64.216492: g
64.227394: g
64.806923: g
64.894547: g
64.993958: g
65.230705: g
65.265938: g
65.613579: g
65.913826: g
65.984291: g
65.999405: g
66.115173: g
66.460861: g
66.482086: g
66.552063: g
66.740677: b
66.740677: b
66.834908: g
66.893974: g
66.954338: g
66.957199: g
67.039848: g
67.094421: g
67.111359: g
67.280327: g
67.390831: g
67.618942: g
67.635750: g
67.684715: g
67.699059: g
68.013649: g
68.188812: g
68.293968: g
68.674042: g
68.936569: g
69.030853: g
69.291031: g
69.346535: g
69.792618: g
69.991936: g
69.994698: g
70.011269: g
70.197449: g
70.251839: g
70.282394: g
70.324501: g
70.409485: g
70.739540: g
70.829155: g
70.877380: g
71.065453: g
71.105095: b
71.918159: g
71.973770: g
72.218849: g
72.356842: g
72.861626: g
73.096741: g
73.107643: g
73.195206: g
73.324059: g
73.527084: g
73.551369: g
74.117409: g
74.130066: g
74.530846: g
74.807365: g
75.161514: g
75.405815: b
75.431305: g
75.575653: g
76.029716: g
76.033432: g
76.257179: g
76.423752: g
76.551773: g
76.711197: g
77.257912: b
77.891724: g
78.453552: g
78.525909: g
78.827293: g
79.912117: g
80.142014: g
80.317665: g
80.652626: g
80.710762: g
82.470879: g
82.544914: g
83.113014: g
83.611176: g
83.689339: g
83.915062: g
84.047226: g
84.131630: g
84.184898: g
84.196381: g
84.801933: g
85.450989: g
87.128555: g
87.938255: g
88.481651: g
89.126747: g
91.667343: g
93.263123: g
93.833122: g
97.222939: g
102.473404: g
105.229996: g
106.366257: g
110.859673: g
117.178337: g
122.452812: g
135.499756: g
146.402512: g
167.341034: g

k-nearest neighbour target function scores:
b - 0.000000
a - 0.000000
g - 0.308161

Raw score: -0.308161


-----------------------

Probability based scoring:

-----------------------

Expected scores:-

 Probability of a NON-BETA BARREL protein with this score: 0.779350
 ExpDataBBTM_score: -0.753760
 ExpDataBBTM_ratio: -3.416259
 ExpDataE-value: 5.455450

Conclusion: BBMP

------------------------
