# Supplementary material for: TMB-Hunt: An amino acid composition based method to screen proteomes for beta-barrel transmembrane proteins
Source: BMC Bioinformatics. 2005 Mar 15;6:56. doi: 10.1186/1471-2105-6-56 (PMC1274253; doi:10.1186/1471-2105-6-56)
Supplement: Additional File 1 — TMB-Hunt source code and training sets [file 1471-2105-6-56-S1.tar › TMB_Hunt_1.0/outputs/output2]

GA vector:
0: 6.166000	1: 17.934000	2: 6.112000	3: 11.212000	4: 11.320000	5: 13.321999	6: 12.182000	7: 7.546000	8: 7.296000	9: 3.836000	10: 11.656001	11: 9.034000	12: 9.658000	13: 10.324000	14: 8.620001	15: 7.316000	16: 12.728000	17: 12.964000	18: 13.872000	19: 6.844000	


Sorted items:

14.123458: g
14.180387: g
14.338131: g
14.740821: g
14.891811: g
15.400962: a
15.863538: g
15.930952: g
16.448822: g
16.758419: b
17.156645: g
17.235565: b
17.303232: a
17.380983: g
17.475996: g
17.477125: g
17.478989: g
17.484856: g
17.498505: g
17.597174: b
17.629969: g
17.674892: g
17.728117: g
17.773893: g
18.145351: b
18.167667: g
18.225164: g
18.310089: g
18.393129: g
18.491335: g
18.491753: g
18.498003: g
18.547728: g
18.549215: g
18.563845: b
18.614502: g
18.726999: g
18.750517: g
18.760710: g
18.832663: g
18.876909: a
18.879910: b
18.913853: g
18.976372: g
18.999235: g
19.003716: g
19.060183: g
19.072422: g
19.077711: g
19.182493: g
19.199944: g
19.230017: g
19.244829: g
19.279291: g
19.319502: g
19.358234: g
19.407204: g
19.430359: g
19.448078: g
19.624889: g
19.634159: g
19.637983: g
19.661463: g
19.668661: g
19.672070: b
19.676996: g
19.698631: g
19.730106: g
19.742388: g
19.759773: g
19.810997: g
19.837366: b
19.885248: g
19.906364: b
19.976353: a
20.017412: g
20.032610: b
20.083721: g
20.133377: g
20.137350: g
20.140072: b
20.149170: g
20.204426: g
20.264677: b
20.293797: g
20.316637: g
20.351002: g
20.381290: g
20.401876: g
20.419579: a
20.421329: g
20.435596: g
20.435902: b
20.441967: g
20.443159: g
20.531725: g
20.532345: g
20.622900: g
20.628942: g
20.650476: g
20.651375: g
20.669001: g
20.675323: g
20.702850: g
20.707409: g
20.719570: g
20.727680: g
20.746946: g
20.748329: g
20.749813: g
20.770613: g
20.783722: g
20.792871: g
20.797600: a
20.805122: a
20.818056: g
20.827734: g
20.840885: b
20.860283: g
20.861122: g
20.866072: g
20.872742: g
20.908216: g
20.920624: g
20.924717: b
20.937063: g
20.939144: g
20.954378: b
20.956139: g
20.995043: a
21.097431: g
21.113281: g
21.141068: g
21.146482: g
21.176222: b
21.214146: g
21.262306: g
21.300293: g
21.302603: b
21.302603: b
21.302603: b
21.321482: g
21.373051: g
21.397236: g
21.409119: g
21.416506: g
21.444304: g
21.469093: b
21.477314: g
21.484016: g
21.490818: g
21.507080: g
21.530336: g
21.563305: g
21.574221: g
21.598106: b
21.637354: g
21.638424: g
21.718611: b
21.734615: g
21.752806: g
21.754881: g
21.768486: g
21.810053: b
21.843454: g
21.843718: g
21.847681: g
21.862640: g
21.864801: a
21.881647: g
21.907650: g
21.935667: g
21.975754: g
21.978411: g
21.994759: g
22.009918: g
22.010191: g
22.018259: g
22.030001: g
22.038013: g
22.055996: g
22.064772: g
22.090828: g
22.103376: g
22.131378: g
22.147051: g
22.166164: g
22.166801: b
22.170134: g
22.217674: b
22.218252: g
22.228603: g
22.256771: g
22.282038: b
22.287527: g
22.303761: g
22.313282: g
22.313450: g
22.318850: g
22.323778: g
22.334885: g
22.336317: g
22.370012: g
22.375929: g
22.380814: g
22.387810: g
22.389021: g
22.395145: g
22.411697: g
22.419485: g
22.444838: g
22.446440: g
22.454674: g
22.463470: b
22.479757: g
22.504961: g
22.523640: a
22.542978: g
22.564899: g
22.569929: g
22.570763: a
22.575785: g
22.582756: g
22.584505: g
22.598030: g
22.620316: g
22.649349: g
22.679667: g
22.686060: g
22.722672: g
22.727402: b
22.732452: g
22.735199: g
22.760378: b
22.818798: g
22.841452: g
22.841795: g
22.855452: g
22.868977: g
22.874891: g
22.889614: g
22.890440: g
22.898308: g
22.905611: g
22.941223: b
22.972055: g
22.973131: g
22.973736: g
22.975426: g
22.983294: g
23.006472: g
23.006958: a
23.035528: g
23.054361: g
23.054625: g
23.059448: g
23.072559: g
23.081264: g
23.088257: g
23.094189: g
23.124693: g
23.125145: a
23.130539: g
23.136503: g
23.166487: g
23.179880: g
23.202295: g
23.242865: g
23.283356: g
23.284697: a
23.296543: g
23.307737: g
23.328239: g
23.342491: g
23.345785: g
23.348047: g
23.360874: g
23.375217: g
23.397867: g
23.398344: g
23.411356: g
23.416098: g
23.438608: g
23.465044: g
23.476147: g
23.477829: g
23.480360: g
23.480429: g
23.492102: g
23.502089: g
23.503120: g
23.508390: g
23.518080: b
23.543831: b
23.557327: g
23.574459: g
23.588497: g
23.588972: g
23.589739: b
23.612864: g
23.618763: b
23.628683: g
23.632151: g
23.649796: g
23.650242: g
23.653164: g
23.658766: g
23.667135: g
23.675753: g
23.688877: g
23.711010: g
23.741211: g
23.754568: g
23.762136: g
23.780638: g
23.780851: g
23.789179: g
23.789328: g
23.806829: g
23.838556: g
23.839081: g
23.839426: g
23.841793: g
23.846872: g
23.849735: a
23.850882: g
23.884766: g
23.916895: b
23.925890: g
23.931746: g
23.940121: g
23.940372: g
23.948706: g
23.970751: b
23.980591: g
23.995665: g
24.003990: g
24.014259: g
24.018620: g
24.025372: g
24.034496: g
24.052729: g
24.061033: g
24.064251: g
24.064671: g
24.072899: b
24.083330: b
24.099541: g
24.106583: b
24.119530: g
24.126749: g
24.138359: g
24.152847: g
24.164454: g
24.164639: g
24.166588: g
24.169956: g
24.179977: g
24.194857: g
24.195019: g
24.197432: g
24.202520: g
24.213490: g
24.234600: b
24.238127: g
24.238842: b
24.241646: g
24.246923: g
24.253750: g
24.254753: g
24.256670: g
24.263803: b
24.278336: g
24.282213: g
24.300505: g
24.304043: a
24.312651: g
24.315536: g
24.323061: g
24.332001: g
24.389891: g
24.425329: g
24.436852: g
24.441437: g
24.448446: g
24.456888: g
24.457212: g
24.461639: g
24.470972: g
24.511944: g
24.525574: b
24.528589: g
24.545193: b
24.563986: a
24.598850: g
24.600288: g
24.620630: g
24.630062: b
24.632095: g
24.634842: g
24.655794: g
24.657957: g
24.668600: g
24.669384: g
24.683506: g
24.690216: g
24.692337: g
24.701338: g
24.723392: g
24.727551: g
24.737413: g
24.740492: g
24.740860: g
24.749311: a
24.750175: g
24.763876: g
24.763966: g
24.768990: g
24.772696: b
24.777842: g
24.779734: g
24.789904: g
24.792423: g
24.811934: g
24.840132: g
24.843348: b
24.851854: g
24.856268: g
24.860073: g
24.868074: g
24.875914: g
24.878479: g
24.882120: b
24.884007: g
24.893398: b
24.898357: g
24.912325: g
24.929846: b
24.931732: g
24.935047: b
24.951756: b
24.958694: g
24.972895: g
24.974609: g
25.017525: g
25.022163: g
25.029480: g
25.031208: g
25.032747: g
25.055788: g
25.090010: g
25.101419: g
25.104485: g
25.106653: g
25.107840: g
25.108482: g
25.116451: g
25.128626: g
25.129114: g
25.143921: g
25.152571: g
25.154758: g
25.159649: g
25.163126: g
25.195208: a
25.196129: g
25.202465: g
25.203440: g
25.204597: g
25.219030: g
25.220358: g
25.269312: g
25.307543: g
25.309595: g
25.317102: g
25.325531: g
25.338449: g
25.350737: g
25.351591: g
25.352346: g
25.378286: g
25.404270: g
25.405895: g
25.412436: g
25.427973: g
25.431074: a
25.432848: g
25.438953: g
25.444080: g
25.450041: g
25.467466: g
25.477341: g
25.482237: g
25.486053: b
25.487947: g
25.489868: g
25.504578: b
25.519651: g
25.536203: g
25.536354: g
25.546822: g
25.574347: b
25.586327: g
25.594294: g
25.595835: g
25.597027: g
25.616812: g
25.627626: g
25.635935: g
25.639465: g
25.640200: b
25.641420: g
25.654583: g
25.677317: g
25.680922: g
25.682577: g
25.686701: b
25.693291: g
25.709562: g
25.717281: g
25.727467: g
25.740742: g
25.742502: g
25.755650: b
25.758093: g
25.759947: a
25.763412: g
25.771053: g
25.776453: g
25.782677: g
25.797508: g
25.803434: g
25.811316: g
25.825205: g
25.827879: g
25.833149: g
25.835325: g
25.849287: g
25.849955: g
25.851107: g
25.857674: g
25.859274: g
25.861027: b
25.861073: g
25.868176: g
25.875261: g
25.877867: g
25.881384: g
25.893263: g
25.898449: g
25.898743: g
25.902739: g
25.904535: g
25.927362: g
25.935469: g
25.940559: g
25.943933: g
25.949907: g
25.953785: g
25.958323: g
25.971201: g
25.977655: a
25.983850: g
25.996784: g
25.998276: g
26.004461: g
26.024567: g
26.028200: g
26.043718: a
26.053076: g
26.054285: g
26.055992: g
26.066446: b
26.066530: g
26.079359: g
26.079659: g
26.080845: g
26.081699: g
26.083782: g
26.087158: g
26.112190: g
26.115469: g
26.119326: g
26.120443: g
26.121218: g
26.135036: g
26.139008: g
26.143150: g
26.143505: g
26.144014: g
26.166378: g
26.169563: g
26.170265: g
26.174711: g
26.178452: g
26.178726: g
26.183073: b
26.192368: g
26.192587: g
26.204952: g
26.213133: g
26.256504: g
26.258636: g
26.260839: g
26.271534: g
26.289520: g
26.299713: g
26.309601: g
26.322910: b
26.328409: g
26.335514: g
26.338150: g
26.338545: g
26.361477: g
26.371809: g
26.384336: g
26.390253: g
26.394911: b
26.397310: b
26.397470: g
26.406349: g
26.442450: g
26.447765: g
26.452759: g
26.455923: g
26.457840: g
26.459103: g
26.473515: g
26.482485: b
26.489929: a
26.491106: b
26.504892: g
26.522135: a
26.534407: g
26.547298: g
26.582687: g
26.599224: g
26.602329: g
26.609589: g
26.613420: g
26.625938: g
26.638861: a
26.648836: g
26.649801: g
26.650335: g
26.690620: g
26.692114: g
26.701586: g
26.702936: g
26.719822: g
26.724964: g
26.739252: g
26.743481: g
26.771931: g
26.774563: b
26.791964: g
26.799934: g
26.805670: g
26.818216: g
26.820963: g
26.840355: g
26.840382: g
26.846128: g
26.874447: g
26.906538: g
26.939344: g
26.944033: g
26.952946: g
26.953381: g
26.980675: b
27.005192: g
27.012188: b
27.016521: g
27.025124: g
27.025772: g
27.035875: g
27.037851: g
27.064695: g
27.065489: g
27.071163: g
27.072750: g
27.082081: g
27.085426: g
27.097055: g
27.101458: g
27.103065: g
27.113644: g
27.117504: g
27.128540: a
27.131096: g
27.142414: g
27.150949: g
27.175838: g
27.183474: g
27.184519: g
27.194134: g
27.194761: a
27.203781: g
27.207182: b
27.209871: g
27.210960: g
27.212519: a
27.217846: g
27.224640: g
27.243364: g
27.259188: a
27.277447: g
27.280048: g
27.281490: g
27.299616: g
27.303572: g
27.304924: b
27.309532: g
27.312931: g
27.333677: b
27.333677: g
27.334412: g
27.341839: g
27.343369: g
27.344597: b
27.361805: g
27.393578: g
27.394117: g
27.397148: g
27.398191: g
27.415667: g
27.435173: g
27.435932: g
27.444937: g
27.445930: g
27.449377: g
27.467695: g
27.467863: b
27.470015: g
27.479645: g
27.479853: g
27.498634: a
27.507530: g
27.529024: g
27.533636: g
27.544706: g
27.554802: g
27.555239: g
27.559381: g
27.562979: b
27.565699: g
27.575241: g
27.585558: g
27.593449: g
27.596277: g
27.613598: g
27.615179: g
27.616787: g
27.664755: g
27.678278: g
27.692816: g
27.696449: g
27.709545: g
27.716917: g
27.725105: g
27.733421: g
27.742748: g
27.759621: g
27.771570: b
27.779192: g
27.781836: g
27.810976: g
27.836933: g
27.840767: g
27.844627: b
27.860893: g
27.867331: g
27.871387: g
27.875660: g
27.876162: g
27.891859: a
27.896402: a
27.903088: g
27.904707: g
27.906424: g
27.911341: b
27.920292: g
27.924957: g
27.931095: g
27.959841: g
27.972376: g
27.991035: g
27.995665: g
28.001148: b
28.004313: g
28.010452: g
28.014217: g
28.017199: g
28.020716: g
28.037701: g
28.049313: g
28.053673: b
28.061827: g
28.063374: g
28.064091: b
28.066233: g
28.067530: g
28.068073: g
28.072092: g
28.094545: g
28.114923: g
28.126928: g
28.129171: g
28.133472: g
28.138687: g
28.139734: g
28.141075: g
28.146212: g
28.148443: g
28.170336: g
28.179173: g
28.187656: g
28.200066: g
28.205109: b
28.212330: g
28.214317: b
28.230572: g
28.232929: g
28.255507: g
28.260679: g
28.260700: g
28.271261: g
28.272669: g
28.272858: g
28.277134: g
28.277603: g
28.280323: a
28.285089: g
28.290850: b
28.302946: g
28.303921: g
28.305120: g
28.307137: a
28.309301: g
28.310032: g
28.316668: g
28.317995: g
28.325489: g
28.353626: g
28.354309: g
28.356585: g
28.366629: g
28.368189: g
28.402767: g
28.415348: b
28.415358: b
28.435961: g
28.439552: g
28.445925: g
28.448471: g
28.452763: g
28.460114: g
28.486330: g
28.487000: g
28.490818: g
28.505781: g
28.507252: g
28.530020: g
28.538183: g
28.539516: g
28.548428: g
28.553942: g
28.577185: g
28.581362: g
28.589865: g
28.598936: g
28.601311: g
28.609846: g
28.610945: g
28.616793: g
28.620502: g
28.625788: g
28.627413: g
28.627424: g
28.628010: g
28.646185: g
28.650242: g
28.651194: b
28.672695: g
28.674719: g
28.677242: g
28.682421: g
28.686638: g
28.695435: g
28.702505: g
28.706640: g
28.710524: g
28.716427: g
28.716455: g
28.717493: g
28.722075: g
28.747820: g
28.749678: a
28.753593: g
28.796698: g
28.800470: g
28.806238: g
28.807077: g
28.814905: b
28.818634: g
28.827290: g
28.834845: g
28.836205: g
28.846199: g
28.850538: g
28.853859: a
28.855095: b
28.861950: g
28.866285: g
28.870766: g
28.874491: g
28.911018: g
28.920485: g
28.928339: g
28.942003: g
28.946001: g
28.946981: g
28.947565: g
28.956118: g
28.976942: g
28.993830: g
28.995766: g
29.017893: g
29.019651: g
29.028538: g
29.029125: g
29.033882: g
29.036537: g
29.039093: g
29.039259: g
29.052891: b
29.054047: g
29.057667: g
29.071943: g
29.077862: g
29.082573: g
29.085918: g
29.085941: g
29.086647: g
29.093086: g
29.101803: g
29.112240: g
29.120697: g
29.122879: g
29.128216: g
29.135466: g
29.136986: g
29.155334: g
29.156784: g
29.156963: g
29.160606: g
29.167646: g
29.169903: g
29.171206: g
29.177515: g
29.181002: g
29.186823: g
29.190107: g
29.190809: g
29.199299: g
29.199488: g
29.200272: g
29.202892: g
29.206505: a
29.207178: g
29.221283: g
29.226498: a
29.227228: g
29.231920: b
29.237614: g
29.238453: g
29.241245: g
29.244694: g
29.264145: g
29.268929: a
29.274921: b
29.286110: g
29.299667: g
29.310482: g
29.311714: g
29.319216: g
29.328754: g
29.329926: g
29.339094: g
29.343630: g
29.346020: b
29.369493: g
29.377954: g
29.382549: g
29.393156: g
29.394825: g
29.409872: a
29.416346: g
29.418129: g
29.421844: g
29.422670: g
29.423494: g
29.425415: g
29.438175: g
29.451746: g
29.457850: g
29.465599: g
29.475101: g
29.475660: b
29.488407: g
29.500435: g
29.510344: g
29.511822: g
29.529802: g
29.534803: g
29.545385: g
29.546207: g
29.552122: g
29.554787: g
29.555716: g
29.555716: g
29.564276: g
29.565132: b
29.567984: g
29.574905: g
29.578125: g
29.586624: g
29.596382: g
29.614197: g
29.626171: g
29.628090: b
29.631298: a
29.632582: a
29.636263: g
29.645420: b
29.648556: g
29.649153: g
29.655046: g
29.655302: g
29.657244: g
29.660545: g
29.661400: g
29.680378: a
29.683222: g
29.701574: g
29.704199: g
29.707575: g
29.709908: g
29.721760: g
29.733717: b
29.737041: b
29.737692: b
29.742090: g
29.744722: g
29.745792: g
29.754608: g
29.761408: g
29.771357: g
29.776915: g
29.779184: g
29.785311: g
29.785492: g
29.790541: g
29.795124: b
29.804625: g
29.809958: g
29.819241: g
29.822294: g
29.823561: g
29.829014: g
29.846968: g
29.848091: g
29.851517: g
29.853834: g
29.854330: g
29.867315: g
29.881403: g
29.888599: g
29.888966: g
29.897976: g
29.908373: g
29.908432: a
29.914272: g
29.921139: g
29.938974: g
29.942753: g
29.953875: g
29.975904: g
29.977268: a
29.990034: g
29.990913: g
29.996372: g
30.004023: g
30.015606: g
30.015753: b
30.016369: g
30.016552: g
30.045292: g
30.052134: g
30.069698: g
30.072233: g
30.077358: g
30.078777: g
30.082933: g
30.100327: g
30.106251: g
30.109991: g
30.114412: g
30.133301: g
30.138996: g
30.147238: a
30.148752: g
30.159920: g
30.172136: g
30.173193: g
30.181774: g
30.188675: g
30.194067: g
30.194366: g
30.196131: g
30.199734: g
30.204130: g
30.205051: g
30.214783: g
30.215912: b
30.217138: g
30.224598: g
30.225756: g
30.228813: g
30.231565: g
30.233644: g
30.234467: g
30.240211: g
30.241785: g
30.247229: g
30.249674: g
30.253576: g
30.255215: g
30.271048: g
30.273220: g
30.274742: g
30.278011: g
30.299467: g
30.301659: g
30.303061: b
30.306429: g
30.331053: g
30.333515: g
30.349833: g
30.359549: a
30.361759: g
30.362223: g
30.369780: g
30.376656: g
30.378160: g
30.393782: g
30.401110: b
30.404564: g
30.438074: g
30.439972: g
30.456097: g
30.460976: g
30.463570: g
30.470764: g
30.489038: a
30.496267: g
30.507736: g
30.508991: g
30.514561: g
30.532724: g
30.542686: g
30.546995: g
30.554459: g
30.573631: g
30.576380: g
30.581009: a
30.594664: g
30.600084: g
30.624815: g
30.633032: g
30.635065: g
30.643383: g
30.646128: g
30.651684: g
30.652472: b
30.664261: g
30.670906: g
30.678062: g
30.732800: g
30.739941: g
30.743681: g
30.751444: g
30.771223: b
30.773079: g
30.777391: b
30.779200: g
30.788963: g
30.813414: g
30.817862: g
30.834209: g
30.836670: g
30.837999: g
30.856722: g
30.864372: g
30.867723: g
30.872465: g
30.873100: b
30.890438: g
30.899803: g
30.907656: g
30.909966: g
30.916603: b
30.949892: b
30.962652: g
30.967802: g
30.977842: g
30.983242: g
30.995008: g
30.998619: g
31.010290: g
31.017012: g
31.019373: g
31.032299: g
31.035725: g
31.037033: g
31.039301: g
31.056791: a
31.059866: g
31.060472: g
31.061131: g
31.062529: g
31.065886: g
31.086395: g
31.093580: g
31.101215: g
31.109343: g
31.110371: g
31.111689: g
31.117609: g
31.125443: g
31.159922: g
31.167414: g
31.174324: g
31.189938: g
31.192299: g
31.196932: g
31.197517: a
31.207186: g
31.220238: g
31.220263: a
31.230356: g
31.233053: g
31.252764: g
31.260773: a
31.268517: b
31.272783: g
31.275940: b
31.285694: g
31.304068: g
31.314758: b
31.315599: g
31.317192: g
31.332048: g
31.339544: g
31.347240: g
31.359951: g
31.374420: g
31.389858: g
31.411158: b
31.438026: g
31.450544: g
31.451309: g
31.458218: g
31.460379: b
31.461269: g
31.464380: g
31.475525: g
31.478992: g
31.480274: g
31.480412: g
31.481409: g
31.491421: g
31.494011: b
31.498999: g
31.500982: a
31.514950: g
31.517887: g
31.519199: g
31.540710: g
31.550928: g
31.582178: g
31.587934: g
31.601883: g
31.611549: g
31.617294: g
31.621067: g
31.631067: g
31.632605: g
31.659298: g
31.662443: g
31.663752: g
31.678959: g
31.688917: g
31.691088: g
31.692373: g
31.693563: g
31.694679: g
31.706818: g
31.706881: g
31.708677: g
31.710133: g
31.710758: g
31.727781: g
31.728363: b
31.732422: g
31.737621: g
31.758211: b
31.760874: g
31.780838: g
31.808989: g
31.809423: g
31.865473: g
31.875723: g
31.879866: g
31.882492: g
31.910347: g
31.910503: g
31.922039: g
31.924463: g
31.924770: g
31.938990: g
31.939005: g
31.945766: g
31.958214: g
31.964380: g
31.965364: g
31.971306: g
31.979492: g
31.979530: b
31.982073: g
31.991764: g
31.998671: g
32.006241: a
32.017437: g
32.018959: g
32.024231: g
32.026749: g
32.028969: g
32.038330: g
32.041565: g
32.044674: g
32.050205: g
32.056526: g
32.066231: g
32.079128: g
32.079685: g
32.089817: g
32.091259: g
32.097252: g
32.116146: g
32.119995: g
32.120064: g
32.125710: g
32.135216: b
32.136868: g
32.147598: g
32.155056: g
32.155899: g
32.156467: b
32.165585: g
32.177631: b
32.181507: g
32.195782: g
32.196159: g
32.196419: g
32.215366: g
32.227837: g
32.229126: g
32.236687: g
32.238003: g
32.285866: g
32.291214: g
32.304951: g
32.316761: g
32.323204: g
32.324184: a
32.328766: g
32.329342: g
32.336834: g
32.348896: g
32.349751: g
32.351063: g
32.356327: g
32.356647: g
32.370880: g
32.380623: g
32.410633: g
32.414433: b
32.414513: g
32.418320: g
32.423752: g
32.433697: g
32.441227: g
32.457066: g
32.459545: g
32.468052: g
32.469536: g
32.474560: g
32.480530: g
32.483223: g
32.501827: g
32.508472: a
32.520203: g
32.528000: g
32.528126: a
32.547794: g
32.576748: g
32.583225: g
32.587551: b
32.590908: g
32.617027: g
32.620647: g
32.630188: g
32.637569: g
32.639679: g
32.642731: g
32.644691: b
32.656395: g
32.659416: g
32.668877: g
32.672260: b
32.676353: a
32.691185: g
32.693287: g
32.694889: g
32.713699: g
32.723671: g
32.735500: g
32.738976: g
32.751480: g
32.751656: g
32.760750: a
32.767643: g
32.771538: b
32.773563: g
32.774197: g
32.805412: g
32.821671: g
32.824928: g
32.830212: g
32.831425: g
32.855217: g
32.861889: g
32.862354: g
32.875965: g
32.883686: g
32.910957: b
32.942348: g
32.945797: g
32.963497: g
32.964718: g
32.987568: g
32.994759: g
33.000313: g
33.003254: g
33.012661: g
33.025478: g
33.040051: g
33.047398: g
33.048672: g
33.056187: g
33.077393: g
33.081177: g
33.094994: g
33.095135: b
33.098274: a
33.101898: g
33.119125: g
33.120331: a
33.129848: g
33.129993: g
33.133041: b
33.135372: b
33.157398: g
33.193661: b
33.198402: g
33.202965: g
33.216305: g
33.216408: b
33.239952: g
33.243382: g
33.245586: b
33.250229: g
33.252151: g
33.252819: b
33.253830: b
33.262432: b
33.274887: g
33.275398: g
33.283428: g
33.314190: g
33.314762: g
33.319344: g
33.325043: g
33.334641: g
33.336388: g
33.340942: b
33.342861: g
33.350578: a
33.357029: g
33.371666: g
33.375122: b
33.385082: g
33.404926: g
33.404999: g
33.410713: g
33.419346: g
33.422680: g
33.430935: g
33.437267: g
33.448479: g
33.448597: g
33.450039: g
33.458889: g
33.466305: g
33.476646: g
33.488552: g
33.507214: g
33.509045: g
33.510178: g
33.520077: g
33.533165: g
33.542374: g
33.573925: g
33.578957: b
33.587536: g
33.592636: g
33.597637: g
33.601200: g
33.604885: g
33.624912: g
33.636539: a
33.637493: g
33.644115: g
33.663460: g
33.664421: g
33.674290: g
33.674675: g
33.679260: g
33.685875: g
33.711208: g
33.721611: b
33.725769: g
33.740368: g
33.744175: g
33.754185: a
33.756264: g
33.761898: g
33.785267: g
33.791000: g
33.792080: g
33.799671: g
33.800331: g
33.801983: g
33.826439: g
33.827820: g
33.854572: g
33.859909: b
33.867718: g
33.873703: g
33.881794: g
33.883179: g
33.911800: g
33.925026: g
33.941307: g
33.961075: g
33.962154: g
33.974037: g
33.990108: g
33.997322: g
33.999672: g
34.007153: g
34.022713: g
34.030846: g
34.058048: g
34.072510: g
34.073238: g
34.080818: g
34.088024: g
34.088554: g
34.095451: g
34.098248: g
34.102489: g
34.104530: g
34.107491: g
34.151516: g
34.154663: a
34.168682: b
34.172939: g
34.191757: g
34.201122: b
34.212265: g
34.214291: g
34.217861: g
34.226555: g
34.227116: g
34.228462: g
34.229214: g
34.229408: b
34.267139: b
34.274891: a
34.279709: g
34.305908: g
34.315010: b
34.316402: g
34.339077: a
34.345562: g
34.352234: g
34.365307: g
34.373829: g
34.374851: g
34.378059: g
34.384869: g
34.387177: g
34.405693: g
34.417252: g
34.418671: g
34.421196: g
34.428535: g
34.429516: g
34.431973: b
34.457245: b
34.464493: g
34.469231: g
34.479053: g
34.493408: g
34.494400: g
34.509415: g
34.513821: g
34.534077: g
34.547108: g
34.548340: b
34.556881: g
34.560360: a
34.573109: g
34.592026: g
34.599049: g
34.611393: g
34.623146: g
34.627506: g
34.631363: g
34.665649: g
34.666237: g
34.736877: g
34.746380: g
34.759041: a
34.780174: g
34.787296: g
34.808060: g
34.808830: g
34.822891: g
34.833149: g
34.834461: g
34.836849: g
34.842575: g
34.843460: g
34.847443: g
34.848686: g
34.853268: g
34.868244: g
34.871593: g
34.885235: g
34.887344: a
34.902721: g
34.905495: g
34.908642: g
34.927055: g
34.931530: g
34.932400: g
34.933666: g
34.936947: g
34.937019: g
34.937435: g
34.951717: g
34.961811: g
34.963230: a
34.979034: g
34.980412: g
35.008614: b
35.017712: g
35.025913: g
35.035633: g
35.038761: g
35.055775: g
35.065884: g
35.066837: g
35.073883: g
35.075607: g
35.078197: g
35.096138: g
35.100647: g
35.109905: g
35.119015: g
35.160759: g
35.179802: g
35.181747: g
35.190281: a
35.192833: g
35.210846: b
35.215256: g
35.217979: a
35.221989: g
35.238422: g
35.262981: g
35.286263: g
35.290737: a
35.303394: g
35.311279: a
35.341846: g
35.342407: g
35.359879: g
35.360359: g
35.363525: a
35.373444: a
35.417225: g
35.417645: g
35.427479: g
35.433044: g
35.447762: g
35.450321: g
35.457691: g
35.462887: a
35.489594: g
35.494160: g
35.521244: g
35.524303: g
35.530643: g
35.533234: b
35.533985: b
35.549904: g
35.557373: g
35.564819: g
35.568123: g
35.569580: b
35.589199: g
35.594456: g
35.599079: g
35.600407: g
35.623520: g
35.628139: g
35.628407: g
35.633541: g
35.635487: g
35.644253: g
35.645802: g
35.648170: g
35.651505: g
35.663307: g
35.683662: g
35.683777: a
35.684376: g
35.688129: g
35.691742: g
35.691837: g
35.691910: g
35.696724: g
35.739899: g
35.744911: g
35.748161: g
35.748596: g
35.748894: g
35.759266: g
35.764744: g
35.769299: g
35.771828: g
35.776863: g
35.777000: g
35.778625: g
35.804588: g
35.808544: g
35.813877: g
35.820969: g
35.823006: g
35.826252: g
35.867760: g
35.874943: g
35.886459: g
35.897663: g
35.919228: g
35.919666: a
35.929218: g
35.934566: g
35.944889: g
35.969013: g
35.974354: g
35.991810: g
36.013741: a
36.046871: g
36.057312: b
36.066574: g
36.067574: a
36.075066: g
36.083115: g
36.084888: g
36.094852: g
36.103443: g
36.107616: g
36.111870: g
36.148224: g
36.158833: a
36.167400: g
36.167400: g
36.169979: g
36.175079: g
36.188278: b
36.192265: g
36.211071: g
36.216927: g
36.217556: g
36.219994: g
36.226357: a
36.228519: g
36.229530: g
36.236248: g
36.236423: g
36.245876: g
36.252472: b
36.256466: g
36.256676: g
36.264328: g
36.282101: a
36.285252: g
36.287411: g
36.289787: g
36.307232: g
36.327839: g
36.338345: g
36.340199: g
36.342197: b
36.361446: g
36.377380: g
36.378510: g
36.379505: g
36.379959: g
36.380829: a
36.410664: g
36.423588: g
36.428082: g
36.428345: g
36.431557: g
36.436371: g
36.437256: g
36.439949: g
36.441227: g
36.467209: g
36.468807: g
36.487022: g
36.495663: g
36.498066: g
36.502567: g
36.511974: g
36.513084: g
36.513832: a
36.536736: g
36.541611: g
36.543686: a
36.549049: g
36.562302: g
36.594921: g
36.594959: g
36.615833: g
36.632923: g
36.634884: g
36.653011: g
36.653969: g
36.660076: a
36.667458: b
36.677368: g
36.680351: g
36.694187: g
36.700352: g
36.724388: g
36.729202: g
36.737152: a
36.764320: a
36.771637: g
36.773071: g
36.777763: g
36.793781: g
36.801991: g
36.802036: g
36.823204: g
36.844913: g
36.853115: g
36.859951: b
36.876991: g
36.885880: b
36.891895: g
36.892334: g
36.911007: g
36.926598: g
36.929901: g
36.959309: g
36.961353: g
36.973862: g
36.994602: g
36.999214: g
37.003521: g
37.022499: g
37.035763: b
37.064831: g
37.093876: g
37.157600: g
37.162010: g
37.163921: g
37.167542: a
37.170929: g
37.174179: a
37.177994: g
37.195786: g
37.201595: g
37.204578: g
37.221062: g
37.223415: g
37.224075: g
37.233612: g
37.238304: a
37.243946: g
37.278374: g
37.281010: b
37.310158: g
37.313644: g
37.354668: g
37.371052: g
37.373917: g
37.421368: g
37.423908: g
37.428486: b
37.429905: g
37.460495: g
37.461910: g
37.463257: g
37.472103: g
37.479118: g
37.491112: g
37.502075: g
37.503338: g
37.508545: g
37.529629: g
37.530426: g
37.537815: g
37.561146: g
37.577152: a
37.580097: g
37.583504: g
37.584904: g
37.604893: g
37.613499: g
37.613739: b
37.619541: g
37.621475: g
37.622410: g
37.623833: g
37.625393: g
37.625423: g
37.627419: g
37.657982: g
37.658955: b
37.678307: b
37.703426: g
37.718067: g
37.720047: g
37.749519: g
37.757805: g
37.761230: g
37.780827: g
37.783081: g
37.784393: g
37.796394: g
37.811344: g
37.846508: g
37.855904: g
37.874840: g
37.883625: g
37.885063: g
37.904274: g
37.913845: b
37.921368: g
37.927387: b
37.963234: g
37.969299: g
37.982162: g
38.008507: g
38.016438: a
38.026436: g
38.033470: a
38.038158: g
38.042034: g
38.084099: g
38.088005: g
38.113258: g
38.120602: b
38.136360: g
38.159687: g
38.162472: g
38.186596: a
38.198700: g
38.203934: g
38.206394: a
38.224312: g
38.236279: g
38.237831: g
38.240395: g
38.266785: g
38.268024: g
38.286259: g
38.303379: g
38.307068: g
38.308361: g
38.315681: b
38.318150: g
38.318901: g
38.383343: g
38.395519: g
38.399097: g
38.404018: g
38.413063: g
38.439869: g
38.464848: g
38.481182: g
38.493832: g
38.504791: a
38.542728: g
38.590137: g
38.608341: g
38.622112: g
38.624474: b
38.628826: g
38.630497: g
38.633167: g
38.633812: g
38.640293: g
38.644108: g
38.649632: g
38.702667: b
38.704445: g
38.712334: g
38.715309: g
38.717327: g
38.725677: g
38.740784: g
38.743809: g
38.743851: g
38.768852: g
38.769711: g
38.775394: g
38.779270: a
38.800400: a
38.800995: g
38.813843: g
38.829426: g
38.839115: g
38.862122: g
38.885540: g
38.888226: g
38.889050: a
38.916550: g
38.928783: g
38.933529: g
38.935493: g
38.963669: g
38.978336: g
38.986359: g
38.994240: g
38.995121: g
39.024731: g
39.032837: g
39.033215: g
39.065605: g
39.096447: g
39.098152: g
39.103954: a
39.109638: g
39.147629: g
39.186111: g
39.232029: g
39.282875: g
39.310043: a
39.342834: g
39.351967: g
39.376469: a
39.467754: g
39.480701: g
39.523895: g
39.555759: g
39.565945: g
39.612206: g
39.648865: g
39.664452: a
39.684784: g
39.708107: g
39.735268: g
39.736488: g
39.756092: g
39.759518: g
39.762100: g
39.773930: g
39.811489: g
39.823708: g
39.832481: g
39.844601: g
39.845501: g
39.861626: g
39.862667: g
39.878864: g
39.898651: g
39.910332: g
39.912731: g
39.925117: g
39.926891: g
39.927670: g
39.963833: g
39.975021: g
39.980206: a
39.987011: g
40.002880: g
40.058071: g
40.094421: g
40.096684: g
40.113609: b
40.115841: g
40.139877: g
40.191715: g
40.202480: g
40.212570: g
40.243263: a
40.248928: g
40.262325: g
40.315231: g
40.315445: g
40.315964: g
40.317257: g
40.338955: g
40.347271: g
40.354271: g
40.435989: g
40.439255: g
40.457825: a
40.473560: g
40.491974: g
40.537132: g
40.544975: g
40.547871: g
40.579346: g
40.583958: g
40.588085: g
40.596561: g
40.596931: g
40.653847: g
40.667221: g
40.697617: g
40.704147: b
40.727383: g
40.740799: g
40.742920: g
40.750214: g
40.782501: g
40.786522: g
40.810699: g
40.828110: g
40.870956: g
40.900261: g
40.945168: g
41.006603: g
41.009296: g
41.015553: a
41.060593: g
41.062450: a
41.083023: g
41.116364: g
41.121105: g
41.124901: g
41.136745: g
41.151928: g
41.180561: g
41.186211: g
41.247139: g
41.261574: g
41.263451: g
41.265324: g
41.272106: g
41.286404: g
41.327324: g
41.330063: g
41.340099: g
41.366222: g
41.384979: a
41.401714: g
41.419945: g
41.441513: g
41.475895: g
41.481453: g
41.494488: g
41.503574: g
41.507938: g
41.528542: g
41.566628: g
41.585091: g
41.637554: g
41.656967: g
41.675491: g
41.680668: a
41.692867: g
41.694321: a
41.761517: g
41.788818: g
41.795513: g
41.808609: g
41.824982: g
41.848446: g
41.854755: g
41.857342: g
41.872734: g
41.890282: g
41.914696: g
41.919380: g
41.929298: g
41.938900: g
41.971367: a
41.987427: g
41.987701: g
41.988182: g
41.995693: g
42.027542: g
42.107529: g
42.126537: g
42.199329: g
42.219601: g
42.256714: g
42.260902: g
42.327709: g
42.337166: g
42.383427: g
42.390236: g
42.430012: g
42.438919: g
42.445843: g
42.473381: g
42.532959: g
42.566727: g
42.577148: g
42.580345: g
42.586227: g
42.586315: g
42.591850: g
42.595860: g
42.607819: g
42.670769: g
42.712143: g
42.728802: g
42.735649: g
42.737274: g
42.741535: a
42.747501: g
42.748386: g
42.778667: g
42.815552: g
42.833645: g
42.844460: g
42.845291: g
42.891670: g
42.919147: g
42.929428: g
42.940701: g
42.946808: g
42.957748: g
42.965080: a
42.970917: g
42.990669: a
43.009464: g
43.020977: g
43.030731: b
43.060043: b
43.073715: g
43.119358: g
43.144817: g
43.162197: g
43.163269: g
43.182106: g
43.184250: a
43.204384: g
43.208408: a
43.218918: g
43.226402: g
43.236095: g
43.244553: g
43.283516: g
43.298393: g
43.331337: g
43.368763: g
43.423637: g
43.433849: g
43.436619: g
43.486607: g
43.501968: g
43.511963: a
43.553360: g
43.570698: g
43.577282: g
43.615719: g
43.632259: g
43.652607: g
43.654968: g
43.663334: g
43.674423: b
43.706688: g
43.712002: g
43.742466: g
43.751537: g
43.755531: g
43.792755: b
43.805916: g
43.807270: g
43.845356: g
43.874596: g
43.874866: g
43.885185: a
43.898350: g
43.948666: g
43.950291: g
43.971329: a
44.001270: g
44.091885: g
44.109810: g
44.118847: g
44.166679: g
44.171558: g
44.213589: g
44.243351: g
44.248096: g
44.263489: g
44.268322: g
44.271263: b
44.308613: g
44.310814: g
44.331120: g
44.344700: g
44.346752: g
44.366615: g
44.380222: g
44.433903: g
44.498955: g
44.528282: g
44.548512: g
44.558079: g
44.575058: g
44.589729: g
44.620342: a
44.678165: g
44.700176: g
44.755379: g
44.771873: g
44.820316: g
44.824520: g
44.848862: g
44.850502: g
44.850842: g
44.907249: g
44.908169: g
44.917313: g
44.925991: g
44.966434: g
44.973377: g
44.979992: g
45.004162: g
45.036598: g
45.043144: g
45.146584: g
45.177528: b
45.192444: g
45.192482: g
45.277012: g
45.330128: g
45.337048: g
45.354519: g
45.359493: g
45.374020: g
45.392132: g
45.402351: g
45.438622: g
45.453133: b
45.462605: g
45.515278: g
45.551979: g
45.552204: g
45.558491: g
45.574455: g
45.626133: g
45.630482: a
45.686718: b
45.687469: g
45.696178: g
45.703014: g
45.746788: g
45.756023: g
45.786171: g
45.804409: g
45.816303: g
45.820080: g
45.866402: g
45.884045: g
45.893368: g
45.944401: g
45.967285: g
46.035973: g
46.056362: g
46.093296: g
46.098164: g
46.099712: g
46.113667: b
46.129539: g
46.161407: g
46.203964: g
46.234684: g
46.252831: g
46.266350: g
46.276566: g
46.278568: g
46.305603: g
46.426414: g
46.507717: b
46.538548: g
46.585857: g
46.604015: g
46.672806: g
46.674961: g
46.724236: g
46.726940: g
46.745121: a
46.777481: g
46.869720: a
46.882145: g
46.917507: g
46.977718: g
46.980412: a
47.021114: g
47.024010: g
47.038441: g
47.044266: g
47.138554: g
47.151211: g
47.161247: g
47.186096: g
47.226902: g
47.235359: g
47.249950: g
47.287891: g
47.319454: a
47.338200: g
47.358086: g
47.376823: a
47.436939: g
47.471722: g
47.554817: g
47.601875: g
47.604061: g
47.625347: g
47.630268: g
47.658257: g
47.689880: g
47.749073: g
47.763588: g
47.837437: g
47.848106: g
47.849598: g
47.862827: a
47.872715: a
47.884422: g
47.921600: g
47.985672: g
47.986122: g
47.996628: g
48.022301: g
48.159519: a
48.177998: g
48.187683: g
48.190727: g
48.237980: g
48.256065: g
48.390800: g
48.456970: g
48.458099: g
48.472317: g
48.500595: g
48.642292: g
48.661049: g
48.683174: a
48.718033: g
48.721329: g
48.792290: b
48.805969: g
48.809963: g
48.841213: g
48.857082: a
48.903721: g
48.913033: g
48.913589: g
48.943008: g
48.943024: g
49.011856: b
49.015549: g
49.024006: g
49.032738: g
49.074291: g
49.163139: g
49.217476: g
49.261028: a
49.279537: g
49.345310: g
49.351402: g
49.481319: g
49.481319: g
49.505409: g
49.552895: g
49.571045: a
49.580193: g
49.583393: g
49.600498: g
49.625210: g
49.645367: g
49.652203: g
49.699375: g
49.703362: g
49.709934: g
49.740234: g
49.843742: g
49.886917: g
49.889725: g
49.904922: a
50.010353: g
50.017918: g
50.075436: a
50.192223: g
50.221298: g
50.221985: g
50.343002: g
50.435265: g
50.436134: g
50.471481: g
50.490417: g
50.511417: g
50.516884: g
50.519867: g
50.521591: a
50.582275: g
50.628227: g
50.657047: g
50.672161: g
50.743935: g
50.795002: a
50.798618: g
50.806286: g
50.810005: g
50.860455: g
50.868149: g
50.872059: g
50.914356: g
50.950966: g
51.016541: g
51.085457: g
51.148548: g
51.152252: g
51.208073: g
51.332352: b
51.384315: g
51.400944: g
51.473484: a
51.534016: g
51.535770: g
51.545341: g
51.555775: g
51.582699: g
51.584774: g
51.585384: g
51.606995: g
51.611801: g
51.629623: g
51.874020: g
51.902512: b
51.942551: g
51.960960: g
51.962543: g
51.994644: g
52.029022: g
52.039722: g
52.050076: g
52.264973: g
52.277515: g
52.314362: g
52.409061: a
52.570477: g
52.571606: a
52.675747: g
52.915413: g
53.023056: g
53.042446: g
53.163273: g
53.215668: g
53.233143: g
53.286476: g
53.305443: b
53.513599: g
53.619099: g
53.746235: g
53.748085: g
53.878311: g
53.880180: g
54.003902: g
54.057545: g
54.237305: g
54.283894: b
54.288937: g
54.347069: g
54.375858: g
54.449894: g
54.540260: g
54.546246: g
54.561798: g
54.627171: b
54.669319: g
54.740097: g
54.779633: g
54.792717: g
55.079929: g
55.520508: g
55.552715: g
55.711300: g
55.804348: b
56.092960: g
56.118294: g
56.142883: g
56.185596: g
56.205639: g
56.218250: g
56.349586: g
56.378925: g
56.470978: g
56.658886: g
56.708733: g
56.812386: g
56.846085: g
56.883556: a
56.982662: g
57.068710: g
57.094006: g
57.118225: g
57.163784: g
57.242027: g
57.289639: g
57.340511: g
57.350895: g
57.572941: g
57.609421: g
57.753307: g
57.812721: g
57.917614: g
57.927746: g
57.972496: g
58.042778: g
58.102146: g
58.118202: g
58.285294: g
58.356846: b
58.383606: g
58.499481: g
58.777225: g
58.836422: g
58.868015: g
58.927269: g
59.052937: g
59.092880: a
59.200928: g
59.278461: b
59.382355: g
59.398518: g
59.411846: g
59.414585: g
59.489212: g
59.539989: g
59.579056: g
59.629387: g
59.681591: g
59.681602: g
59.841579: a
59.976185: g
59.991085: g
60.006481: g
60.071121: g
60.101467: g
60.172871: g
60.234348: g
60.245983: g
60.262836: g
60.302635: g
60.358597: g
60.368225: g
60.386978: g
60.407227: g
60.460915: g
60.466156: g
60.728050: g
60.741341: g
61.019115: g
61.123978: g
61.166855: g
61.378418: g
61.429855: g
61.696640: g
62.136532: g
62.146091: g
62.314301: g
62.342308: g
62.362404: g
62.468914: a
62.560551: g
62.607220: g
62.611889: g
62.672501: g
62.675102: g
62.746971: g
62.864029: g
62.931973: g
62.935551: g
62.984913: g
63.416512: g
63.575634: g
63.812340: g
63.812946: b
63.873524: g
64.066544: g
64.118607: g
64.461258: g
64.512291: g
64.578377: g
64.592598: g
64.601028: g
64.666054: a
64.838409: g
65.186089: b
65.200569: g
65.540092: g
65.663170: g
66.133308: g
66.201218: g
66.358200: g
66.377563: g
66.432495: g
66.597824: g
66.866173: g
66.970619: g
67.046722: g
67.126923: g
67.295097: g
67.477295: g
67.814049: g
68.127136: g
68.285751: g
68.548714: g
68.579407: g
68.676773: g
69.082069: g
69.154121: g
69.202576: g
69.388519: g
69.582718: g
70.163574: g
70.313232: g
70.344307: g
70.580994: g
70.862640: g
71.067169: g
71.377289: g
71.437004: g
71.638809: g
71.671974: g
71.734520: g
72.130013: g
72.363342: g
72.393539: g
72.558075: g
72.573318: g
72.755974: g
72.762794: g
72.903435: g
72.977242: b
72.977242: b
73.221962: g
73.253662: g
73.626915: g
73.758629: g
74.031883: g
74.042259: g
74.140770: g
74.185699: g
74.841896: g
74.981178: g
75.291122: g
75.789597: g
76.253235: g
76.273979: g
76.423691: g
76.486755: g
76.873482: g
77.032150: g
77.655449: g
78.565491: g
78.773750: g
79.093941: g
79.260345: g
79.415062: b
79.484329: g
80.822762: g
80.870552: g
81.103722: b
81.332932: g
83.265587: g
83.344406: g
83.395050: g
84.638840: g
84.878815: g
85.186394: g
85.243263: g
85.342606: g
85.609016: g
86.095863: g
86.999077: g
88.375793: g
89.845772: g
91.140121: g
91.400612: g
91.410408: g
92.142738: g
94.067421: g
95.506943: g
96.824066: g
98.269173: g
105.452553: g
110.631363: g
112.307739: g
116.192337: g
122.949738: g
146.087891: g
154.615173: g
176.781021: g

k-nearest neighbour target function scores:
b - 0.000000
a - 0.000000
g - 0.346058

Raw score: -0.346058


-----------------------

Probability based scoring:

-----------------------

Expected scores:-

 Probability of a NON-BETA BARREL protein with this score: 0.866500
 ExpDataBBTM_score: -0.850720
 ExpDataBBTM_ratio: -4.005719
 ExpDataE-value: 6.065500

Conclusion: BBMP

------------------------
