# Supplementary material for: TMB-Hunt: An amino acid composition based method to screen proteomes for beta-barrel transmembrane proteins
Source: BMC Bioinformatics. 2005 Mar 15;6:56. doi: 10.1186/1471-2105-6-56 (PMC1274253; doi:10.1186/1471-2105-6-56)
Supplement: Additional File 1 — TMB-Hunt source code and training sets [file 1471-2105-6-56-S1.tar › TMB_Hunt_1.0/outputs/output3]

GA vector:
0: 6.166000	1: 17.934000	2: 6.112000	3: 11.212000	4: 11.320000	5: 13.321999	6: 12.182000	7: 7.546000	8: 7.296000	9: 3.836000	10: 11.656001	11: 9.034000	12: 9.658000	13: 10.324000	14: 8.620001	15: 7.316000	16: 12.728000	17: 12.964000	18: 13.872000	19: 6.844000	


Sorted items:

15.291901: g
16.370813: g
16.596394: g
17.005497: a
17.178099: g
17.366081: g
17.393751: g
17.528160: g
17.589037: g
17.599665: g
17.633501: g
17.782999: g
17.825821: g
18.102709: g
18.220499: g
18.226515: g
18.248026: g
18.282000: g
18.308233: g
18.421247: g
18.432701: g
18.844347: g
18.919653: b
18.989754: g
18.996067: g
18.998941: g
19.027624: g
19.073332: g
19.086981: g
19.105854: g
19.136469: g
19.206285: g
19.236183: g
19.341999: g
19.389915: g
19.425135: g
19.425495: g
19.471443: g
19.478350: g
19.512396: g
19.518938: g
19.618582: g
19.637096: g
19.663931: g
19.736986: g
19.746962: g
19.801605: g
19.826370: g
19.837765: g
19.838886: g
20.021841: g
20.095005: g
20.101137: b
20.101425: g
20.186354: g
20.248552: g
20.313435: g
20.316586: b
20.362024: g
20.382828: g
20.385973: g
20.404850: g
20.406210: g
20.445557: g
20.457157: g
20.464140: g
20.482170: g
20.513439: g
20.522678: g
20.560699: g
20.606422: a
20.609734: g
20.665869: g
20.722908: g
20.724323: g
20.767574: g
20.773821: g
20.776672: g
20.786547: g
20.792952: g
20.813303: g
20.823664: g
20.826677: g
20.830843: a
20.854284: g
20.861567: g
20.898338: g
20.927586: g
20.987188: g
21.034113: g
21.036482: g
21.049013: g
21.090092: g
21.109272: g
21.123814: g
21.135441: g
21.187847: g
21.208334: g
21.253082: g
21.261763: g
21.269928: g
21.287922: g
21.293953: g
21.314627: g
21.333488: g
21.353046: g
21.354580: g
21.356340: g
21.367487: g
21.395096: g
21.411978: g
21.425184: g
21.427567: g
21.461874: g
21.514282: g
21.530037: g
21.549963: g
21.584455: g
21.610283: g
21.627775: g
21.642965: g
21.649488: g
21.652817: g
21.688808: g
21.735987: g
21.794397: g
21.797308: g
21.806698: g
21.893200: g
21.919123: a
21.934380: g
21.944078: g
21.955359: g
21.970390: g
21.992237: a
22.036640: g
22.053307: b
22.076370: g
22.094477: g
22.101965: g
22.119217: g
22.142630: g
22.142790: g
22.153872: a
22.182043: g
22.187044: g
22.205793: g
22.262920: g
22.270872: g
22.313284: g
22.314259: g
22.321604: g
22.329039: g
22.330179: g
22.337736: a
22.372963: g
22.380730: g
22.400988: g
22.418926: g
22.420692: g
22.444162: g
22.448555: g
22.472935: g
22.475414: g
22.484726: g
22.484783: g
22.498688: g
22.512974: g
22.514105: g
22.520521: g
22.545364: g
22.566685: g
22.586689: g
22.596933: g
22.638811: g
22.641699: g
22.654499: b
22.667379: b
22.684891: g
22.696568: g
22.709925: g
22.720806: g
22.767395: g
22.780861: g
22.793097: a
22.793102: g
22.794910: g
22.807995: g
22.843632: g
22.857864: g
22.890722: g
22.894390: g
22.900509: g
22.902929: g
22.927908: g
23.001041: g
23.031267: g
23.034983: g
23.047712: g
23.072819: g
23.075630: g
23.091846: g
23.109421: g
23.148029: g
23.151653: g
23.162399: b
23.163664: g
23.193121: g
23.236481: g
23.237188: g
23.290173: g
23.315508: g
23.363426: g
23.387426: g
23.393431: g
23.396568: g
23.415611: g
23.427944: g
23.444387: b
23.446705: g
23.452734: g
23.455627: g
23.481565: g
23.485355: g
23.496452: g
23.514872: g
23.515760: g
23.550226: g
23.557777: g
23.566757: g
23.588287: g
23.589966: g
23.594419: g
23.597401: a
23.602200: g
23.614056: g
23.616833: g
23.628798: g
23.632555: g
23.635263: g
23.635633: g
23.647921: g
23.657970: g
23.664097: b
23.666296: g
23.671370: g
23.682024: g
23.689680: g
23.699211: g
23.716600: g
23.719378: g
23.726616: g
23.761614: g
23.763802: g
23.776081: g
23.777966: g
23.782949: a
23.784529: g
23.788370: g
23.798052: g
23.799604: g
23.803026: g
23.810270: g
23.817709: g
23.854734: g
23.857372: a
23.859251: g
23.874233: g
23.884384: g
23.889772: g
23.900843: g
23.903643: a
23.933008: g
23.945599: g
23.959946: g
23.998976: g
24.005732: g
24.014450: g
24.032692: g
24.034595: a
24.050964: g
24.110741: g
24.128082: g
24.128988: g
24.129436: g
24.143116: g
24.157597: g
24.195246: g
24.198826: g
24.203119: a
24.220047: g
24.223158: g
24.224413: g
24.231022: a
24.236824: g
24.258347: g
24.260086: g
24.262535: g
24.268511: g
24.269072: g
24.273661: g
24.290850: g
24.296810: g
24.318661: g
24.320557: g
24.333120: g
24.333845: g
24.335905: g
24.363163: g
24.373230: b
24.382061: g
24.413567: g
24.423668: b
24.425131: g
24.447529: g
24.461775: g
24.463530: g
24.465139: g
24.465767: g
24.478786: g
24.483831: g
24.503267: g
24.520271: g
24.525171: g
24.527388: g
24.531258: g
24.545633: g
24.551531: g
24.567455: g
24.581129: g
24.589729: g
24.593880: g
24.610191: g
24.615507: g
24.629398: g
24.646727: g
24.654236: a
24.683960: g
24.688286: g
24.698105: g
24.701445: g
24.703205: g
24.717890: g
24.761406: g
24.785748: a
24.786896: g
24.792488: b
24.825727: g
24.830225: g
24.833630: g
24.835539: g
24.835770: b
24.850929: g
24.858791: g
24.875973: g
24.883535: g
24.888680: g
24.898216: g
24.900343: g
24.911276: g
24.917963: g
24.928873: g
24.938433: g
24.942120: g
24.942322: a
24.949434: g
24.965334: g
24.996077: g
25.013485: g
25.020565: g
25.029778: g
25.032734: g
25.045788: g
25.052212: g
25.055635: g
25.055738: g
25.071331: g
25.113045: g
25.114916: g
25.119585: g
25.123661: g
25.135246: g
25.151108: g
25.177467: g
25.188179: g
25.205868: g
25.218132: g
25.219328: g
25.221876: g
25.234039: g
25.235010: a
25.243284: g
25.243582: g
25.273413: g
25.287561: g
25.288460: g
25.299807: g
25.308493: g
25.311375: g
25.313772: g
25.323835: g
25.328373: g
25.342693: g
25.354181: g
25.369839: g
25.386580: b
25.391508: g
25.405680: b
25.409292: g
25.422771: a
25.437525: g
25.439823: g
25.442642: b
25.450712: g
25.458475: g
25.463432: a
25.463512: g
25.464260: g
25.467840: g
25.472897: g
25.474474: g
25.491177: g
25.510241: g
25.527563: g
25.532299: g
25.542318: g
25.555878: g
25.597645: g
25.600658: a
25.607121: g
25.608999: g
25.644587: g
25.667549: g
25.696415: g
25.699821: a
25.703899: g
25.730507: g
25.736376: b
25.747427: g
25.758539: g
25.765882: g
25.775532: g
25.777857: g
25.783377: g
25.784071: g
25.788382: g
25.815567: g
25.818895: g
25.839024: g
25.839590: g
25.844954: g
25.849358: g
25.849615: g
25.854023: g
25.857523: g
25.864243: g
25.872974: g
25.882088: g
25.882181: g
25.899092: g
25.908813: g
25.929285: g
25.944691: a
25.953917: g
25.954161: b
25.985018: g
25.986292: g
25.994610: g
26.031328: g
26.037487: g
26.063124: g
26.065083: g
26.065868: g
26.070711: g
26.089624: g
26.090736: g
26.091284: g
26.096909: g
26.104710: g
26.108524: g
26.138624: g
26.164436: g
26.185722: g
26.196365: g
26.197891: b
26.199591: a
26.217051: g
26.222656: g
26.233925: g
26.239353: g
26.242239: g
26.252895: g
26.256884: g
26.265432: g
26.276489: g
26.284542: g
26.286274: g
26.294924: g
26.300411: g
26.309526: g
26.316044: g
26.316774: b
26.317087: g
26.320299: g
26.320982: g
26.328836: g
26.334852: g
26.342798: g
26.343519: b
26.363977: g
26.369143: g
26.371378: g
26.372967: g
26.380529: g
26.386143: g
26.388807: g
26.393772: g
26.417948: g
26.419697: g
26.434702: b
26.438869: g
26.447428: g
26.449833: g
26.467680: g
26.468699: g
26.473207: g
26.483347: g
26.490141: g
26.507278: b
26.514053: g
26.519875: g
26.542730: g
26.554092: g
26.559845: g
26.563608: g
26.572344: g
26.594303: g
26.599010: g
26.602882: g
26.611410: g
26.612129: b
26.613516: g
26.614374: g
26.626471: a
26.633915: g
26.636908: g
26.644285: g
26.649115: g
26.666790: g
26.671616: g
26.678387: g
26.683033: g
26.718616: g
26.719309: g
26.723909: g
26.730944: g
26.737963: g
26.741392: g
26.746811: g
26.748028: g
26.748951: g
26.752981: g
26.776091: g
26.779968: g
26.790182: g
26.805454: g
26.810520: g
26.843115: g
26.845186: g
26.854115: g
26.856222: g
26.857353: g
26.875656: g
26.889015: g
26.895662: b
26.909159: g
26.913921: g
26.925306: b
26.926434: g
26.928652: g
26.929007: g
26.932980: b
26.942122: b
26.943130: g
26.947657: g
26.949089: b
26.953066: g
26.954596: g
26.960407: g
26.962090: b
26.977264: g
26.980230: g
26.983187: g
26.988981: g
27.011894: g
27.034424: g
27.048635: g
27.070057: g
27.074001: g
27.084227: g
27.105297: g
27.128984: g
27.131197: g
27.132156: a
27.149595: g
27.150640: g
27.154764: b
27.158264: g
27.159195: g
27.167971: g
27.167971: g
27.174671: g
27.186646: g
27.188358: g
27.206085: g
27.226076: g
27.232967: g
27.237736: b
27.253820: g
27.260204: g
27.261162: g
27.265720: g
27.273434: g
27.275822: g
27.279470: g
27.291445: g
27.294563: g
27.300274: b
27.300390: g
27.312929: b
27.317148: b
27.319530: g
27.320639: a
27.330009: g
27.334988: g
27.342300: g
27.355305: b
27.370022: g
27.388470: g
27.393236: g
27.393339: g
27.393847: g
27.398449: g
27.408737: g
27.408863: g
27.409428: g
27.421766: g
27.427511: g
27.431845: g
27.436975: g
27.446775: b
27.458628: g
27.464117: g
27.477571: g
27.482140: a
27.499750: g
27.507671: b
27.512966: g
27.538528: g
27.538528: b
27.547009: a
27.548059: g
27.549328: g
27.550304: g
27.552879: g
27.553642: b
27.557396: g
27.568560: g
27.582254: g
27.586582: g
27.589657: g
27.606577: g
27.607649: g
27.623659: g
27.626894: g
27.628130: g
27.631067: g
27.646366: g
27.649099: g
27.667799: g
27.705395: g
27.722927: b
27.727001: g
27.731653: g
27.747501: g
27.759645: g
27.765406: g
27.766169: g
27.779703: g
27.798130: g
27.802845: g
27.813255: g
27.833572: g
27.834555: g
27.852854: g
27.871778: g
27.872923: g
27.873285: g
27.874372: g
27.876308: g
27.906536: g
27.906771: g
27.907476: g
27.916000: b
27.919125: g
27.922291: g
27.927416: g
27.935844: b
27.937063: g
27.939211: g
27.941488: g
27.942469: g
27.942667: g
27.945257: g
27.955231: g
27.958635: g
27.966421: g
27.980137: b
27.981909: g
27.991804: b
27.996016: g
28.004095: g
28.023603: g
28.037424: a
28.041059: g
28.042349: g
28.043995: g
28.073883: g
28.102991: g
28.107801: b
28.108931: g
28.110907: g
28.111351: g
28.112993: g
28.114988: g
28.115847: g
28.130085: a
28.148161: g
28.163620: g
28.174364: g
28.191061: g
28.207005: g
28.210148: g
28.217640: g
28.219198: g
28.224499: g
28.232681: g
28.238132: g
28.255756: a
28.259155: g
28.303041: g
28.321609: g
28.325684: g
28.333529: g
28.342020: a
28.345842: g
28.349155: g
28.354034: b
28.355743: b
28.367245: g
28.367970: g
28.385525: g
28.387337: g
28.392296: g
28.400244: g
28.408354: g
28.409500: g
28.413233: g
28.413776: b
28.413776: b
28.413776: b
28.422699: g
28.425388: g
28.429039: a
28.430622: g
28.434114: g
28.447578: g
28.447624: g
28.456161: g
28.464638: g
28.478193: g
28.481878: g
28.484444: g
28.492153: b
28.496040: g
28.499310: g
28.505922: g
28.509310: g
28.517443: g
28.519005: g
28.531734: g
28.541393: g
28.550617: g
28.553143: g
28.566025: g
28.567520: g
28.578047: g
28.581623: g
28.589645: g
28.594467: g
28.595091: g
28.606239: g
28.611065: g
28.611841: g
28.613548: g
28.617514: g
28.618299: g
28.619379: b
28.624577: b
28.625137: g
28.626186: g
28.627827: g
28.665810: g
28.676634: a
28.680864: a
28.708305: g
28.709137: g
28.727514: g
28.738722: g
28.744343: b
28.744669: g
28.746717: g
28.748449: g
28.752567: g
28.757967: g
28.779995: g
28.786140: g
28.809155: g
28.816069: g
28.820799: g
28.828737: g
28.833210: g
28.836775: g
28.843552: g
28.844799: g
28.847570: g
28.860073: g
28.872469: g
28.876049: g
28.882576: b
28.892086: g
28.898720: g
28.905840: g
28.906116: g
28.908524: g
28.913078: g
28.919399: g
28.936607: g
28.937635: g
28.944157: g
28.948709: b
28.958639: g
28.964613: g
28.971699: g
28.974537: g
28.987925: g
28.993183: b
29.005230: g
29.006310: g
29.008808: g
29.016317: g
29.020216: b
29.020796: g
29.044485: g
29.059103: g
29.066048: g
29.071123: g
29.087156: g
29.088369: g
29.090876: g
29.103445: b
29.108385: g
29.123180: b
29.126278: g
29.144791: g
29.145449: g
29.146593: g
29.146872: a
29.152620: g
29.168589: b
29.178431: g
29.189915: g
29.197222: g
29.204283: b
29.207655: g
29.211699: g
29.212606: g
29.213121: g
29.214373: g
29.220419: g
29.226204: b
29.228981: g
29.236879: g
29.272316: g
29.273558: g
29.278919: g
29.295639: g
29.300896: g
29.303909: a
29.307827: a
29.312134: g
29.319958: g
29.339727: g
29.340160: b
29.347401: b
29.353184: g
29.365892: g
29.377594: g
29.378542: g
29.402563: g
29.411299: g
29.430538: g
29.437319: g
29.439816: g
29.466007: g
29.471964: g
29.475334: a
29.477940: g
29.479658: a
29.506931: g
29.517328: g
29.523533: g
29.533846: g
29.536415: b
29.536554: g
29.546871: g
29.547115: g
29.557781: b
29.561291: g
29.565111: g
29.568718: g
29.573893: g
29.583216: b
29.597853: a
29.602049: a
29.605244: g
29.606697: g
29.609127: g
29.615992: g
29.633408: g
29.647751: g
29.649418: g
29.654564: g
29.656498: g
29.672058: g
29.674927: g
29.679358: b
29.680290: g
29.681536: g
29.695848: g
29.699265: a
29.701580: g
29.701693: g
29.706947: g
29.717241: g
29.721144: g
29.724182: g
29.730160: a
29.732309: g
29.743883: g
29.744089: g
29.744833: g
29.750694: g
29.765724: g
29.765776: g
29.766855: g
29.773252: g
29.779478: b
29.782438: b
29.785471: b
29.789257: g
29.793472: g
29.796373: b
29.803337: g
29.806755: g
29.807474: g
29.817286: g
29.821165: g
29.833679: g
29.850306: g
29.851189: g
29.861324: b
29.868828: g
29.884659: g
29.892574: g
29.894621: g
29.898308: b
29.912601: g
29.913816: g
29.920626: g
29.923424: g
29.924900: g
29.925041: a
29.926968: b
29.935907: g
29.941505: g
29.942415: g
29.948147: g
29.963564: b
29.973207: g
29.985706: g
29.987106: g
29.992695: a
29.995411: g
29.999552: g
30.002024: g
30.002172: g
30.004347: g
30.010248: g
30.011641: g
30.015085: g
30.022709: a
30.025896: g
30.035683: g
30.039034: g
30.042873: g
30.044189: g
30.047207: g
30.060307: g
30.071846: g
30.077726: g
30.077984: g
30.087620: b
30.095753: g
30.100843: b
30.105959: g
30.110579: g
30.120901: g
30.153500: g
30.169634: b
30.189394: g
30.196615: g
30.198486: g
30.217789: g
30.217854: g
30.219519: g
30.226959: g
30.238321: g
30.252151: b
30.258354: g
30.263239: b
30.266241: g
30.278316: g
30.280199: g
30.280321: g
30.300941: b
30.302055: b
30.307920: g
30.309149: g
30.310406: g
30.313551: g
30.317272: g
30.321053: g
30.322010: g
30.360630: g
30.368910: g
30.371008: g
30.372080: g
30.374132: g
30.377474: g
30.403831: g
30.414433: g
30.417475: g
30.425289: g
30.426935: g
30.428267: g
30.438997: g
30.440020: g
30.440199: g
30.449629: g
30.453770: g
30.454226: g
30.456852: g
30.460493: g
30.462570: g
30.468449: g
30.476446: g
30.489201: b
30.491451: g
30.495028: b
30.502932: g
30.510019: g
30.514656: g
30.532928: g
30.539001: g
30.539846: g
30.543653: a
30.545900: g
30.568933: g
30.571190: g
30.586561: g
30.607878: g
30.630871: g
30.640442: g
30.642286: g
30.645126: g
30.652617: a
30.660816: g
30.672882: g
30.679951: g
30.692543: g
30.718830: g
30.731050: g
30.741325: g
30.751276: g
30.754606: g
30.764168: g
30.766899: g
30.791176: g
30.791229: g
30.802660: g
30.804121: g
30.812393: g
30.813305: g
30.818769: a
30.827024: g
30.856358: g
30.857662: g
30.862574: g
30.875372: g
30.883183: g
30.898006: a
30.904915: g
30.905581: g
30.909409: g
30.910147: a
30.912569: g
30.918253: g
30.921122: g
30.921623: g
30.923634: b
30.925652: g
30.933279: b
30.943741: g
30.957649: g
30.963865: g
30.970827: g
30.975048: g
30.983250: b
30.989519: g
30.996580: g
31.007263: g
31.007521: g
31.025505: g
31.025822: g
31.030548: a
31.039288: g
31.052563: g
31.066500: g
31.079769: g
31.080059: g
31.081457: g
31.088604: g
31.091318: g
31.095783: g
31.104277: g
31.115763: a
31.121040: g
31.132389: g
31.150446: a
31.159405: g
31.160540: g
31.170059: a
31.177782: g
31.184244: g
31.184542: g
31.190472: a
31.211424: g
31.219273: g
31.222958: b
31.228098: g
31.234911: g
31.239906: g
31.240536: g
31.242626: g
31.252974: g
31.258533: g
31.274834: b
31.279991: g
31.283054: g
31.286848: g
31.305498: b
31.316345: g
31.321699: g
31.326807: g
31.330444: g
31.335749: g
31.337137: g
31.338442: g
31.361069: g
31.370728: g
31.372402: g
31.379536: g
31.386932: b
31.411579: b
31.420284: a
31.430309: g
31.450960: g
31.452728: g
31.458710: g
31.466228: b
31.469618: b
31.471901: g
31.479567: g
31.489769: b
31.501715: g
31.511728: g
31.519354: g
31.548996: g
31.550089: g
31.559151: g
31.559980: g
31.565002: b
31.567390: g
31.580549: g
31.600554: g
31.624029: b
31.648539: b
31.651583: g
31.656487: g
31.670708: g
31.682333: g
31.718401: b
31.723270: g
31.734072: b
31.738283: b
31.741142: g
31.744299: g
31.746666: b
31.767466: g
31.777994: g
31.783796: g
31.794102: g
31.797260: b
31.807432: g
31.808374: b
31.812243: g
31.815475: a
31.824841: g
31.825380: g
31.828283: g
31.844919: g
31.848747: g
31.866505: b
31.866562: g
31.867893: g
31.873423: g
31.879868: g
31.904623: g
31.929476: g
31.940638: g
31.941158: g
31.946579: a
31.946901: g
31.949545: g
31.952227: g
31.970541: g
31.972710: a
31.980312: g
31.981789: g
32.000072: g
32.010563: g
32.024700: g
32.026737: b
32.049164: g
32.061440: g
32.062691: g
32.073296: g
32.080315: g
32.081219: g
32.094368: g
32.099545: b
32.099899: g
32.116978: g
32.125477: g
32.130249: g
32.134281: g
32.134830: g
32.139496: g
32.156330: g
32.181561: g
32.196972: g
32.202335: g
32.203323: g
32.207005: g
32.207161: g
32.217388: g
32.228664: b
32.235077: g
32.245758: g
32.253700: g
32.261494: a
32.261929: g
32.268028: g
32.270798: g
32.275249: g
32.275898: g
32.276844: b
32.276886: g
32.277843: g
32.279510: g
32.316936: g
32.324150: g
32.334023: g
32.334713: a
32.346909: g
32.362663: g
32.364311: g
32.371227: g
32.386177: g
32.392433: g
32.399471: g
32.399918: g
32.406551: a
32.406590: g
32.410744: g
32.419842: g
32.425117: g
32.436264: g
32.444206: b
32.446514: g
32.463600: g
32.464233: b
32.468220: g
32.488132: g
32.499146: g
32.499722: g
32.503273: g
32.512577: g
32.513027: g
32.513657: g
32.514194: g
32.523460: g
32.523556: g
32.524281: g
32.556210: g
32.566593: g
32.568314: g
32.571484: g
32.575207: g
32.581539: g
32.586002: g
32.590836: g
32.603050: g
32.623001: g
32.624931: a
32.626026: b
32.637543: b
32.642883: g
32.652092: g
32.661938: g
32.667728: g
32.679298: g
32.687416: g
32.690247: g
32.692722: g
32.711262: g
32.713379: g
32.717857: g
32.726658: g
32.731583: g
32.770405: g
32.773052: g
32.791374: g
32.814098: g
32.825035: g
32.825615: g
32.845013: a
32.856144: a
32.882751: g
32.886562: g
32.903542: g
32.904457: g
32.904667: g
32.908375: b
32.909557: b
32.920116: g
32.926525: g
32.934437: g
32.943317: g
32.945786: g
32.967579: g
32.968460: g
32.968884: g
32.968899: g
32.997921: g
32.998276: g
33.000435: g
33.004295: g
33.023560: g
33.025143: g
33.032974: g
33.034515: g
33.036423: g
33.043488: g
33.048450: g
33.057167: g
33.061996: g
33.084618: g
33.085575: g
33.090015: b
33.113045: g
33.115147: g
33.125790: g
33.129082: g
33.129082: g
33.129585: g
33.130592: g
33.136578: g
33.147476: a
33.165226: g
33.166378: g
33.166927: g
33.180229: g
33.190048: g
33.194420: g
33.204407: g
33.205795: g
33.206558: g
33.236710: g
33.240658: g
33.249340: g
33.253880: b
33.256847: b
33.270565: g
33.286419: g
33.299404: g
33.307037: g
33.313801: g
33.319027: g
33.319427: g
33.335510: g
33.367168: g
33.389816: g
33.396126: g
33.416100: a
33.417145: b
33.422981: b
33.431812: g
33.436977: g
33.437820: g
33.444626: b
33.455853: g
33.461403: b
33.464180: g
33.464401: g
33.464901: a
33.495171: g
33.495842: g
33.496735: g
33.500340: g
33.502243: g
33.504627: g
33.507351: g
33.523056: g
33.524696: g
33.534107: g
33.536434: g
33.553547: g
33.554058: g
33.569408: g
33.571728: g
33.578903: g
33.617901: g
33.631832: b
33.665348: g
33.670204: a
33.677410: b
33.682026: g
33.704426: g
33.704544: g
33.704998: g
33.713257: g
33.717709: g
33.722721: g
33.734962: g
33.736340: b
33.747406: g
33.752068: g
33.761726: g
33.767525: a
33.795563: a
33.813412: g
33.820381: g
33.822575: g
33.824364: g
33.825817: g
33.828842: g
33.835915: a
33.884041: g
33.888672: g
33.892872: g
33.907711: g
33.920181: g
33.921257: g
33.922832: b
33.931618: b
33.936050: a
33.943207: g
33.943382: g
33.960480: b
33.961163: g
33.961327: g
33.968933: b
33.982983: a
33.990486: g
33.991879: g
33.993748: g
34.014412: g
34.023949: g
34.029900: g
34.031689: g
34.045036: g
34.057007: g
34.065968: g
34.078964: g
34.083408: g
34.098087: g
34.100731: a
34.111897: g
34.116711: b
34.137207: g
34.147396: g
34.155342: g
34.184677: a
34.187332: g
34.188591: g
34.192554: g
34.199108: g
34.202908: g
34.206131: g
34.207592: a
34.233814: g
34.234360: a
34.234985: g
34.240963: b
34.249214: g
34.250648: a
34.252247: g
34.253555: b
34.271011: g
34.280037: g
34.284275: g
34.288811: g
34.290932: g
34.292843: g
34.293610: g
34.296036: g
34.311749: g
34.314323: g
34.319992: g
34.341648: g
34.345940: a
34.354023: g
34.391235: g
34.416779: g
34.418465: b
34.430359: g
34.434818: g
34.435448: g
34.442551: g
34.446205: g
34.467930: g
34.488503: g
34.493111: b
34.500999: g
34.508045: g
34.512943: g
34.518242: g
34.520851: g
34.542412: b
34.543583: g
34.545731: g
34.547318: g
34.555840: g
34.587086: a
34.588825: g
34.592503: g
34.613552: b
34.613743: g
34.620029: g
34.655792: g
34.660061: g
34.667427: g
34.680069: g
34.689804: g
34.696732: g
34.697918: g
34.699856: g
34.702019: g
34.704674: g
34.705925: g
34.713379: g
34.726448: g
34.727867: g
34.744114: g
34.744385: a
34.750847: g
34.753941: g
34.763584: g
34.783424: g
34.790077: g
34.791466: g
34.793167: g
34.798489: g
34.802834: g
34.811638: g
34.813820: g
34.814075: g
34.814880: g
34.821613: g
34.831005: a
34.834995: g
34.835888: g
34.836651: g
34.841553: g
34.842525: g
34.846031: g
34.855492: g
34.871017: g
34.874306: g
34.879410: g
34.887218: g
34.894535: g
34.900806: g
34.902378: g
34.921761: g
34.923344: g
34.928005: g
34.957626: g
34.966038: a
34.971550: g
34.974667: g
34.975452: g
34.976345: g
34.993568: b
34.996994: g
34.998112: g
35.011292: g
35.018684: g
35.019955: g
35.055565: g
35.058159: g
35.064682: g
35.066360: g
35.075233: g
35.086910: g
35.088348: g
35.096222: g
35.119400: g
35.124134: g
35.124336: g
35.144623: g
35.146477: g
35.189484: b
35.193340: g
35.201180: g
35.231926: g
35.234695: g
35.242096: g
35.262039: g
35.263275: g
35.279373: g
35.283268: g
35.284267: a
35.292297: g
35.296341: g
35.298203: g
35.298855: g
35.302036: g
35.306503: g
35.321873: g
35.332478: a
35.341686: g
35.346966: g
35.352280: a
35.360107: g
35.380211: g
35.382008: g
35.390751: g
35.424709: g
35.436680: g
35.444637: g
35.465557: g
35.471035: g
35.472599: g
35.480740: g
35.499420: g
35.504475: g
35.514549: g
35.522507: g
35.535397: g
35.539066: g
35.546719: g
35.555782: g
35.558453: g
35.563885: g
35.585781: g
35.590378: g
35.598858: g
35.629898: b
35.634129: a
35.644630: b
35.667965: g
35.670227: g
35.686016: g
35.693615: g
35.715164: g
35.717625: g
35.727802: a
35.735500: g
35.746971: g
35.748291: g
35.756798: g
35.768459: g
35.802944: b
35.808907: g
35.821434: a
35.822609: g
35.850777: g
35.852436: a
35.862461: g
35.893223: g
35.893471: g
35.898075: g
35.939957: g
35.958614: g
35.966030: g
35.969513: g
36.025536: g
36.036983: g
36.058323: g
36.066383: g
36.079773: g
36.087517: a
36.088730: g
36.095146: g
36.098396: g
36.101322: a
36.110580: g
36.117241: g
36.133617: g
36.144180: g
36.150974: g
36.154217: g
36.167686: g
36.170395: g
36.194569: g
36.195862: g
36.200089: g
36.200172: g
36.202774: g
36.232655: g
36.241772: g
36.249294: g
36.251541: g
36.254101: g
36.259071: g
36.271591: g
36.276913: g
36.280769: g
36.281281: g
36.282940: g
36.283005: g
36.294613: g
36.326057: g
36.339935: g
36.341427: g
36.350296: g
36.354179: a
36.384460: a
36.395378: g
36.405575: g
36.410778: g
36.442722: g
36.453835: g
36.455524: g
36.463909: g
36.486656: g
36.497478: g
36.520126: a
36.535866: b
36.575237: g
36.576008: g
36.597523: g
36.603790: g
36.611881: g
36.614136: g
36.616722: g
36.623337: g
36.631268: g
36.631424: g
36.662849: g
36.668072: g
36.689644: g
36.697834: b
36.715588: g
36.721832: g
36.742039: g
36.751637: g
36.781616: g
36.794991: b
36.801964: g
36.807659: g
36.824894: g
36.827755: g
36.835262: g
36.847511: g
36.854031: g
36.859295: g
36.861172: a
36.867432: g
36.880569: g
36.881836: g
36.883774: g
36.894287: g
36.912506: g
36.925468: g
36.939083: g
36.939400: g
36.943146: g
36.975739: g
36.979038: g
36.988998: g
36.990341: g
36.992882: g
37.005924: g
37.007320: g
37.009674: a
37.046154: g
37.048199: g
37.049267: g
37.063301: b
37.109581: g
37.121857: g
37.127361: g
37.131832: g
37.135700: g
37.139755: g
37.148357: g
37.158802: g
37.179226: g
37.184887: g
37.188965: g
37.194675: g
37.199089: g
37.208038: g
37.215172: g
37.224239: b
37.235073: g
37.250233: b
37.258064: g
37.258327: g
37.262020: g
37.263988: g
37.280293: g
37.283703: g
37.285477: g
37.289555: g
37.290764: g
37.294216: g
37.312271: g
37.314087: g
37.352036: g
37.375183: g
37.378590: b
37.402431: g
37.405300: g
37.411259: g
37.418594: g
37.423874: g
37.431976: g
37.445591: g
37.456581: g
37.462467: g
37.479610: g
37.516544: b
37.519672: a
37.535542: a
37.562374: g
37.579136: g
37.584545: g
37.591103: g
37.591286: g
37.600903: g
37.613525: a
37.617813: g
37.629555: g
37.632965: g
37.639076: g
37.683990: g
37.689281: g
37.711590: g
37.713261: g
37.723087: b
37.730255: g
37.738911: g
37.742062: g
37.761456: g
37.772259: b
37.784416: g
37.787086: g
37.787224: g
37.801895: a
37.807667: g
37.862354: g
37.932930: g
37.936920: g
37.953503: a
37.955318: g
37.956749: g
37.978962: b
37.980732: g
37.987770: g
37.991699: g
38.009743: b
38.023434: g
38.042877: g
38.047340: g
38.048306: g
38.054005: g
38.062057: g
38.085617: g
38.153019: g
38.157280: g
38.162342: g
38.172794: g
38.179554: g
38.179832: g
38.199177: g
38.201893: g
38.205883: g
38.264046: g
38.268467: a
38.270355: g
38.270897: g
38.279423: g
38.291367: g
38.300980: g
38.326176: g
38.328682: g
38.343906: g
38.372963: g
38.381725: g
38.382576: g
38.387203: g
38.392162: g
38.449501: a
38.451328: g
38.469334: g
38.487415: g
38.488506: g
38.490067: g
38.501797: g
38.504463: g
38.579983: b
38.581169: g
38.591908: g
38.649681: g
38.650051: a
38.658337: g
38.664837: a
38.674583: a
38.675659: b
38.676510: a
38.679379: g
38.681347: g
38.684906: g
38.702248: b
38.717834: g
38.760445: g
38.761738: g
38.764084: g
38.790989: g
38.817875: a
38.827084: g
38.842327: a
38.857143: g
38.872372: g
38.879421: g
38.893318: g
38.894115: g
38.898769: g
38.906406: g
38.906574: g
38.911224: g
38.912861: g
38.922203: a
38.928936: g
38.935516: g
38.983391: g
38.990692: b
38.995865: b
38.997921: g
39.003139: g
39.003906: g
39.005489: g
39.005676: g
39.008812: g
39.017746: a
39.031616: g
39.034840: g
39.038559: g
39.039234: g
39.071281: g
39.071430: g
39.097988: b
39.129196: g
39.145390: g
39.147495: g
39.147503: b
39.149940: g
39.159748: g
39.164501: g
39.184654: g
39.216290: g
39.233540: g
39.243412: g
39.270210: g
39.281654: g
39.287041: g
39.315098: g
39.335770: g
39.342003: g
39.349426: g
39.357613: b
39.361591: g
39.388916: g
39.404751: g
39.432289: g
39.432419: g
39.451500: g
39.467270: g
39.475422: g
39.486423: g
39.501720: g
39.504662: g
39.530537: g
39.569702: g
39.599045: g
39.608200: g
39.616196: g
39.630123: g
39.642189: g
39.705139: g
39.714607: g
39.719860: g
39.724434: g
39.727512: g
39.731880: g
39.742298: g
39.742748: g
39.772545: g
39.795277: g
39.801846: g
39.818512: g
39.823303: g
39.858017: g
39.903557: b
39.904381: a
39.924625: a
39.958401: g
40.001953: g
40.039673: g
40.086906: g
40.116245: g
40.119865: g
40.159237: g
40.165966: g
40.179863: g
40.208382: g
40.230221: g
40.235352: g
40.243805: g
40.255714: g
40.260071: a
40.277683: g
40.305927: g
40.316296: g
40.317677: g
40.324059: g
40.332394: g
40.335125: g
40.354115: g
40.359398: g
40.387547: b
40.392799: g
40.428818: b
40.442547: g
40.450180: g
40.452522: g
40.458626: g
40.468178: g
40.479420: g
40.496868: b
40.504768: g
40.522976: g
40.540703: g
40.551888: g
40.564026: b
40.597511: g
40.601841: g
40.628078: g
40.636738: a
40.653816: g
40.658241: g
40.660137: g
40.661312: g
40.684856: g
40.720909: g
40.784340: g
40.859509: g
40.872398: g
40.875988: g
40.896458: g
40.946583: g
40.951630: g
40.953480: b
40.985603: g
40.986008: g
41.004795: g
41.008434: g
41.018356: g
41.020691: g
41.054478: g
41.062435: g
41.072891: g
41.114635: g
41.124180: g
41.137211: g
41.147793: g
41.151134: g
41.163853: g
41.169113: g
41.199112: g
41.235992: g
41.240593: g
41.245285: g
41.248226: g
41.323593: g
41.352146: b
41.405052: g
41.428112: a
41.432194: b
41.432339: a
41.437553: g
41.469498: g
41.475761: b
41.519501: g
41.533901: b
41.536392: g
41.541439: a
41.542439: g
41.594025: b
41.604420: g
41.609104: g
41.619442: g
41.640114: g
41.647717: g
41.658260: g
41.665684: g
41.683304: g
41.748535: g
41.750000: g
41.770359: g
41.771603: g
41.778450: g
41.782898: g
41.786808: g
41.889034: g
41.905663: g
41.915188: g
41.935738: b
41.946659: g
41.955280: g
41.975006: g
41.979954: g
41.981979: g
42.008144: g
42.024921: g
42.058781: g
42.060360: g
42.124210: g
42.126621: g
42.142136: g
42.164513: g
42.189896: g
42.197517: a
42.231380: g
42.233845: g
42.237247: g
42.263161: g
42.274239: g
42.285473: g
42.319527: g
42.322567: g
42.346855: g
42.348392: g
42.350266: g
42.365410: g
42.397137: g
42.421738: g
42.451775: g
42.455208: g
42.459370: g
42.485374: g
42.494091: g
42.496033: b
42.506184: g
42.522308: g
42.549397: g
42.577408: g
42.583336: b
42.588387: g
42.593361: b
42.609444: g
42.617207: g
42.655041: a
42.664581: g
42.668667: a
42.698456: g
42.738457: g
42.766018: g
42.770515: b
42.785580: g
42.809357: g
42.817562: g
42.820965: g
42.840641: g
42.853603: g
42.866280: g
42.871769: g
42.880470: g
42.884193: g
42.905796: b
42.951546: g
42.966457: g
43.002483: g
43.009319: g
43.026711: g
43.039101: g
43.065628: g
43.070580: g
43.077358: g
43.080887: g
43.085941: g
43.133503: g
43.142925: g
43.150688: g
43.151272: g
43.161674: g
43.195370: g
43.196133: g
43.199436: g
43.203876: a
43.237442: g
43.254192: a
43.306973: g
43.322315: g
43.332188: g
43.409111: g
43.473663: g
43.500950: g
43.504963: g
43.525043: g
43.543488: g
43.556053: g
43.560825: g
43.593311: g
43.612167: g
43.631222: g
43.661308: g
43.720451: g
43.763031: g
43.812721: g
43.834274: g
43.838757: g
43.842701: g
43.877560: g
43.940250: g
43.980545: b
43.980850: g
43.987198: g
44.001282: g
44.001541: g
44.002560: g
44.017723: g
44.020477: g
44.024490: g
44.055229: b
44.109798: g
44.130917: g
44.148067: g
44.152218: g
44.164825: g
44.246986: g
44.269444: g
44.276646: g
44.286331: g
44.292271: b
44.384113: g
44.411972: g
44.412045: g
44.413403: g
44.439423: g
44.446079: g
44.468079: g
44.477737: g
44.493065: g
44.507160: g
44.543636: g
44.569607: g
44.588253: a
44.593929: g
44.601158: g
44.627972: g
44.632339: g
44.649693: a
44.687855: g
44.750500: g
44.757278: g
44.758820: g
44.763500: g
44.790348: g
44.792297: g
44.801052: g
44.814754: g
44.833927: g
44.896954: g
44.909092: a
44.943840: g
44.950455: g
44.954563: g
45.053722: g
45.056835: g
45.064648: g
45.088348: g
45.108509: g
45.120556: a
45.143154: g
45.162457: g
45.173409: g
45.181873: g
45.187027: g
45.192974: g
45.199150: g
45.238506: g
45.251999: g
45.277309: g
45.283310: g
45.288956: g
45.303131: g
45.321003: a
45.322453: g
45.389095: g
45.413555: g
45.447525: g
45.485340: a
45.490841: g
45.506237: g
45.531101: g
45.633171: g
45.645168: g
45.649097: g
45.754639: g
45.760353: g
45.773094: g
45.783287: g
45.796368: g
45.815853: g
45.828728: g
45.852943: g
45.854500: g
45.857704: g
45.876621: g
45.898087: g
45.903988: g
45.922573: g
45.933636: g
45.938107: g
46.034332: g
46.061832: g
46.070400: g
46.079567: g
46.111721: g
46.116104: g
46.124111: g
46.168518: g
46.197067: g
46.230064: g
46.231575: g
46.245312: g
46.251717: g
46.266281: b
46.279148: g
46.294250: g
46.322605: a
46.383156: g
46.403736: g
46.445251: g
46.504677: g
46.565037: g
46.605583: g
46.609261: g
46.628708: g
46.641788: g
46.653923: g
46.657188: g
46.660446: g
46.664101: g
46.665462: g
46.686985: b
46.696461: g
46.773224: g
46.797565: g
46.819958: g
46.822449: g
46.847095: g
46.860245: g
46.871159: g
46.906162: g
46.957386: g
47.001266: a
47.031227: g
47.033512: g
47.035400: g
47.039982: g
47.045094: g
47.046272: g
47.139229: g
47.139412: g
47.156990: g
47.242180: g
47.268635: g
47.313496: g
47.329800: g
47.342239: b
47.361469: g
47.394951: g
47.417747: g
47.439610: a
47.513992: g
47.628395: g
47.641319: g
47.646053: g
47.646778: g
47.649376: g
47.684772: a
47.695370: a
47.696369: g
47.710434: g
47.722454: g
47.749020: g
47.778839: g
47.879223: g
47.904690: a
47.906326: g
47.920044: g
48.067005: g
48.111416: g
48.118690: g
48.138916: g
48.153843: g
48.239693: g
48.247917: g
48.248844: g
48.312046: a
48.360722: g
48.480759: g
48.496372: g
48.504353: g
48.507221: g
48.521236: g
48.531002: a
48.535995: g
48.551945: g
48.553043: g
48.561031: g
48.595364: g
48.612083: g
48.683105: g
48.695053: g
48.705608: b
48.711308: g
48.714729: g
48.781662: g
48.793949: g
48.871769: g
48.908485: g
48.913898: g
48.978039: g
48.990574: g
49.016125: g
49.029911: g
49.051159: g
49.055260: g
49.096859: g
49.109463: b
49.145630: g
49.280170: a
49.302147: g
49.312481: g
49.348576: a
49.354805: g
49.365173: g
49.457291: g
49.470493: g
49.480518: b
49.517258: g
49.518452: g
49.667641: g
49.685734: b
49.729477: g
49.783718: g
49.806854: g
49.845299: g
49.846264: g
49.847153: g
49.884506: g
50.022713: a
50.073811: g
50.082088: g
50.137787: g
50.171692: g
50.259735: g
50.306599: g
50.372898: b
50.373611: g
50.385601: g
50.401691: g
50.450623: g
50.454411: g
50.473518: g
50.585999: g
50.595840: g
50.599308: g
50.602844: g
50.635269: g
50.760651: g
50.764809: g
50.901340: g
50.920719: g
51.003586: g
51.045341: g
51.055298: g
51.110119: g
51.116661: g
51.324551: g
51.372849: g
51.385082: g
51.402950: g
51.532310: g
51.541210: g
51.603809: g
51.697044: g
51.807667: g
51.833885: g
51.843872: g
51.844139: g
51.849083: g
51.910240: g
51.994907: g
52.037865: g
52.141003: g
52.196285: g
52.281872: g
52.300797: g
52.368484: g
52.373936: g
52.380775: g
52.381008: g
52.474449: g
52.515038: g
52.543308: g
52.598274: g
52.613258: g
52.765457: g
52.774750: g
52.807072: g
52.822327: g
52.886997: g
52.905468: g
52.929359: g
52.932411: g
52.942459: g
52.958626: g
52.977390: g
52.980328: g
53.033363: g
53.036613: g
53.080509: g
53.258427: b
53.281475: g
53.300797: g
53.355640: g
53.368828: g
53.517559: b
53.526081: g
53.657707: g
53.688797: g
53.725147: g
53.821678: g
53.869728: g
53.960419: g
53.997417: g
54.214802: a
54.216759: g
54.234612: g
54.285957: g
54.291889: g
54.342510: g
54.365780: g
54.506115: g
54.514256: g
54.541348: g
54.547295: g
54.601952: b
54.654209: g
54.684383: g
54.707420: g
54.760899: g
54.766933: b
54.813557: b
54.849098: g
54.917927: g
54.978062: g
55.019676: g
55.025990: g
55.173817: g
55.177460: g
55.207703: g
55.297352: g
55.393978: g
55.428806: g
55.433662: g
55.535007: g
55.746250: g
55.746250: g
55.765171: g
55.865639: g
55.929485: g
55.930187: g
56.020607: g
56.058186: g
56.180023: g
56.200512: g
56.274647: g
56.299011: a
56.309742: g
56.356937: g
56.375725: g
56.410175: g
56.479477: g
56.573208: g
56.654797: g
56.891052: g
56.933243: a
57.031700: g
57.087376: g
57.110889: g
57.195267: g
57.272350: g
57.322842: g
57.410320: g
57.501751: g
57.522026: g
57.567883: g
57.691376: g
57.909031: g
57.963364: g
58.312653: g
58.341274: g
58.463623: g
58.511406: g
58.513760: g
58.531746: g
58.647213: g
58.804993: g
58.863525: g
58.941437: g
59.007801: g
59.041199: g
59.085918: g
59.302013: g
59.375931: g
59.535759: g
59.613941: a
59.715904: g
59.816090: g
59.890369: g
59.950089: g
60.129688: a
60.470451: g
60.494160: g
60.551781: g
60.593365: g
60.595215: g
60.687115: g
61.027004: g
61.176517: g
61.360229: g
61.488708: g
61.540550: g
61.571053: g
61.647461: g
61.688423: g
61.701866: g
61.734768: g
61.741951: g
61.805443: g
61.809101: b
61.873474: g
61.956951: g
61.976452: g
62.243015: g
62.450478: g
62.472668: g
62.610531: g
62.721813: g
62.809586: g
62.887897: g
63.026230: g
63.311436: g
63.440163: g
63.521175: g
63.640984: g
63.678555: g
63.701523: g
63.808357: g
63.881062: g
63.920086: g
64.160049: g
64.196930: g
64.231613: g
64.295998: g
64.306053: g
64.358284: a
64.456917: g
64.510620: g
64.616936: g
64.672142: g
64.735725: g
64.769775: g
64.963982: g
64.985802: g
64.991776: g
65.445297: g
66.094109: b
66.143272: g
66.166786: g
66.202858: g
66.555557: g
66.572350: g
66.865967: g
66.953606: g
67.197418: g
67.308838: g
67.450470: g
67.527336: g
67.538277: g
67.546616: g
67.633919: g
67.811569: g
68.016785: g
68.026100: b
68.026100: b
68.197754: g
68.208580: g
68.225899: g
68.382019: g
68.403191: g
68.597054: g
68.795212: g
68.876640: g
69.330582: g
69.524879: g
69.848335: g
69.849739: b
70.013268: g
70.304054: g
70.464386: g
70.525856: g
70.603218: g
70.938866: g
70.998810: g
71.067406: g
71.228317: g
71.353821: g
71.686035: g
71.783173: g
72.212639: g
72.266182: g
72.668098: g
72.891640: g
73.070709: g
73.301460: g
73.550697: g
73.603958: g
73.693375: g
73.797012: b
74.083275: g
74.197670: g
74.445427: b
74.632889: g
74.976662: g
75.020737: g
75.059486: g
75.115013: g
75.148369: g
75.211761: g
75.364655: g
75.396637: g
75.678139: g
76.328217: g
77.155869: g
77.158951: g
78.008774: g
78.120277: g
78.490440: g
79.893021: g
79.905739: g
80.119881: g
80.129753: g
80.445389: g
83.859337: g
83.880867: g
84.341385: g
85.439209: g
86.143707: g
86.428833: g
86.729103: g
86.813072: g
86.817802: g
87.169937: g
87.269119: g
87.390877: g
88.414093: g
88.675652: g
88.956223: g
88.974304: g
89.437622: g
91.324669: g
92.390121: g
95.731133: g
96.633743: g
103.797295: g
105.120102: g
106.823875: g
111.591667: g
115.118950: g
123.447281: g
139.240997: g
150.331329: g
171.994247: g

k-nearest neighbour target function scores:
b - 0.000000
a - 0.058805
g - 0.244946

Raw score: -0.303751


-----------------------

Probability based scoring:

-----------------------

Expected scores:-

 Probability of a NON-BETA BARREL protein with this score: 0.767310
 ExpDataBBTM_score: -0.739880
 ExpDataBBTM_ratio: -3.331254
 ExpDataE-value: 5.371170

Conclusion: BBMP

------------------------
