# Supplementary material for: TMB-Hunt: An amino acid composition based method to screen proteomes for beta-barrel transmembrane proteins
Source: BMC Bioinformatics. 2005 Mar 15;6:56. doi: 10.1186/1471-2105-6-56 (PMC1274253; doi:10.1186/1471-2105-6-56)
Supplement: Additional File 1 — TMB-Hunt source code and training sets [file 1471-2105-6-56-S1.tar › TMB_Hunt_1.0/outputs/output4]

GA vector:
0: 6.166000	1: 17.934000	2: 6.112000	3: 11.212000	4: 11.320000	5: 13.321999	6: 12.182000	7: 7.546000	8: 7.296000	9: 3.836000	10: 11.656001	11: 9.034000	12: 9.658000	13: 10.324000	14: 8.620001	15: 7.316000	16: 12.728000	17: 12.964000	18: 13.872000	19: 6.844000	


Sorted items:

13.987721: g
14.264585: g
14.827911: g
14.863494: g
15.050575: g
15.170417: g
15.726852: g
16.007666: g
16.011532: g
16.130890: g
16.163090: g
16.227741: g
16.324577: g
16.364477: g
16.431137: g
16.460350: g
16.622555: g
16.768358: g
16.830822: g
16.852684: g
16.857815: g
17.078176: g
17.169207: g
17.207783: g
17.304066: g
17.427727: g
17.514235: b
17.523611: g
17.547045: g
17.684317: g
17.888533: b
18.039055: a
18.047575: a
18.109251: g
18.145138: g
18.252790: g
18.297527: g
18.334320: g
18.340990: g
18.359341: g
18.433729: g
18.446598: g
18.593468: g
18.620584: g
18.675497: g
18.698736: g
18.739275: g
18.780481: b
18.830645: g
18.832739: g
18.866129: g
18.901190: g
18.909019: g
18.930527: g
18.951691: g
18.973150: g
18.986288: g
19.089396: g
19.098227: g
19.102098: b
19.142632: g
19.161150: g
19.217485: g
19.266115: g
19.266291: g
19.322510: a
19.355965: g
19.419861: g
19.426985: g
19.478926: b
19.518755: g
19.522112: g
19.606495: g
19.609217: g
19.636915: g
19.639400: g
19.640064: g
19.657892: g
19.719595: g
19.754200: g
19.777880: g
19.779526: g
19.796511: g
19.798550: g
19.830559: g
19.838350: g
19.842432: g
19.844242: g
19.886787: g
19.976095: g
19.984348: g
19.990648: g
20.004229: g
20.004709: g
20.021502: g
20.033691: g
20.035313: g
20.116207: g
20.117466: a
20.172337: g
20.243654: g
20.244452: g
20.261553: g
20.300037: g
20.320831: g
20.346575: g
20.349421: g
20.374029: g
20.385603: g
20.388010: g
20.423491: b
20.439825: g
20.463671: g
20.514648: g
20.518904: g
20.567507: g
20.621880: g
20.630747: g
20.663822: g
20.669918: g
20.670839: g
20.714689: g
20.735954: g
20.743649: g
20.756905: g
20.771759: g
20.803818: g
20.816813: g
20.844507: g
20.857719: g
20.858965: g
20.868614: g
20.869528: g
20.896542: g
20.915287: g
20.961529: g
20.998384: g
21.040445: g
21.045490: g
21.058640: g
21.102322: g
21.132828: g
21.146164: g
21.165268: g
21.185236: g
21.200705: g
21.205111: g
21.216906: g
21.217772: g
21.222748: g
21.238760: g
21.242447: g
21.253839: b
21.270041: g
21.271116: g
21.279911: g
21.323174: g
21.327423: g
21.363880: g
21.382601: a
21.388758: g
21.389191: g
21.416428: g
21.426575: g
21.436260: g
21.445755: g
21.446112: g
21.457657: g
21.464771: g
21.491253: a
21.520666: g
21.543999: g
21.564428: g
21.565113: g
21.605564: g
21.620884: g
21.665627: b
21.685564: g
21.693102: b
21.693998: g
21.716366: g
21.749550: g
21.779024: g
21.781322: g
21.788218: g
21.790565: g
21.807796: g
21.829165: g
21.831745: g
21.834957: g
21.860384: g
21.874994: g
21.879450: g
21.898748: g
21.911949: g
21.954567: g
21.960890: g
21.970852: g
21.984243: g
21.990873: g
21.992569: g
22.009979: g
22.016909: g
22.017519: g
22.074724: a
22.100908: g
22.108192: g
22.119267: g
22.124914: g
22.132647: g
22.138689: g
22.146198: g
22.175211: g
22.201197: g
22.201231: g
22.202751: g
22.227917: g
22.235828: g
22.240017: g
22.241686: g
22.246147: g
22.248608: g
22.259178: g
22.290409: g
22.291233: g
22.297628: b
22.304682: g
22.316099: g
22.319052: g
22.341150: g
22.341347: g
22.351404: g
22.358158: g
22.362053: g
22.363083: g
22.375431: b
22.380295: g
22.410961: g
22.413452: g
22.431038: g
22.451492: g
22.457037: g
22.463955: g
22.470671: g
22.481480: g
22.482351: g
22.497938: b
22.507257: g
22.510363: g
22.546978: g
22.554567: g
22.558178: g
22.562971: g
22.574398: g
22.583851: g
22.583923: g
22.597168: g
22.598692: g
22.598835: g
22.609858: g
22.611137: g
22.620163: b
22.620918: g
22.656431: g
22.683384: g
22.686512: g
22.692612: g
22.695248: g
22.699434: b
22.702402: g
22.703512: g
22.705212: g
22.717197: g
22.720919: g
22.738232: g
22.756477: g
22.784052: g
22.786245: g
22.790480: b
22.807045: g
22.813196: g
22.817802: g
22.822643: g
22.835192: g
22.838024: g
22.854963: g
22.888315: g
22.888552: g
22.925800: g
22.936235: b
22.946117: g
22.947845: g
22.948013: g
22.974649: g
22.995161: g
22.997526: b
22.998890: g
23.009089: g
23.029388: g
23.039917: g
23.045326: g
23.050163: g
23.052717: g
23.062040: g
23.064781: g
23.081093: b
23.081093: b
23.081093: b
23.085060: g
23.100948: g
23.102379: g
23.120378: b
23.130791: g
23.149519: g
23.151808: g
23.154282: g
23.170443: g
23.197132: g
23.199375: g
23.210814: g
23.222260: g
23.225412: g
23.227114: g
23.228708: g
23.265713: g
23.281616: g
23.288822: g
23.299677: a
23.317192: g
23.328787: a
23.335459: g
23.339279: g
23.343779: g
23.343882: g
23.348940: g
23.366543: b
23.376570: g
23.380848: g
23.395023: g
23.401777: g
23.406675: g
23.407152: g
23.414204: a
23.414892: b
23.431095: g
23.433649: g
23.435778: b
23.444448: g
23.448952: g
23.452435: g
23.452826: b
23.454252: g
23.456625: g
23.461454: g
23.500998: g
23.501722: g
23.501884: g
23.507936: g
23.524881: g
23.534962: g
23.536388: g
23.543499: b
23.543627: g
23.551197: g
23.615334: g
23.622269: g
23.622379: g
23.629364: g
23.681255: g
23.703915: g
23.712702: g
23.718414: g
23.728428: g
23.732578: g
23.751999: g
23.768570: g
23.770432: g
23.774443: g
23.785635: g
23.787361: g
23.807751: b
23.809067: g
23.810686: g
23.836908: g
23.845167: g
23.854864: g
23.857450: g
23.858389: g
23.871237: g
23.877789: g
23.918680: g
23.921982: g
23.923769: g
23.925165: g
23.929239: g
23.962646: g
23.982281: b
23.985586: a
24.000391: g
24.007729: g
24.025766: g
24.026466: g
24.045847: g
24.052719: g
24.087585: g
24.090284: g
24.091246: g
24.110569: g
24.115313: g
24.126356: g
24.197386: g
24.235426: g
24.259363: g
24.262114: g
24.268719: g
24.285686: g
24.300472: g
24.301762: g
24.316858: g
24.329826: g
24.334831: g
24.350842: g
24.352314: g
24.353643: g
24.357128: g
24.383051: a
24.385214: g
24.391073: g
24.406248: g
24.408056: g
24.432455: g
24.438337: g
24.446465: g
24.447174: g
24.447416: g
24.476500: g
24.478294: g
24.500790: g
24.503527: g
24.531345: g
24.545235: g
24.561403: g
24.561813: g
24.568335: g
24.601999: g
24.604464: g
24.606464: g
24.644791: g
24.654921: g
24.670671: g
24.679432: g
24.685520: g
24.702263: g
24.740728: g
24.750912: g
24.771938: g
24.773739: g
24.777643: g
24.778570: g
24.813181: g
24.823320: g
24.825642: g
24.831110: g
24.858850: g
24.865667: g
24.878712: g
24.891577: g
24.895119: g
24.950235: g
24.953823: g
24.970430: g
25.000622: g
25.009323: g
25.017609: g
25.019840: b
25.024956: g
25.043266: g
25.050314: g
25.055010: g
25.057983: g
25.064386: a
25.075552: a
25.106256: b
25.133686: g
25.135674: g
25.140987: g
25.141806: g
25.142179: g
25.144741: g
25.146595: b
25.157476: g
25.179756: g
25.197487: g
25.205202: g
25.206898: g
25.208996: g
25.209776: g
25.223660: g
25.225510: a
25.239502: g
25.249352: g
25.253878: g
25.261881: g
25.263552: g
25.273983: g
25.290689: g
25.301435: g
25.321226: g
25.324818: g
25.330141: a
25.338842: g
25.346786: b
25.347040: g
25.348627: g
25.380745: g
25.382957: g
25.400812: g
25.406036: g
25.416914: g
25.419880: g
25.423546: g
25.442327: g
25.459711: b
25.460526: g
25.474384: g
25.493170: g
25.503668: g
25.508982: a
25.522009: g
25.525738: g
25.525820: g
25.526421: g
25.526836: g
25.540918: g
25.546713: g
25.549105: g
25.550457: g
25.552979: g
25.562645: g
25.581230: g
25.597284: g
25.600801: g
25.625668: g
25.630335: g
25.631428: g
25.632715: g
25.643379: g
25.653837: b
25.671345: g
25.674433: g
25.680828: g
25.683495: g
25.699697: g
25.700550: g
25.714228: g
25.719549: g
25.721577: g
25.734552: g
25.737745: g
25.742134: g
25.747593: g
25.749987: g
25.756166: g
25.791721: g
25.797632: g
25.798502: g
25.807518: g
25.815380: g
25.835884: g
25.845055: g
25.846064: g
25.854031: g
25.863525: g
25.869585: b
25.885876: g
25.888462: g
25.893270: g
25.913675: g
25.930487: g
25.935837: g
25.946608: g
25.961056: g
25.966280: g
26.005289: g
26.014856: g
26.021786: g
26.028854: g
26.030405: g
26.036232: b
26.056686: a
26.067766: g
26.077406: g
26.078129: g
26.083725: g
26.085964: g
26.088076: g
26.095217: g
26.134111: g
26.144852: g
26.154026: g
26.174055: g
26.182148: g
26.183388: b
26.207296: g
26.214668: g
26.220495: g
26.222477: g
26.225828: g
26.229095: g
26.229155: g
26.241829: a
26.248648: g
26.279028: g
26.290989: g
26.310432: g
26.315735: g
26.317350: g
26.351252: g
26.368954: g
26.372633: g
26.373713: g
26.377634: a
26.385981: g
26.394579: g
26.398453: g
26.419294: g
26.422678: g
26.425135: g
26.438375: g
26.441471: g
26.452991: b
26.477051: b
26.480732: g
26.480947: g
26.492830: g
26.501389: g
26.509701: g
26.512178: g
26.539978: b
26.543409: g
26.553251: g
26.562834: g
26.572794: g
26.589897: g
26.593309: g
26.605375: a
26.630966: g
26.640909: b
26.642456: g
26.646509: g
26.653524: g
26.685316: g
26.685987: g
26.711414: g
26.713518: g
26.715237: b
26.731642: g
26.735743: g
26.738567: g
26.758509: g
26.758713: g
26.759476: g
26.771355: g
26.781221: g
26.790798: g
26.799555: g
26.814646: g
26.830944: g
26.831957: g
26.846487: g
26.861797: g
26.864258: g
26.873951: g
26.881327: g
26.884735: g
26.889072: g
26.909784: g
26.918276: g
26.933313: g
26.938883: b
26.949715: g
26.953579: g
26.958300: g
26.982601: g
26.993124: g
27.001019: b
27.013012: g
27.015327: g
27.025343: g
27.030945: g
27.048031: g
27.053911: g
27.072803: g
27.100197: g
27.102306: g
27.132151: b
27.140102: g
27.171783: g
27.179741: g
27.185003: g
27.210602: g
27.229607: g
27.238983: g
27.243200: g
27.245232: a
27.247986: g
27.256237: g
27.259399: g
27.259399: g
27.272650: g
27.274740: g
27.275080: g
27.279575: b
27.286837: g
27.298483: g
27.306894: g
27.317720: g
27.377285: g
27.378395: g
27.381296: b
27.397079: g
27.398443: g
27.410677: g
27.412121: g
27.417797: g
27.428675: g
27.442581: g
27.456535: g
27.470135: g
27.470631: g
27.473846: g
27.482971: a
27.490437: g
27.523664: g
27.524702: b
27.525236: g
27.534798: b
27.540710: g
27.550932: g
27.553324: g
27.556126: g
27.556402: a
27.561672: g
27.575247: a
27.576712: g
27.579998: g
27.596254: g
27.597542: b
27.602924: g
27.608007: g
27.614998: g
27.645826: g
27.661415: g
27.666088: g
27.667061: g
27.675009: g
27.676163: b
27.698410: g
27.713600: g
27.713785: g
27.718029: g
27.722857: g
27.730810: g
27.742657: g
27.746296: g
27.748789: g
27.782459: g
27.785322: b
27.786890: b
27.792618: g
27.819965: g
27.820272: g
27.826612: g
27.863007: g
27.891109: g
27.920240: g
27.926161: g
27.937124: g
27.937786: g
27.939434: g
27.942873: g
27.944984: g
27.950586: g
27.957142: g
27.959581: g
27.961538: g
27.961555: g
27.964766: a
27.971609: g
27.982605: g
27.985718: g
28.003511: g
28.004240: g
28.005682: b
28.014500: g
28.041639: g
28.047094: g
28.056396: a
28.057707: g
28.074152: g
28.080086: g
28.086014: g
28.088324: g
28.091799: a
28.098236: g
28.100525: g
28.110641: g
28.142292: g
28.178108: g
28.179335: g
28.185799: g
28.194242: g
28.196703: g
28.211918: g
28.216171: g
28.235313: b
28.250820: a
28.256716: g
28.261299: g
28.268452: g
28.273832: g
28.280563: g
28.285336: b
28.297129: b
28.307791: g
28.310255: g
28.316690: g
28.322363: g
28.326366: g
28.333494: g
28.334396: g
28.334801: g
28.336351: g
28.341654: a
28.349039: g
28.354570: g
28.357409: g
28.359301: g
28.381594: b
28.393480: g
28.398518: b
28.403223: g
28.414806: g
28.415396: g
28.425312: a
28.457386: g
28.457970: g
28.462347: g
28.462379: b
28.480919: g
28.484344: g
28.493265: g
28.494846: b
28.504288: g
28.504320: b
28.510048: g
28.512581: g
28.516813: g
28.535315: g
28.545881: g
28.547483: g
28.549381: g
28.550440: b
28.551979: g
28.552198: g
28.553595: g
28.559643: g
28.563423: g
28.576860: b
28.580196: g
28.585135: g
28.585482: g
28.586210: g
28.586477: b
28.599871: b
28.602652: g
28.610498: g
28.617468: g
28.632395: g
28.667360: g
28.670889: g
28.684605: g
28.692799: b
28.704008: g
28.710098: g
28.735447: g
28.735868: g
28.748541: b
28.769510: g
28.796307: g
28.804310: g
28.805080: g
28.805155: g
28.806583: g
28.809174: g
28.816256: b
28.827042: g
28.828243: g
28.830547: b
28.832874: g
28.852663: g
28.855639: g
28.860579: g
28.876337: a
28.881447: g
28.882341: g
28.884527: g
28.898190: g
28.905687: g
28.907707: g
28.929541: g
28.933506: g
28.948442: a
28.953905: g
28.966671: g
28.974941: g
28.978001: g
28.993841: g
29.011982: g
29.034149: g
29.045530: g
29.055462: g
29.057003: g
29.065666: b
29.070122: g
29.075264: b
29.076195: g
29.088619: g
29.089169: g
29.091064: g
29.100264: a
29.100471: g
29.102377: g
29.106604: g
29.108406: g
29.109081: g
29.110157: b
29.114922: g
29.123526: g
29.132641: g
29.133474: g
29.138914: g
29.156689: g
29.164822: g
29.167889: g
29.169777: g
29.175085: g
29.183977: g
29.187330: g
29.194363: g
29.194565: g
29.201437: b
29.206341: g
29.211760: g
29.235970: g
29.247231: g
29.261234: g
29.265341: g
29.281824: g
29.283737: g
29.284300: g
29.303755: g
29.306444: a
29.332235: g
29.332335: g
29.334549: g
29.343273: a
29.346889: g
29.375410: g
29.379961: g
29.407482: g
29.422386: g
29.422428: g
29.423071: g
29.426090: g
29.431021: g
29.435499: g
29.450157: g
29.450846: g
29.465733: g
29.466551: g
29.467222: g
29.484413: g
29.494726: g
29.497709: g
29.499136: g
29.545467: g
29.548401: g
29.552967: g
29.555000: g
29.561152: g
29.570635: g
29.574528: g
29.595638: g
29.616730: g
29.619577: g
29.629639: g
29.629814: b
29.638672: g
29.640703: g
29.644464: a
29.655050: b
29.660112: g
29.660925: g
29.684607: g
29.690632: g
29.693756: g
29.696608: g
29.708710: a
29.714205: g
29.736597: g
29.747499: g
29.747839: g
29.750986: a
29.755503: g
29.763157: g
29.773817: g
29.782249: g
29.785006: g
29.785250: g
29.827223: g
29.829210: g
29.831787: g
29.831949: g
29.875877: a
29.877579: g
29.880480: g
29.890358: g
29.891829: g
29.891918: a
29.900612: g
29.903116: a
29.935276: g
29.947025: g
29.958521: g
29.999624: g
30.009081: g
30.009493: b
30.029657: g
30.030823: b
30.031208: g
30.033602: g
30.041168: g
30.058729: b
30.058731: g
30.063955: g
30.074453: g
30.081091: g
30.100634: g
30.102379: g
30.126204: g
30.135319: g
30.149052: b
30.149189: g
30.159838: g
30.165718: g
30.181366: g
30.187067: g
30.189417: g
30.230169: g
30.232618: g
30.234467: g
30.253996: b
30.256851: g
30.259151: g
30.265106: g
30.287464: g
30.291246: g
30.291819: b
30.304962: g
30.309015: g
30.309153: g
30.329046: g
30.359835: b
30.366985: b
30.373751: g
30.373920: g
30.379822: g
30.385227: g
30.391010: g
30.392302: g
30.397799: g
30.400030: g
30.403515: g
30.405010: b
30.419670: g
30.420212: g
30.438194: g
30.445314: g
30.455797: g
30.456846: g
30.459984: g
30.461718: g
30.485126: g
30.494898: g
30.495338: g
30.505312: b
30.512014: g
30.525606: g
30.528597: g
30.533186: g
30.536448: b
30.543562: g
30.545279: g
30.552332: a
30.554422: a
30.557800: g
30.569984: g
30.580923: g
30.586199: g
30.594742: g
30.604977: g
30.613735: g
30.617451: g
30.619663: g
30.641668: g
30.646185: g
30.646660: g
30.650852: g
30.658199: g
30.680605: g
30.681347: b
30.691263: g
30.693663: g
30.700056: g
30.701679: g
30.703392: g
30.704979: g
30.705675: g
30.709639: g
30.710836: g
30.723747: g
30.735582: g
30.744328: g
30.755783: g
30.760410: g
30.772251: g
30.775164: g
30.783876: g
30.790262: a
30.792980: g
30.793928: g
30.806469: g
30.811991: a
30.822653: g
30.835409: g
30.836678: g
30.844942: g
30.845760: g
30.847755: g
30.852400: g
30.870956: g
30.873489: g
30.909971: g
30.930683: g
30.950460: g
30.969267: b
30.988136: g
30.995033: g
31.020603: g
31.047718: g
31.050083: g
31.057629: g
31.066645: g
31.068293: g
31.081856: g
31.100161: g
31.109453: g
31.125937: g
31.128397: g
31.130644: g
31.133886: g
31.150867: g
31.161825: g
31.172131: g
31.177792: a
31.190754: g
31.192698: b
31.202906: g
31.213427: g
31.219395: g
31.228533: g
31.232998: b
31.232998: g
31.236700: g
31.255896: g
31.259529: g
31.264471: a
31.268587: g
31.282722: g
31.286774: g
31.292637: g
31.297068: g
31.297215: g
31.300762: g
31.304535: a
31.305397: g
31.312473: g
31.314009: g
31.342049: b
31.343370: g
31.348518: g
31.348970: g
31.375610: g
31.411152: g
31.427151: b
31.432169: a
31.448067: g
31.449644: g
31.460306: b
31.460629: b
31.465940: g
31.468403: g
31.470821: g
31.479679: g
31.483934: b
31.499435: g
31.507999: g
31.509502: g
31.514631: b
31.521070: g
31.524248: g
31.529198: g
31.534710: g
31.544266: a
31.562407: g
31.578302: g
31.591358: g
31.618313: g
31.619886: g
31.623085: g
31.624880: g
31.638754: g
31.653866: g
31.664509: g
31.676729: g
31.680515: g
31.681150: g
31.710161: g
31.724924: g
31.725185: g
31.728798: g
31.735565: g
31.739182: g
31.742870: g
31.752161: g
31.760771: g
31.763685: g
31.772623: g
31.772728: g
31.776148: b
31.787840: g
31.794487: g
31.795980: g
31.805023: g
31.822430: a
31.823971: g
31.843361: g
31.857590: g
31.887760: g
31.894855: g
31.896204: g
31.904703: b
31.913193: g
31.923109: g
31.939470: g
31.940310: a
31.943037: g
31.957109: g
31.971889: g
31.972649: g
31.989950: g
32.007931: b
32.015869: b
32.021477: g
32.022282: g
32.023167: g
32.031059: a
32.035660: g
32.060188: g
32.071812: g
32.073002: a
32.076843: g
32.079815: g
32.086845: g
32.092083: g
32.092712: g
32.100464: g
32.104095: g
32.118580: b
32.126270: g
32.126595: g
32.127632: g
32.137730: g
32.139591: g
32.140553: g
32.141281: g
32.147243: b
32.147850: g
32.148396: g
32.153538: g
32.155323: g
32.161716: a
32.180691: g
32.183781: g
32.221783: g
32.222073: g
32.222534: g
32.223484: g
32.235886: g
32.251606: g
32.252258: g
32.252796: g
32.253620: b
32.261860: g
32.264530: g
32.264923: b
32.267689: g
32.270588: g
32.292229: g
32.301968: g
32.325825: g
32.327538: g
32.332413: g
32.333786: g
32.337517: g
32.344227: g
32.366074: g
32.395618: g
32.405361: g
32.405930: g
32.407681: g
32.413399: g
32.423557: g
32.423702: g
32.440285: g
32.442154: g
32.447594: g
32.455837: a
32.462330: g
32.470421: g
32.482998: g
32.484043: a
32.490711: g
32.494766: g
32.519577: b
32.540516: g
32.556633: b
32.563038: g
32.578918: g
32.582420: g
32.593452: g
32.604900: g
32.617706: g
32.626102: g
32.637535: b
32.645058: g
32.664101: g
32.668816: g
32.675388: g
32.677395: g
32.678516: g
32.684650: g
32.698208: g
32.713791: g
32.728359: g
32.731510: g
32.739437: g
32.755798: b
32.768326: g
32.774433: g
32.777554: g
32.784550: g
32.791924: g
32.794094: g
32.800922: g
32.810627: g
32.829182: g
32.853577: g
32.854408: b
32.859459: g
32.870552: a
32.878956: g
32.886749: g
32.892857: g
32.897133: g
32.898289: b
32.898800: a
32.902744: g
32.917526: g
32.919292: g
32.920853: g
32.921421: g
32.938091: g
32.944542: g
32.953808: g
32.959175: g
32.961929: g
32.963951: b
32.990204: a
32.991467: g
32.999535: g
33.008656: g
33.010170: b
33.030666: g
33.033634: g
33.038033: g
33.041569: b
33.051876: g
33.056011: b
33.095333: g
33.150429: b
33.151077: g
33.151722: g
33.160374: g
33.160744: b
33.178806: b
33.188423: g
33.190586: g
33.204594: g
33.216808: a
33.217682: g
33.222179: g
33.225613: g
33.235748: g
33.241039: g
33.258018: g
33.259510: g
33.266399: g
33.268803: g
33.273525: g
33.291943: a
33.295887: b
33.306740: g
33.308064: g
33.309486: g
33.315212: g
33.333679: g
33.353786: g
33.362782: g
33.374561: g
33.375694: g
33.386669: g
33.398079: g
33.420990: g
33.421074: g
33.437939: g
33.444111: g
33.444195: g
33.446758: g
33.467613: g
33.469540: g
33.471069: b
33.474659: g
33.490856: g
33.492741: g
33.495266: g
33.505047: g
33.505844: g
33.516850: g
33.517960: g
33.520985: g
33.524929: g
33.526722: g
33.527641: b
33.535088: g
33.535225: g
33.537228: g
33.546608: b
33.559082: g
33.583019: g
33.584114: g
33.586502: g
33.589260: g
33.589855: g
33.598618: g
33.602161: g
33.608429: g
33.637417: g
33.645916: g
33.648811: g
33.657799: b
33.657963: g
33.661686: g
33.667122: g
33.670052: g
33.681221: g
33.687397: g
33.710457: g
33.711937: g
33.714226: g
33.720764: g
33.721664: g
33.724567: g
33.740852: g
33.762211: g
33.776646: g
33.778286: g
33.782986: g
33.784550: g
33.791702: g
33.794189: g
33.811840: g
33.816265: g
33.833736: g
33.855350: g
33.908947: g
33.910759: g
33.928452: g
33.933220: g
33.935051: g
33.938538: g
33.953434: g
33.956310: g
33.956463: g
33.964607: g
33.987839: g
34.003479: g
34.011593: g
34.023869: g
34.025723: g
34.033287: g
34.041115: g
34.045528: g
34.049858: g
34.068401: g
34.076744: g
34.082600: g
34.083736: g
34.086342: g
34.087368: g
34.097805: g
34.100819: g
34.110783: g
34.115597: g
34.142952: g
34.170410: g
34.181725: g
34.187134: g
34.190193: g
34.221893: b
34.228195: a
34.243919: g
34.247688: g
34.247688: g
34.248894: a
34.249439: g
34.251225: g
34.253536: g
34.272430: g
34.273495: g
34.273849: g
34.274181: b
34.294312: g
34.310616: g
34.312157: g
34.312347: b
34.320915: g
34.349010: g
34.352776: g
34.358177: g
34.373074: b
34.377209: g
34.393852: g
34.395195: b
34.398911: g
34.406509: g
34.417702: g
34.432602: g
34.434246: g
34.437031: a
34.439743: g
34.442699: g
34.445274: g
34.445648: g
34.461372: g
34.464115: g
34.485477: g
34.490196: g
34.493176: b
34.504677: g
34.508408: a
34.518494: g
34.537922: g
34.540550: g
34.541317: g
34.543400: g
34.573959: g
34.580154: b
34.580631: g
34.588459: g
34.592468: b
34.602333: a
34.607292: g
34.621399: g
34.628326: g
34.639713: g
34.647594: g
34.668861: g
34.673206: g
34.673409: g
34.673954: g
34.697208: g
34.701561: g
34.703171: g
34.723362: g
34.736839: g
34.758244: g
34.761021: g
34.773502: g
34.776146: g
34.786949: g
34.790596: g
34.791168: g
34.809669: g
34.819420: g
34.829704: g
34.846203: g
34.870434: g
34.876339: g
34.885437: g
34.888153: g
34.902725: g
34.911167: g
34.938305: b
34.946175: g
34.949429: g
34.950409: g
34.952389: g
34.965935: g
34.970341: g
34.976227: g
34.994133: g
34.999012: g
35.000763: g
35.027142: g
35.038628: g
35.052246: g
35.052818: g
35.061783: a
35.063190: g
35.068272: g
35.073406: g
35.075153: g
35.076714: g
35.078255: g
35.082848: g
35.088535: g
35.090965: g
35.092751: g
35.125431: g
35.125439: g
35.136147: g
35.138832: g
35.153484: g
35.153679: g
35.157238: g
35.195499: g
35.218540: g
35.242352: g
35.256577: g
35.258141: g
35.260864: g
35.266506: g
35.275391: g
35.284710: b
35.334183: g
35.339561: g
35.345322: g
35.349983: g
35.358200: g
35.361042: g
35.367744: g
35.368202: g
35.377914: g
35.394131: g
35.397816: g
35.400112: g
35.407333: g
35.408489: g
35.413601: g
35.416348: g
35.443027: g
35.455635: g
35.490891: g
35.492477: g
35.500355: g
35.512287: b
35.512478: g
35.522007: g
35.524525: g
35.527012: g
35.540363: a
35.555233: a
35.560265: g
35.584152: g
35.588207: g
35.590496: g
35.606007: g
35.607956: g
35.639687: g
35.641926: g
35.641968: g
35.643414: g
35.663078: g
35.669498: b
35.671265: g
35.673767: a
35.696579: g
35.705002: a
35.718472: g
35.720726: g
35.721344: g
35.723064: a
35.723442: g
35.724686: g
35.734978: g
35.735710: g
35.741238: g
35.752254: g
35.753124: g
35.754967: g
35.768135: g
35.776405: g
35.786247: g
35.787975: g
35.813408: g
35.841198: g
35.842365: g
35.845467: g
35.856644: b
35.861046: g
35.873825: g
35.883919: a
35.894764: g
35.918507: g
35.923096: g
35.929867: g
35.930981: g
35.949306: g
35.977825: g
35.977951: g
35.983562: g
35.992668: g
36.004757: b
36.012238: b
36.026882: g
36.040298: g
36.048080: g
36.051559: g
36.064346: g
36.080925: a
36.102654: g
36.116425: b
36.128746: g
36.134239: g
36.134945: g
36.141800: g
36.141811: g
36.147751: a
36.160183: g
36.160896: g
36.173714: g
36.190918: g
36.205090: g
36.205765: b
36.225609: g
36.225788: g
36.237206: g
36.241100: g
36.246555: g
36.248768: g
36.249458: g
36.260559: g
36.262661: b
36.267525: g
36.275169: g
36.291763: g
36.316113: g
36.317108: g
36.329685: g
36.330818: g
36.343040: b
36.353210: g
36.354813: g
36.367771: g
36.380718: g
36.381210: g
36.390995: g
36.405422: b
36.428841: a
36.443253: g
36.452324: g
36.465504: g
36.472477: g
36.474552: a
36.494274: g
36.497143: g
36.500019: b
36.525520: g
36.532646: a
36.543217: g
36.554371: g
36.563656: g
36.577389: g
36.589626: g
36.590324: g
36.590931: g
36.604706: a
36.621391: g
36.626816: g
36.629128: b
36.638367: g
36.642166: g
36.642540: g
36.648788: g
36.655930: g
36.658333: g
36.659828: a
36.673172: g
36.677921: g
36.678677: b
36.689354: g
36.693615: b
36.699535: b
36.705879: b
36.724091: a
36.740372: a
36.756721: g
36.772228: g
36.792271: g
36.800846: g
36.815704: a
36.816658: b
36.826340: g
36.839516: b
36.843380: g
36.856052: g
36.859459: g
36.871223: g
36.880806: g
36.921658: g
36.950947: g
36.952511: g
36.955368: g
36.973583: g
36.974941: g
36.984070: g
36.995960: b
37.004696: g
37.013161: g
37.017868: g
37.040642: g
37.048355: g
37.051983: g
37.079296: g
37.083195: g
37.084290: g
37.085434: g
37.085857: g
37.106014: g
37.119396: g
37.129681: g
37.151672: g
37.173965: g
37.175827: g
37.181225: a
37.190334: g
37.199589: g
37.207489: g
37.251804: g
37.283451: a
37.288315: g
37.289913: a
37.291180: g
37.317215: g
37.319801: g
37.321762: g
37.336468: g
37.337132: g
37.338100: g
37.356731: b
37.373096: g
37.378098: g
37.385803: g
37.392578: g
37.396954: g
37.398315: g
37.406670: g
37.407158: g
37.411430: g
37.449081: b
37.454159: g
37.461662: a
37.465652: g
37.469582: g
37.473373: b
37.476036: g
37.476845: g
37.477699: b
37.483982: g
37.492161: g
37.497116: g
37.508980: g
37.529606: g
37.530739: g
37.537632: g
37.543930: b
37.552448: g
37.578869: b
37.582108: g
37.589691: g
37.591221: g
37.623947: g
37.637096: g
37.647190: g
37.650593: g
37.660629: a
37.665123: g
37.679886: g
37.683853: g
37.687218: a
37.695480: g
37.704426: g
37.760475: g
37.768639: g
37.778969: b
37.790268: g
37.801666: g
37.802319: g
37.810925: a
37.822689: g
37.855793: g
37.860115: g
37.868214: g
37.868885: g
37.872932: g
37.887875: g
37.902317: g
37.910423: g
37.916828: a
37.920704: g
37.928200: g
37.930561: g
37.945869: g
37.959000: g
37.963757: g
37.983170: g
37.989666: g
37.997280: b
38.012123: g
38.042076: g
38.048447: g
38.052113: g
38.053677: g
38.068184: g
38.073959: g
38.079929: g
38.085236: g
38.089939: g
38.096058: g
38.104706: g
38.108887: g
38.117840: b
38.133064: g
38.160091: g
38.178379: g
38.198383: g
38.210323: g
38.233639: g
38.246609: g
38.254890: g
38.271370: g
38.281689: g
38.285057: g
38.289715: g
38.298195: g
38.333324: g
38.342926: g
38.348991: g
38.363949: g
38.371254: g
38.380386: g
38.388966: g
38.389469: b
38.414845: g
38.427746: a
38.429169: g
38.448006: g
38.459553: g
38.525249: g
38.530361: g
38.548637: g
38.593704: g
38.596863: a
38.598778: g
38.610027: a
38.615742: g
38.616077: g
38.624706: g
38.639164: a
38.648514: g
38.662483: g
38.723930: g
38.764515: g
38.780087: g
38.790333: g
38.819000: g
38.820454: g
38.826244: a
38.826454: g
38.829231: b
38.843849: g
38.882595: g
38.890572: g
38.905582: g
38.918720: b
38.945274: g
38.947540: g
38.950241: g
38.991528: g
38.992348: b
38.994778: g
39.008778: a
39.028652: g
39.049809: g
39.055752: g
39.067596: g
39.069489: g
39.079273: g
39.081665: g
39.091400: g
39.121128: g
39.133987: g
39.141792: g
39.147213: g
39.157654: b
39.190983: g
39.196133: g
39.196537: g
39.213875: g
39.217369: g
39.229530: g
39.232891: g
39.250698: b
39.258743: b
39.274548: g
39.274616: g
39.280453: g
39.314049: b
39.315845: g
39.323071: g
39.324787: g
39.328579: g
39.368252: g
39.400482: g
39.446884: g
39.467224: g
39.471684: g
39.480492: g
39.513618: g
39.531322: g
39.541496: a
39.551189: g
39.557404: a
39.575085: g
39.604988: g
39.621319: b
39.622288: g
39.630688: g
39.670418: g
39.671497: g
39.678432: g
39.689392: g
39.691833: g
39.702641: g
39.709415: g
39.709839: g
39.722855: g
39.727921: g
39.738880: g
39.754860: g
39.761158: g
39.764172: g
39.803440: g
39.804012: g
39.817364: a
39.850204: g
39.855656: g
39.866085: g
39.878712: g
39.904461: g
39.905910: g
39.929321: a
39.935291: g
39.948082: g
39.972725: g
39.992420: g
40.034977: g
40.059902: a
40.060009: g
40.063713: g
40.067398: g
40.099144: g
40.115273: g
40.126228: g
40.139721: g
40.149811: g
40.151608: g
40.157463: g
40.162018: g
40.166557: g
40.177643: b
40.178123: g
40.213192: g
40.229534: g
40.248810: b
40.338913: g
40.359180: g
40.367176: g
40.368805: g
40.376751: b
40.379089: g
40.424042: g
40.451096: g
40.466526: a
40.469311: g
40.475666: g
40.491852: g
40.507961: g
40.508938: g
40.518242: g
40.527592: g
40.572781: g
40.582058: a
40.582527: g
40.591198: g
40.594837: a
40.597313: a
40.616894: g
40.617462: g
40.640125: g
40.645706: g
40.653767: b
40.655380: g
40.674320: g
40.701626: g
40.708553: g
40.709404: g
40.726879: a
40.747471: g
40.767551: g
40.777607: g
40.778366: g
40.816509: g
40.852665: g
40.877289: a
40.895973: g
40.936737: g
40.943069: g
40.992428: g
41.033348: g
41.050343: g
41.066177: g
41.075790: a
41.100456: a
41.101910: g
41.116241: g
41.119843: g
41.138142: g
41.143856: g
41.160900: g
41.165794: g
41.182659: g
41.201931: g
41.211536: g
41.221489: g
41.231571: g
41.233631: b
41.236938: g
41.241776: g
41.271782: g
41.300243: g
41.306953: g
41.353447: a
41.355663: g
41.376202: g
41.393932: g
41.402431: a
41.406506: g
41.411461: a
41.418850: g
41.441017: a
41.446251: g
41.459328: g
41.487469: g
41.488712: g
41.495823: g
41.513771: g
41.530983: g
41.531441: g
41.533848: g
41.538971: g
41.551445: g
41.557777: g
41.613335: g
41.635460: g
41.690578: a
41.724190: g
41.729332: g
41.754601: g
41.757675: g
41.770237: b
41.776012: g
41.789154: g
41.790283: g
41.790367: g
41.813339: g
41.823212: g
41.835300: g
41.842113: g
41.854603: g
41.899574: a
41.900894: b
41.903992: g
41.919048: g
41.933498: g
41.980469: g
41.993923: g
41.998554: g
41.999519: g
42.031937: g
42.042480: g
42.047798: g
42.075439: a
42.105511: g
42.106953: g
42.110577: g
42.131214: g
42.134319: g
42.143505: b
42.151947: g
42.157753: g
42.173607: g
42.174599: g
42.187477: g
42.198734: g
42.234615: g
42.236683: g
42.252007: g
42.258255: g
42.264595: g
42.276379: b
42.287369: g
42.302452: g
42.313904: g
42.344822: g
42.358196: g
42.364410: g
42.390408: g
42.428669: g
42.435009: g
42.437771: g
42.438259: g
42.457687: g
42.484993: g
42.488701: g
42.497215: g
42.509228: g
42.521725: g
42.530605: g
42.541405: g
42.544472: g
42.544579: g
42.548965: g
42.552193: g
42.569691: g
42.584457: g
42.586433: g
42.590645: g
42.618896: g
42.626392: g
42.637619: g
42.641476: g
42.647293: g
42.672131: g
42.676685: g
42.714420: g
42.714458: g
42.790680: g
42.792576: g
42.803211: g
42.818943: b
42.822620: g
42.830269: g
42.841194: g
42.852703: b
42.859913: g
42.862011: g
42.889851: g
42.911713: g
42.917912: g
42.918663: g
42.922684: g
42.944912: g
42.959019: g
42.962528: g
42.967911: g
43.003601: g
43.019573: g
43.030457: g
43.039379: b
43.086922: g
43.105808: g
43.131195: g
43.142761: g
43.144558: g
43.157021: g
43.164318: g
43.181526: g
43.187820: g
43.250694: g
43.263454: g
43.366901: g
43.370701: g
43.447422: g
43.460217: g
43.480213: g
43.494236: g
43.526691: g
43.590332: g
43.597019: g
43.605904: g
43.644199: g
43.650261: a
43.664703: g
43.679214: g
43.704319: a
43.744694: g
43.748306: g
43.758083: g
43.760941: g
43.770454: b
43.780685: g
43.798767: g
43.807652: g
43.902729: g
43.938229: g
43.959595: g
43.974613: a
43.992844: g
44.012203: g
44.027275: g
44.061462: g
44.093338: g
44.118092: g
44.134079: a
44.186543: g
44.240997: g
44.275349: g
44.330765: g
44.365158: g
44.372566: g
44.429150: g
44.436825: g
44.439129: g
44.488384: g
44.490017: g
44.533821: g
44.591373: g
44.604748: g
44.638943: g
44.646122: g
44.651432: g
44.662247: g
44.683319: g
44.708698: a
44.711823: g
44.724434: g
44.744663: g
44.754688: g
44.790970: g
44.801243: g
44.813118: g
44.832592: g
44.835358: g
44.846607: g
44.863106: g
44.892673: g
44.934395: g
44.976467: g
44.977318: g
44.981518: g
45.019920: g
45.034439: g
45.071526: g
45.076584: g
45.125214: g
45.134014: g
45.138557: g
45.213837: a
45.220802: g
45.226192: g
45.247013: g
45.251289: g
45.258564: g
45.313953: g
45.323566: g
45.366707: g
45.380817: g
45.384270: g
45.408047: g
45.447739: g
45.461613: g
45.480328: g
45.518276: g
45.542027: g
45.578739: g
45.583855: g
45.591515: g
45.610214: g
45.696655: g
45.708126: g
45.708134: g
45.736317: g
45.758343: g
45.778069: g
45.784088: a
45.792919: g
45.799232: g
45.820572: g
45.823330: g
45.825951: g
45.870358: g
45.872978: g
45.879555: g
45.905235: g
45.923965: g
45.951809: g
45.952225: g
45.960827: g
45.980156: a
45.989372: g
45.993385: g
46.009148: g
46.036915: g
46.109951: g
46.129852: g
46.194962: g
46.308445: g
46.343006: a
46.366657: g
46.399433: g
46.407475: g
46.407703: g
46.424274: a
46.433983: g
46.544235: g
46.549038: g
46.578732: g
46.601959: a
46.640205: a
46.653622: g
46.656971: g
46.681705: g
46.684986: g
46.712540: a
46.728157: g
46.770523: g
46.856922: g
46.857071: g
46.910568: g
46.978554: g
47.029831: g
47.056686: g
47.056797: g
47.060566: g
47.083488: g
47.108952: g
47.123997: g
47.137161: g
47.161388: g
47.202599: b
47.212822: g
47.262398: g
47.275852: g
47.313278: g
47.318916: g
47.483437: b
47.490211: g
47.507164: a
47.555984: g
47.564941: g
47.622559: g
47.627880: g
47.695618: g
47.705513: g
47.710823: g
47.720905: g
47.777058: g
47.812344: b
47.938049: g
48.100044: g
48.204956: g
48.228935: a
48.234505: g
48.391495: b
48.400867: g
48.401642: g
48.404301: g
48.423721: g
48.475315: a
48.485298: g
48.485695: g
48.517448: g
48.527172: g
48.567898: g
48.626583: a
48.629982: g
48.678341: g
48.724533: g
48.737720: g
48.770809: g
48.771805: g
48.825809: g
48.922092: g
48.932659: g
48.932983: g
48.948318: g
48.966820: g
48.975212: a
49.014408: g
49.132465: g
49.150696: g
49.193363: g
49.224281: g
49.248737: g
49.251148: g
49.276348: g
49.379910: a
49.416744: g
49.430405: g
49.431313: g
49.496349: g
49.552147: a
49.621586: a
49.640202: b
49.678207: g
49.702770: g
49.750900: g
49.758530: g
49.764496: g
49.784019: g
49.795017: g
49.833607: g
49.835209: g
49.837128: g
50.024479: g
50.043034: g
50.078377: g
50.139908: g
50.152012: g
50.176170: a
50.178997: g
50.243511: g
50.433220: g
50.455402: a
50.456593: g
50.486076: g
50.626957: g
50.655571: g
50.676598: g
50.681293: g
50.859104: a
50.885521: b
50.894829: g
50.926781: g
50.949261: g
50.981297: g
51.013046: g
51.035881: g
51.046268: g
51.062740: g
51.207741: g
51.217541: g
51.237068: g
51.239651: g
51.270512: g
51.291714: g
51.404888: g
51.437473: g
51.459122: g
51.534256: g
51.679638: g
51.714565: g
51.847202: g
51.857380: g
51.934834: g
52.003315: g
52.130978: g
52.180653: g
52.197830: g
52.240948: b
52.274426: g
52.306667: g
52.330009: g
52.364334: a
52.364559: g
52.368916: g
52.442986: g
52.532284: g
52.592270: g
52.613743: b
52.648808: g
52.748798: g
52.766472: g
52.800945: g
52.800945: g
52.860683: g
52.876907: g
53.008667: a
53.070271: g
53.197067: g
53.222286: g
53.243530: g
53.463329: g
53.492123: g
53.606728: b
53.691051: g
53.704208: g
53.758846: g
53.766869: g
53.804157: g
53.840187: g
53.842495: g
54.008678: g
54.348381: g
54.367416: g
54.422150: g
54.742813: g
54.756214: g
54.895996: g
54.946709: g
55.028152: g
55.052227: g
55.098789: g
55.119545: g
55.182796: g
55.351055: g
55.421619: g
55.424049: g
55.451694: g
55.500031: g
55.508369: g
55.584259: b
55.629871: a
55.666508: g
55.695152: g
55.709782: g
55.741119: g
55.822124: a
55.876629: a
55.921104: g
55.964008: g
56.107430: g
56.308956: g
56.428879: g
56.478565: g
56.505245: g
56.532833: g
56.583317: g
56.589760: g
56.592010: g
56.607372: g
56.792625: g
56.922749: g
56.953808: g
56.997322: g
57.006004: b
57.015034: g
57.052013: g
57.101757: b
57.290398: g
57.300419: g
57.418011: g
57.505230: g
57.573215: g
57.677719: g
57.685970: g
57.694462: g
57.897278: g
57.959248: g
57.984093: g
58.173851: g
58.209976: g
58.357952: g
58.370808: g
58.505764: g
58.586243: g
58.591240: g
58.602943: g
58.633327: g
58.674358: g
58.831947: a
58.969345: g
59.087364: g
59.229019: g
59.295322: b
59.369884: g
59.445686: b
59.458630: g
59.490669: g
59.533577: g
59.572296: b
59.718678: g
59.750759: g
59.864765: g
60.062046: g
60.114594: g
60.115459: g
60.209385: g
60.243423: g
60.271812: g
60.353409: g
60.389050: g
60.586048: g
60.609417: g
60.711987: g
60.896938: a
60.908211: g
61.109932: g
61.228683: g
61.317677: g
61.342445: g
61.385777: g
61.673599: g
61.963615: a
62.038433: g
62.134876: g
62.173553: g
62.426842: g
62.464912: g
62.537205: g
62.589775: g
62.632378: g
62.761349: g
62.831646: b
62.991692: g
63.044819: g
63.056675: g
63.058151: g
63.288799: g
63.353783: g
63.565521: g
63.823692: g
63.901638: g
63.979218: g
64.001755: g
64.247612: g
64.474609: g
64.516579: g
64.550713: g
64.774460: g
64.777122: g
64.868019: g
65.259148: g
65.320366: g
65.483627: g
65.584717: b
65.816322: g
65.840691: g
66.183395: g
66.192406: g
66.661385: g
66.778214: g
67.016701: g
67.064125: g
67.312469: a
67.339607: g
67.475609: g
67.540680: g
67.622902: g
67.692322: g
67.718529: g
67.775078: g
67.947273: g
68.066307: g
68.597069: g
69.142273: g
69.323753: g
69.383224: g
69.384850: g
70.236626: g
70.279381: g
70.509598: g
70.800087: g
70.908478: g
71.600609: g
71.849831: g
71.974586: g
72.864456: g
72.869766: g
73.234375: g
73.594307: g
73.754601: g
73.825172: g
73.964920: g
74.148987: g
74.454041: g
74.538086: g
74.849663: g
75.256340: g
75.413033: g
75.661819: g
75.708801: g
75.800194: g
76.924660: g
77.423485: g
77.442833: g
77.617569: b
77.617569: b
77.642509: g
77.859009: g
78.347565: g
78.948982: g
79.056938: g
79.230583: g
79.774689: g
81.169395: g
81.511269: g
82.720268: g
83.705521: g
84.059395: b
85.726059: g
86.269409: g
87.305092: b
88.026413: g
88.823387: g
88.888535: g
89.393669: g
89.836716: g
91.835869: g
93.742683: g
93.890259: g
94.887932: g
98.622070: g
106.495430: g
108.151611: g
113.608910: g
114.557442: g
118.562531: g
144.898193: g
155.348953: g
177.719070: g

k-nearest neighbour target function scores:
b - 0.000000
a - 0.000000
g - 0.342757

Raw score: -0.342757


-----------------------

Probability based scoring:

-----------------------

Expected scores:-

 Probability of a NON-BETA BARREL protein with this score: 0.859930
 ExpDataBBTM_score: -0.843340
 ExpDataBBTM_ratio: -3.948051
 ExpDataE-value: 6.019510

Conclusion: BBMP

------------------------
