# Supplementary material for: TMB-Hunt: An amino acid composition based method to screen proteomes for beta-barrel transmembrane proteins
Source: BMC Bioinformatics. 2005 Mar 15;6:56. doi: 10.1186/1471-2105-6-56 (PMC1274253; doi:10.1186/1471-2105-6-56)
Supplement: Additional File 1 — TMB-Hunt source code and training sets [file 1471-2105-6-56-S1.tar › TMB_Hunt_1.0/outputs/output5]

GA vector:
0: 6.166000	1: 17.934000	2: 6.112000	3: 11.212000	4: 11.320000	5: 13.321999	6: 12.182000	7: 7.546000	8: 7.296000	9: 3.836000	10: 11.656001	11: 9.034000	12: 9.658000	13: 10.324000	14: 8.620001	15: 7.316000	16: 12.728000	17: 12.964000	18: 13.872000	19: 6.844000	


Sorted items:

9.542701: b
12.520183: b
12.569540: b
13.118684: a
13.205697: g
13.280396: a
13.410794: g
13.562919: g
14.439629: b
14.515714: b
14.621181: b
14.737486: b
14.864221: g
14.965340: g
15.071218: g
15.341791: g
15.431920: g
15.484100: b
15.493154: b
15.495769: g
15.800693: g
15.948651: b
16.049923: g
16.157467: g
16.305393: g
16.338047: g
16.341665: b
16.479042: b
16.594028: g
16.620811: b
16.633356: b
16.936543: g
17.003078: g
17.139572: g
17.142353: g
17.192059: g
17.196688: g
17.219000: g
17.267965: g
17.302256: g
17.310078: g
17.321976: g
17.327354: g
17.341368: b
17.353596: b
17.447073: g
17.493181: g
17.498999: g
17.561583: g
17.565676: g
17.582943: g
17.650578: g
17.656826: b
17.665155: g
17.701891: b
17.756989: b
17.783024: g
17.834196: g
17.868702: g
17.943323: g
17.951122: a
17.956676: g
17.973129: g
17.980888: g
17.986485: b
17.996374: g
18.039431: g
18.053968: b
18.096525: g
18.122389: g
18.126377: g
18.176645: g
18.195175: a
18.196741: g
18.222485: g
18.249758: g
18.271933: g
18.272202: g
18.313883: g
18.362461: g
18.365250: g
18.372391: g
18.382433: g
18.398857: g
18.408709: g
18.424969: g
18.426369: g
18.478327: g
18.493940: g
18.496365: g
18.521097: g
18.572903: g
18.587244: g
18.602459: g
18.613199: g
18.650511: g
18.651875: g
18.663668: b
18.684099: g
18.708546: g
18.723917: g
18.769291: g
18.802376: g
18.840408: g
18.860605: b
18.879211: g
18.888924: g
18.899185: g
18.915102: g
18.957209: g
18.962511: g
18.968382: g
18.994177: b
19.005030: g
19.010393: b
19.012245: b
19.031866: a
19.046949: b
19.063337: g
19.186550: g
19.211197: g
19.235495: g
19.240242: g
19.248436: b
19.289106: g
19.294783: g
19.318142: g
19.385738: b
19.409166: a
19.412439: g
19.415300: g
19.415497: g
19.418346: g
19.422218: g
19.455864: g
19.461487: g
19.462118: g
19.535570: g
19.539017: g
19.549755: b
19.582424: g
19.583652: g
19.613611: b
19.626068: g
19.704504: g
19.717970: b
19.723549: g
19.747522: g
19.749716: b
19.751095: b
19.792259: g
19.813520: g
19.859304: g
19.910727: g
19.929955: b
19.942781: g
19.972914: g
19.984539: g
20.004259: g
20.021940: g
20.078169: g
20.099163: g
20.119177: g
20.139463: b
20.212986: g
20.231148: b
20.277473: g
20.311155: g
20.319309: g
20.320126: g
20.320747: b
20.335943: g
20.365818: b
20.382034: g
20.393257: g
20.394796: g
20.395027: g
20.411392: g
20.412188: g
20.444206: g
20.451323: g
20.466768: g
20.476940: g
20.480259: g
20.495457: b
20.495947: b
20.497311: g
20.501640: g
20.515409: g
20.519392: g
20.529707: g
20.536713: g
20.540047: g
20.543989: g
20.551365: g
20.570074: g
20.582462: b
20.589178: g
20.623753: a
20.665245: a
20.721954: b
20.722540: g
20.735167: g
20.738834: a
20.763556: b
20.768587: g
20.794939: a
20.825224: g
20.857792: b
20.894255: g
20.936737: g
20.943321: g
20.973116: g
20.974434: g
20.998543: g
21.032925: g
21.040617: g
21.066961: g
21.090506: g
21.142179: g
21.157337: b
21.165161: g
21.168411: g
21.175955: g
21.200676: g
21.214880: g
21.230028: g
21.234238: g
21.245493: g
21.263124: g
21.270958: b
21.271597: g
21.306948: g
21.327547: g
21.329287: g
21.334515: b
21.347328: g
21.348200: g
21.351171: g
21.351646: a
21.352057: g
21.356050: g
21.369596: g
21.375668: a
21.389942: g
21.394522: g
21.402746: b
21.426928: g
21.427326: g
21.436178: b
21.440535: g
21.463003: g
21.464161: g
21.471695: b
21.493095: g
21.502260: g
21.503786: g
21.512423: g
21.528282: g
21.560604: b
21.570608: a
21.591171: g
21.594706: g
21.604652: g
21.638426: g
21.644552: g
21.645939: g
21.647850: g
21.648342: a
21.649807: g
21.667412: g
21.684437: g
21.684546: b
21.693605: g
21.707783: g
21.717663: g
21.732241: g
21.738190: g
21.751301: g
21.773317: g
21.793819: g
21.818697: g
21.824869: g
21.846756: g
21.857159: g
21.857697: g
21.858105: g
21.870710: b
21.893898: b
21.898067: b
21.901745: b
21.907173: g
21.917122: g
21.923063: g
21.925913: g
21.939457: g
21.947672: g
21.951706: g
21.951811: g
21.952353: g
21.958984: a
21.971802: g
21.973494: g
21.980322: g
21.997530: g
22.003689: g
22.004705: b
22.008377: a
22.035870: g
22.036922: g
22.048925: b
22.088364: g
22.096825: g
22.102333: b
22.112991: g
22.115582: g
22.126617: b
22.130831: g
22.159058: g
22.162487: g
22.167484: g
22.180462: g
22.198864: g
22.217318: g
22.220184: b
22.268509: g
22.274048: g
22.275476: g
22.283733: b
22.293776: g
22.317366: g
22.320850: b
22.329109: g
22.333916: g
22.335552: g
22.340530: g
22.341991: g
22.354805: g
22.381098: g
22.390863: b
22.395626: g
22.412226: a
22.418514: g
22.422274: g
22.433153: g
22.436628: b
22.437948: g
22.458895: g
22.491741: g
22.501333: g
22.508101: g
22.512897: g
22.521917: b
22.525309: a
22.527386: g
22.554523: g
22.555037: g
22.565027: g
22.566246: g
22.569698: g
22.569998: g
22.591068: g
22.609493: g
22.630871: g
22.632784: g
22.638006: g
22.652605: g
22.670719: g
22.680750: g
22.710176: a
22.719484: g
22.751328: g
22.763210: g
22.763372: b
22.766050: g
22.792170: g
22.834812: g
22.843473: b
22.843473: b
22.843473: b
22.856339: g
22.858736: g
22.862535: g
22.864227: g
22.889486: g
22.896563: a
22.900593: g
22.917431: b
22.919819: g
22.926052: g
22.927839: g
22.945024: g
22.953997: g
22.969780: b
22.970600: g
22.973881: b
22.983986: g
22.993855: g
23.005598: g
23.006838: g
23.028423: g
23.070953: g
23.071096: g
23.092258: g
23.102425: g
23.112261: g
23.124731: g
23.139231: g
23.156292: b
23.158876: g
23.164438: g
23.167948: g
23.170973: g
23.178980: g
23.183331: g
23.188143: g
23.195463: g
23.201223: g
23.219164: g
23.230412: g
23.231522: g
23.247028: g
23.255428: g
23.256575: a
23.260744: g
23.298193: g
23.300539: g
23.302586: a
23.306095: a
23.344090: g
23.411015: b
23.450506: g
23.460403: g
23.460932: g
23.461008: g
23.466808: b
23.471188: b
23.482313: g
23.483549: g
23.492054: g
23.495890: b
23.501070: g
23.507360: g
23.513023: a
23.553473: g
23.571142: g
23.575830: g
23.587494: g
23.603254: g
23.604609: g
23.606762: g
23.610523: g
23.625744: g
23.632597: g
23.635237: g
23.644709: g
23.646967: g
23.653667: b
23.667583: g
23.669849: g
23.696178: g
23.705313: g
23.707521: g
23.709860: g
23.710724: g
23.718626: b
23.720272: g
23.731827: g
23.735250: g
23.756971: b
23.769861: g
23.770100: g
23.772478: g
23.782482: g
23.789663: g
23.800636: g
23.816826: g
23.829725: g
23.839746: g
23.842678: g
23.848930: g
23.853361: g
23.873053: b
23.880457: a
23.883795: g
23.884424: g
23.891443: g
23.904993: g
23.907312: g
23.908833: g
23.908918: a
23.909767: g
23.910170: g
23.910564: g
23.917723: g
23.935314: b
23.944767: g
23.950344: g
23.972786: g
23.973274: g
23.982157: b
23.991280: g
24.007181: g
24.010735: g
24.013493: g
24.015450: g
24.019917: g
24.038330: g
24.040993: b
24.043270: a
24.048523: g
24.083387: a
24.093943: g
24.094038: b
24.094559: g
24.098783: g
24.099195: g
24.105213: g
24.114834: g
24.116373: g
24.117430: g
24.126072: g
24.141054: g
24.160332: a
24.160864: g
24.162569: g
24.179161: b
24.198185: g
24.200424: g
24.243853: g
24.248415: g
24.259655: g
24.267870: g
24.272472: g
24.278280: g
24.283659: g
24.288609: b
24.317339: g
24.332813: a
24.333622: g
24.335360: g
24.340658: g
24.346918: b
24.361423: g
24.367107: b
24.373327: g
24.394875: g
24.406685: g
24.418913: g
24.424971: b
24.431812: g
24.433733: a
24.442965: g
24.449438: g
24.455658: g
24.460520: g
24.460913: a
24.471151: g
24.474470: g
24.474525: g
24.477404: g
24.490475: b
24.493389: g
24.527380: g
24.530798: b
24.534889: g
24.535440: g
24.552759: g
24.566833: g
24.571190: g
24.573088: b
24.581272: g
24.593863: g
24.595098: g
24.603724: g
24.604210: g
24.617376: g
24.625160: g
24.636837: g
24.639433: g
24.643772: g
24.651201: g
24.667204: g
24.668291: g
24.675943: g
24.678675: g
24.689219: g
24.698149: b
24.713655: g
24.714930: b
24.726393: g
24.736717: g
24.744692: g
24.764145: b
24.776066: g
24.783583: g
24.787119: g
24.787136: g
24.789675: g
24.802515: g
24.806227: g
24.814676: g
24.835417: a
24.838993: g
24.839066: g
24.842558: g
24.854490: g
24.882751: g
24.895891: g
24.897755: a
24.925772: g
24.927103: g
24.932350: b
24.937162: g
24.942295: b
24.948271: b
24.957771: a
24.960995: g
24.961426: a
24.982393: g
24.993744: g
24.998421: g
25.006678: g
25.016291: g
25.024376: g
25.033548: g
25.033707: g
25.034594: g
25.043077: a
25.051453: g
25.053251: g
25.076345: g
25.076588: b
25.083937: g
25.088709: g
25.102600: b
25.107895: b
25.127192: g
25.129726: g
25.135670: g
25.137112: g
25.158072: g
25.177900: g
25.186428: g
25.192408: g
25.198158: g
25.209528: g
25.227983: g
25.241467: g
25.243296: b
25.256077: g
25.258329: g
25.269018: g
25.269739: g
25.270302: g
25.300198: g
25.324959: g
25.345968: g
25.346380: b
25.348152: g
25.348610: a
25.356403: g
25.363930: b
25.364637: g
25.365097: g
25.385027: g
25.403416: b
25.404827: g
25.413160: g
25.414368: b
25.414755: g
25.415873: g
25.431210: g
25.441870: g
25.478701: a
25.480101: b
25.485853: g
25.493555: g
25.516617: g
25.518526: g
25.535210: g
25.542158: b
25.543213: g
25.547348: g
25.552235: g
25.559242: g
25.561916: g
25.562927: g
25.570087: g
25.572987: g
25.575779: g
25.577511: g
25.586277: g
25.591539: b
25.600912: b
25.603788: g
25.627542: g
25.642332: g
25.662617: g
25.667751: g
25.682333: g
25.712358: g
25.718288: g
25.727087: b
25.728859: g
25.750107: g
25.751970: g
25.770916: a
25.771328: g
25.777979: g
25.782639: g
25.785122: g
25.794157: g
25.801960: g
25.807928: g
25.815708: g
25.817993: g
25.821974: a
25.825918: g
25.840427: g
25.846252: g
25.860224: g
25.872334: g
25.881105: b
25.898600: g
25.903097: a
25.903154: g
25.923613: b
25.925173: g
25.925192: g
25.929253: g
25.929253: g
25.930363: g
25.931250: a
25.938478: g
25.948866: b
25.960529: g
25.984932: g
25.992542: g
25.997438: g
26.004240: g
26.019558: g
26.022650: g
26.022890: g
26.026489: g
26.032076: g
26.032230: g
26.068050: g
26.086050: g
26.090986: g
26.108051: b
26.115038: b
26.118757: g
26.125933: b
26.150814: a
26.155251: a
26.159374: g
26.161217: g
26.161423: g
26.164431: g
26.173342: g
26.173346: g
26.177252: g
26.191074: g
26.208569: g
26.213402: g
26.217703: g
26.222015: b
26.222191: g
26.237612: g
26.238188: g
26.249880: g
26.265676: g
26.268438: g
26.277945: g
26.280239: b
26.282505: g
26.294022: b
26.296150: g
26.303207: g
26.304239: g
26.341816: g
26.351404: g
26.360243: g
26.369810: g
26.375463: g
26.383387: g
26.387672: g
26.407890: g
26.416178: g
26.421795: g
26.430834: g
26.461983: b
26.467793: g
26.471922: g
26.488190: g
26.488451: g
26.489006: g
26.504482: g
26.522480: g
26.541859: g
26.542648: g
26.546261: g
26.547634: g
26.550774: g
26.553020: g
26.553047: g
26.563343: g
26.583464: g
26.592306: g
26.603514: g
26.607828: g
26.617302: g
26.627787: g
26.648691: g
26.660538: g
26.665731: g
26.672291: g
26.675793: g
26.690187: g
26.695435: b
26.719995: g
26.737091: g
26.741301: g
26.744574: g
26.744617: g
26.773558: g
26.786222: g
26.791349: g
26.810696: g
26.811087: g
26.817394: g
26.817698: g
26.821026: g
26.838547: a
26.847050: g
26.859344: g
26.863249: b
26.904627: g
26.914143: g
26.920963: b
26.924170: g
26.944363: g
26.954657: g
26.959736: g
26.961439: g
26.967375: g
26.968277: b
26.982813: g
26.988256: g
26.996803: g
27.010452: g
27.018349: g
27.028124: g
27.032751: a
27.045273: g
27.054062: g
27.069530: a
27.070156: g
27.072561: g
27.076124: g
27.078899: g
27.085485: g
27.095844: g
27.097311: g
27.109623: g
27.151007: g
27.151751: g
27.156742: g
27.159267: b
27.173828: g
27.176994: g
27.177006: g
27.215359: g
27.224974: g
27.227324: g
27.246632: g
27.247036: a
27.248222: g
27.260933: g
27.265369: g
27.273294: g
27.274397: g
27.279806: g
27.289627: g
27.291702: g
27.302078: g
27.306055: g
27.311941: g
27.313654: g
27.317299: g
27.325979: g
27.338310: g
27.339560: g
27.341078: g
27.343559: g
27.364334: g
27.364576: g
27.366941: b
27.367197: g
27.368299: g
27.371971: g
27.376114: g
27.384384: g
27.387478: g
27.421459: g
27.436007: g
27.462172: g
27.472382: g
27.479858: g
27.480858: g
27.481676: g
27.496441: b
27.518705: g
27.519293: g
27.523228: g
27.528872: g
27.532347: g
27.546824: g
27.566072: g
27.569921: b
27.601696: g
27.633232: g
27.634401: g
27.647326: g
27.664627: g
27.669329: g
27.676352: g
27.692268: g
27.708715: g
27.724133: g
27.729326: g
27.732012: g
27.736959: g
27.743011: b
27.758791: g
27.782072: g
27.789351: g
27.792997: g
27.810284: g
27.814594: g
27.817244: g
27.822578: a
27.825344: g
27.825710: g
27.833120: g
27.847157: g
27.850353: g
27.861317: g
27.867491: g
27.871386: g
27.873138: g
27.874088: g
27.876287: g
27.879572: g
27.881712: g
27.885635: g
27.896292: g
27.898367: g
27.899267: g
27.925194: b
27.943279: g
27.945488: g
27.962000: g
27.973978: g
27.994019: g
28.007235: g
28.010593: g
28.013374: g
28.015453: g
28.019686: g
28.023378: a
28.041241: g
28.041294: g
28.046093: g
28.049101: g
28.064945: g
28.065598: g
28.084631: g
28.106306: g
28.112343: g
28.124512: g
28.127384: a
28.128544: g
28.133389: g
28.137117: a
28.143564: g
28.143570: g
28.159706: g
28.160063: g
28.162655: g
28.169390: g
28.179075: g
28.190836: g
28.207869: g
28.210062: g
28.214119: g
28.223274: g
28.228577: g
28.232758: g
28.240067: g
28.254526: g
28.257980: g
28.270201: g
28.277428: g
28.314117: g
28.324167: g
28.332867: g
28.342726: g
28.357304: g
28.359962: g
28.360279: b
28.372070: g
28.379410: g
28.379610: g
28.386799: g
28.399797: g
28.400312: g
28.421432: g
28.431679: g
28.493967: g
28.494673: g
28.497074: g
28.501966: g
28.505671: g
28.512409: g
28.517591: g
28.522108: g
28.522657: g
28.531088: g
28.539755: g
28.552170: g
28.565798: a
28.570250: g
28.579290: g
28.580599: b
28.587835: g
28.597538: g
28.607704: b
28.617201: g
28.620478: g
28.621017: g
28.623486: g
28.632235: g
28.633400: b
28.637716: g
28.645391: g
28.653498: g
28.674089: g
28.674660: g
28.679781: b
28.688608: g
28.690569: a
28.693533: g
28.698174: g
28.700102: g
28.701302: g
28.705021: b
28.707888: g
28.708839: g
28.716713: g
28.725571: g
28.730053: b
28.731213: g
28.752214: a
28.762226: g
28.762306: g
28.765505: g
28.767658: g
28.787422: g
28.803982: g
28.828190: g
28.830225: g
28.831032: g
28.832150: a
28.846022: g
28.857731: g
28.863146: b
28.865828: b
28.879862: g
28.882421: g
28.905462: g
28.931845: g
28.942997: g
28.948393: b
28.962698: g
28.979073: g
28.983383: g
28.985691: g
28.998882: g
29.008427: g
29.015709: g
29.018330: g
29.024387: g
29.030598: g
29.039988: a
29.067593: g
29.069921: g
29.075121: g
29.083601: g
29.084202: g
29.117342: g
29.127630: a
29.132133: a
29.135672: g
29.141340: g
29.145227: g
29.147739: g
29.156218: g
29.156897: a
29.167652: g
29.171190: g
29.183161: g
29.183647: g
29.214584: g
29.215292: g
29.230143: g
29.232187: g
29.261326: g
29.268272: g
29.278971: g
29.280996: g
29.283302: g
29.287298: g
29.287455: g
29.296871: b
29.323610: a
29.324751: g
29.329365: g
29.354223: g
29.359528: g
29.360861: g
29.362732: g
29.363894: g
29.366787: g
29.375889: g
29.379438: a
29.389639: g
29.416473: g
29.431574: g
29.436132: g
29.443048: g
29.449049: g
29.449490: g
29.452787: g
29.464184: g
29.469917: g
29.497908: g
29.503225: g
29.504202: g
29.504276: g
29.512510: g
29.525326: g
29.530359: g
29.534109: g
29.534941: g
29.537605: g
29.544758: g
29.546183: a
29.561655: a
29.563009: g
29.648432: g
29.652756: a
29.661453: g
29.662329: g
29.663855: g
29.674898: g
29.689203: g
29.693033: g
29.694496: g
29.719658: g
29.725813: g
29.726784: g
29.732044: g
29.733076: g
29.733107: g
29.735199: g
29.736937: g
29.740585: g
29.751024: g
29.751308: g
29.758947: g
29.782207: a
29.782671: g
29.783817: g
29.847588: g
29.862604: g
29.864428: g
29.867096: g
29.867229: g
29.877151: g
29.883694: g
29.888908: g
29.898438: g
29.907795: g
29.918491: g
29.925493: g
29.939634: g
29.947538: g
29.954288: g
29.969290: g
29.978329: g
30.004389: g
30.015072: g
30.015284: g
30.045401: g
30.068903: g
30.070299: g
30.071529: g
30.074921: a
30.080299: g
30.090876: g
30.100397: g
30.100573: g
30.103312: g
30.105341: a
30.106592: g
30.108402: g
30.109526: g
30.133665: g
30.134043: g
30.149673: g
30.155449: a
30.164530: b
30.175247: g
30.213886: a
30.227869: g
30.230976: g
30.236254: g
30.237970: g
30.246006: g
30.247215: a
30.251265: g
30.260855: g
30.266842: g
30.271330: g
30.272135: g
30.278051: g
30.290014: g
30.305672: b
30.315218: g
30.316477: g
30.318762: g
30.319506: g
30.321707: g
30.326456: g
30.330425: g
30.333853: g
30.335739: g
30.336912: g
30.337067: g
30.342239: g
30.347855: a
30.349058: g
30.351633: g
30.359926: b
30.372080: g
30.374012: g
30.375031: g
30.388409: g
30.391109: g
30.392860: g
30.410664: g
30.454821: g
30.464268: g
30.474882: g
30.479630: g
30.479721: g
30.482742: g
30.484606: g
30.510918: g
30.532682: g
30.540316: g
30.570612: g
30.570612: b
30.576061: g
30.577787: g
30.602560: g
30.604445: g
30.620516: g
30.631701: g
30.641998: g
30.662064: g
30.667421: g
30.672373: g
30.673361: g
30.674065: g
30.675108: g
30.679190: g
30.684231: g
30.706989: g
30.712465: g
30.720079: g
30.720867: g
30.721176: g
30.729761: g
30.733416: a
30.735266: a
30.784903: g
30.790974: g
30.812529: g
30.813744: g
30.819679: a
30.820229: b
30.828587: g
30.830843: g
30.836430: g
30.847048: b
30.847120: g
30.856504: g
30.865837: g
30.872005: g
30.872601: g
30.875561: g
30.880058: g
30.887571: g
30.890368: g
30.895693: g
30.897049: g
30.914299: g
30.917231: g
30.919407: g
30.922249: g
30.925707: g
30.931648: g
30.933159: g
30.937607: g
30.938334: g
30.950392: g
30.957579: g
30.960205: g
30.969843: g
30.977034: g
31.000319: g
31.001329: g
31.007643: g
31.010061: g
31.011021: g
31.012447: g
31.014067: g
31.015181: g
31.016273: g
31.018768: g
31.027092: g
31.035934: g
31.068674: g
31.101313: g
31.110725: g
31.150881: g
31.153891: g
31.158222: g
31.186020: g
31.190847: g
31.194551: g
31.194757: b
31.195084: g
31.210852: g
31.231287: g
31.234755: g
31.244921: g
31.251669: g
31.264261: g
31.278099: g
31.279881: g
31.284489: g
31.295713: g
31.298721: g
31.317499: g
31.328768: g
31.393898: g
31.399466: g
31.409695: a
31.411612: g
31.416245: g
31.426388: g
31.426592: g
31.428207: g
31.443466: g
31.455191: a
31.472998: g
31.476864: g
31.477995: g
31.491249: g
31.493618: g
31.509100: g
31.512268: g
31.524973: g
31.532898: g
31.541426: b
31.558611: g
31.566935: g
31.569426: g
31.570356: g
31.576429: g
31.579714: g
31.580353: g
31.582157: g
31.582558: g
31.605770: g
31.610649: g
31.624283: g
31.637417: g
31.644737: g
31.647375: g
31.649021: g
31.662720: g
31.672497: g
31.698982: g
31.705309: g
31.707842: g
31.709061: g
31.716892: g
31.720047: g
31.730570: g
31.740120: a
31.741800: g
31.753466: g
31.769918: a
31.775278: g
31.775791: b
31.790348: g
31.795713: g
31.796438: g
31.802282: g
31.803236: g
31.804871: g
31.826496: g
31.827339: g
31.833744: g
31.842199: g
31.858885: g
31.873365: g
31.876925: g
31.883844: b
31.896751: g
31.899422: g
31.904984: g
31.905247: g
31.907660: g
31.923016: g
31.932833: g
31.950872: g
31.958517: g
31.983667: g
31.991899: g
31.996593: g
31.999557: g
32.000504: g
32.007751: g
32.029671: g
32.034084: g
32.040062: g
32.054207: g
32.059875: g
32.081985: g
32.097580: g
32.098152: g
32.112667: g
32.117878: g
32.120281: a
32.123638: g
32.146309: g
32.159164: g
32.168922: g
32.181438: g
32.186443: b
32.191002: g
32.199375: g
32.218254: g
32.225601: g
32.243237: g
32.245113: g
32.251343: g
32.253555: g
32.261631: g
32.263752: g
32.275307: a
32.277382: b
32.287827: g
32.294823: b
32.298786: g
32.326889: g
32.342777: g
32.358986: g
32.405659: g
32.414001: g
32.430084: g
32.438549: g
32.450008: g
32.453136: g
32.457878: g
32.462357: g
32.462780: g
32.463539: a
32.464760: g
32.466774: g
32.467113: g
32.479977: g
32.488811: g
32.493748: g
32.500652: g
32.509624: g
32.520348: g
32.523544: g
32.525887: g
32.544159: g
32.544209: g
32.611221: g
32.612328: g
32.612686: g
32.617661: b
32.622555: g
32.623215: g
32.633213: g
32.643360: b
32.649578: g
32.683449: g
32.689259: g
32.698219: g
32.716919: g
32.717144: g
32.729790: g
32.735527: g
32.765095: g
32.780704: g
32.781143: g
32.785851: g
32.806801: g
32.809040: g
32.815609: a
32.824883: g
32.825691: g
32.828716: g
32.828857: g
32.880104: g
32.880432: g
32.894245: g
32.894581: a
32.907032: g
32.929253: a
32.940342: g
32.941227: g
32.946056: g
32.948673: g
32.972641: g
32.973892: g
32.975002: g
32.985447: g
32.990387: g
32.994423: g
33.004166: g
33.060806: g
33.062313: g
33.068947: g
33.079552: g
33.082458: g
33.089310: g
33.100315: g
33.124863: g
33.129883: g
33.132797: g
33.132835: g
33.137108: g
33.137329: g
33.156799: g
33.168106: g
33.180923: g
33.183788: g
33.184742: a
33.191513: g
33.196419: a
33.200562: g
33.208199: g
33.209671: g
33.228500: g
33.236546: g
33.240414: g
33.242867: a
33.261761: g
33.264210: g
33.277775: g
33.287567: b
33.292507: g
33.293594: g
33.293613: g
33.310913: g
33.311535: g
33.312710: g
33.314964: g
33.345295: g
33.345333: a
33.370106: g
33.371269: g
33.376671: g
33.377220: g
33.392933: g
33.396053: g
33.409252: g
33.423473: g
33.424362: g
33.428444: a
33.443233: a
33.505272: g
33.506413: g
33.510834: g
33.521519: g
33.546993: g
33.547649: a
33.554512: g
33.562172: g
33.562489: g
33.589909: g
33.603714: g
33.607956: g
33.613304: g
33.614487: g
33.615471: g
33.615993: g
33.633442: g
33.636513: g
33.641502: g
33.643105: g
33.659199: g
33.663429: g
33.680199: a
33.701153: g
33.704575: g
33.720982: g
33.726162: g
33.733776: g
33.739883: g
33.755711: g
33.762585: g
33.781578: g
33.800644: g
33.808620: g
33.814793: g
33.816353: g
33.845783: a
33.853748: g
33.860809: b
33.883423: g
33.887218: g
33.894833: g
33.895306: g
33.895702: g
33.912624: g
33.930511: g
33.931976: g
33.946480: g
33.947330: g
33.949051: b
33.953903: g
33.954224: g
33.958641: g
33.963234: a
33.963737: g
33.964161: g
33.986282: g
33.998009: g
34.000397: g
34.016109: g
34.019787: g
34.039097: g
34.041584: g
34.063248: g
34.075649: g
34.081272: g
34.096928: g
34.097126: g
34.097710: g
34.100262: g
34.111698: g
34.123669: g
34.137634: g
34.141598: g
34.144531: g
34.153831: g
34.153831: g
34.163639: g
34.170971: g
34.175861: g
34.186497: g
34.192654: g
34.197395: b
34.244705: g
34.257206: g
34.283451: g
34.290314: a
34.296684: g
34.302990: g
34.306118: g
34.326153: g
34.350819: g
34.359097: g
34.360252: g
34.365105: g
34.366875: b
34.369495: g
34.373455: a
34.377113: g
34.378544: g
34.408535: a
34.454380: g
34.466427: g
34.469799: g
34.471508: g
34.472687: b
34.473194: g
34.530796: g
34.547195: a
34.558723: g
34.560150: g
34.576466: g
34.583473: g
34.605419: g
34.612270: g
34.617676: b
34.628456: g
34.638988: g
34.654701: g
34.657837: g
34.700615: g
34.709881: g
34.711426: g
34.713806: a
34.716942: g
34.726379: g
34.730686: g
34.736946: g
34.739216: g
34.767132: g
34.780300: g
34.821686: g
34.832901: g
34.847610: g
34.854710: g
34.875439: g
34.891266: g
34.910370: g
34.912571: g
34.916931: g
34.920307: g
34.983704: g
35.000156: g
35.026978: g
35.033539: b
35.035004: b
35.043835: g
35.056873: g
35.095715: a
35.103409: g
35.108246: g
35.109669: g
35.115776: g
35.118446: g
35.143593: a
35.149452: g
35.163605: g
35.187504: g
35.214237: g
35.233299: g
35.255619: g
35.262177: g
35.273655: g
35.279640: g
35.296909: g
35.302940: g
35.319588: g
35.327045: g
35.332157: g
35.334885: g
35.353336: a
35.362282: g
35.362835: g
35.378368: g
35.406471: g
35.425350: g
35.425507: g
35.440094: g
35.447716: g
35.451324: g
35.457451: g
35.458633: g
35.485321: g
35.493610: g
35.501816: g
35.533020: g
35.535519: g
35.535828: g
35.537647: g
35.546585: g
35.583336: a
35.590149: g
35.599255: g
35.629456: g
35.647442: g
35.650322: g
35.670395: g
35.683994: g
35.686855: g
35.689960: g
35.691444: g
35.704716: g
35.718502: g
35.724670: g
35.735558: g
35.736809: g
35.741062: g
35.788055: b
35.828030: g
35.844528: a
35.847557: g
35.848099: g
35.860569: a
35.864742: g
35.892162: g
35.908031: g
35.911201: g
35.925663: g
35.933746: g
35.952644: g
35.955017: a
35.956051: g
35.972401: g
35.976940: a
35.977596: b
35.980251: g
35.991051: g
36.018200: g
36.051247: g
36.056973: g
36.064823: a
36.077328: g
36.094604: g
36.097515: g
36.109283: g
36.130634: g
36.149258: g
36.150864: g
36.151978: b
36.192814: g
36.199055: g
36.208321: a
36.217091: g
36.218227: g
36.226410: g
36.234615: g
36.243458: g
36.254677: g
36.285023: g
36.305241: g
36.312092: g
36.349388: g
36.386604: g
36.396801: g
36.406471: g
36.418816: g
36.420494: g
36.443584: g
36.445141: g
36.456749: a
36.493248: g
36.493488: g
36.496517: g
36.503975: g
36.512653: g
36.517330: g
36.558418: g
36.582932: b
36.622353: g
36.624218: a
36.630943: g
36.640770: g
36.659397: g
36.666664: g
36.667370: g
36.679173: g
36.706795: g
36.715958: g
36.720238: g
36.727264: g
36.731888: g
36.739502: a
36.759415: g
36.785831: g
36.793880: g
36.797131: a
36.811901: g
36.827229: g
36.828297: g
36.831764: g
36.840721: g
36.887905: g
36.906376: g
36.916153: g
36.917362: g
36.919418: b
36.923225: g
36.944866: g
36.948925: g
36.955479: g
36.965355: g
36.984379: g
36.987587: g
36.990681: g
36.996647: g
37.003922: g
37.007866: g
37.009979: g
37.010555: g
37.013042: g
37.031837: g
37.047684: g
37.049362: g
37.054585: g
37.072327: g
37.075073: g
37.079212: g
37.083168: g
37.127300: g
37.142475: g
37.167446: g
37.173893: g
37.184948: g
37.189774: g
37.195465: g
37.214241: b
37.226212: g
37.231133: g
37.245522: g
37.248753: g
37.258564: g
37.261208: g
37.264629: g
37.291927: g
37.326874: g
37.329922: g
37.333298: b
37.377605: g
37.378334: g
37.388836: g
37.393353: a
37.395695: g
37.396004: g
37.404621: g
37.428734: g
37.462921: g
37.474174: g
37.484268: g
37.494480: g
37.506924: g
37.507763: g
37.511143: g
37.516930: g
37.520271: g
37.527241: g
37.549328: g
37.582394: g
37.589993: g
37.602108: g
37.613613: b
37.618477: g
37.631954: g
37.633831: g
37.638092: g
37.644554: b
37.648838: g
37.685551: g
37.708755: g
37.731232: g
37.752781: g
37.755310: g
37.780968: g
37.788551: a
37.801716: g
37.802277: g
37.814743: g
37.819061: g
37.825356: g
37.826870: b
37.836220: g
37.837761: g
37.881157: g
37.887184: g
37.919987: g
37.938465: g
37.998573: g
38.012737: g
38.019123: g
38.037148: g
38.051582: g
38.055187: g
38.058292: g
38.062031: g
38.072266: g
38.093082: g
38.094963: g
38.097801: g
38.112621: g
38.115177: g
38.116772: g
38.126427: b
38.153694: g
38.161850: g
38.165081: g
38.169777: g
38.175655: g
38.189781: g
38.192101: g
38.196766: g
38.197544: g
38.218525: g
38.240406: g
38.240814: g
38.266830: g
38.285255: g
38.293758: g
38.294704: g
38.312115: g
38.361099: g
38.382576: g
38.444309: g
38.447029: g
38.454464: g
38.474010: g
38.520954: g
38.526436: g
38.543591: g
38.557003: g
38.562263: g
38.567348: g
38.567787: g
38.586689: g
38.596470: a
38.625675: g
38.626648: a
38.642601: g
38.643044: g
38.647884: g
38.685673: g
38.764446: g
38.771160: g
38.797928: g
38.818283: g
38.821480: a
38.834236: g
38.841476: g
38.851200: g
38.853233: a
38.853657: g
38.859173: g
38.901825: g
38.909283: g
38.929398: g
38.964931: g
38.979568: b
38.995857: g
38.999729: g
39.012093: g
39.016815: g
39.041164: g
39.060200: g
39.061958: g
39.064922: g
39.079762: g
39.082561: g
39.112492: g
39.134712: g
39.135197: g
39.136364: g
39.173157: g
39.180542: g
39.183739: g
39.188740: g
39.196522: g
39.208778: g
39.221321: g
39.232502: g
39.270329: g
39.283245: g
39.295979: a
39.296459: g
39.301968: g
39.312801: g
39.326145: b
39.341740: g
39.348202: g
39.348808: g
39.376225: g
39.398087: g
39.402126: g
39.407387: g
39.422237: g
39.425034: g
39.471676: g
39.476982: g
39.535156: g
39.572815: g
39.584385: g
39.588009: g
39.624180: g
39.637577: a
39.673832: g
39.678997: g
39.683002: g
39.684311: g
39.688976: g
39.701332: g
39.703121: g
39.707561: g
39.747147: g
39.814953: g
39.822296: g
39.825432: g
39.848015: g
39.859707: g
39.866150: g
39.881306: g
39.912880: g
39.932140: g
39.935402: g
39.941013: g
39.944565: g
40.027538: g
40.029396: g
40.029648: g
40.084415: g
40.089050: g
40.114414: g
40.130836: g
40.138084: g
40.138329: g
40.147449: g
40.151104: g
40.166313: g
40.196529: a
40.200321: g
40.201561: g
40.201729: g
40.258263: g
40.263802: g
40.266705: g
40.272343: g
40.281399: g
40.299118: g
40.303158: g
40.334557: g
40.345604: g
40.350887: g
40.357777: g
40.384884: g
40.384914: g
40.410759: g
40.475861: g
40.480766: g
40.514549: g
40.535313: g
40.569717: a
40.583851: g
40.610279: g
40.631218: g
40.646290: g
40.689613: g
40.690250: g
40.698685: g
40.734173: g
40.757355: g
40.775253: g
40.780113: g
40.799191: g
40.860458: g
40.860844: g
40.877228: g
40.884121: g
40.911503: g
40.944996: g
41.003078: g
41.006958: g
41.010517: g
41.072796: g
41.091328: g
41.094162: g
41.095558: g
41.103275: g
41.105824: g
41.119713: g
41.120529: g
41.141384: g
41.149368: g
41.168674: g
41.181740: g
41.200108: g
41.222702: g
41.249439: g
41.282547: g
41.288834: g
41.294781: g
41.312664: g
41.342396: a
41.380257: g
41.384098: g
41.407585: g
41.415951: g
41.443344: g
41.461681: g
41.479900: g
41.481895: g
41.498260: a
41.526108: g
41.585278: g
41.646606: g
41.679283: g
41.692528: g
41.705387: g
41.726471: g
41.733047: g
41.748703: g
41.756248: g
41.826561: g
41.841412: b
41.895020: b
41.900517: g
41.921040: g
41.930950: g
41.933395: a
41.975632: g
41.990761: g
42.030064: g
42.048073: b
42.135132: g
42.144814: g
42.194313: b
42.263622: g
42.292446: g
42.295422: g
42.310574: g
42.324886: g
42.352711: g
42.367203: g
42.382610: g
42.476734: g
42.497494: g
42.521839: g
42.563797: g
42.578693: g
42.603111: g
42.619766: g
42.627480: g
42.637104: a
42.655308: g
42.658611: g
42.674335: g
42.679443: g
42.695702: g
42.712536: g
42.713242: g
42.717300: g
42.767838: g
42.798122: g
42.798481: g
42.815632: g
42.828930: g
42.866867: g
42.881386: g
42.910286: g
42.920002: g
42.920639: g
42.920921: a
42.981838: g
42.992825: g
43.005192: g
43.025002: g
43.063847: g
43.078476: g
43.103008: g
43.120697: g
43.145405: g
43.156555: g
43.199299: g
43.243294: g
43.243530: g
43.277267: g
43.313129: g
43.325588: g
43.326290: g
43.364922: g
43.370541: g
43.371712: g
43.403397: g
43.406960: g
43.431816: g
43.433033: g
43.450294: g
43.497639: g
43.523235: g
43.542885: g
43.550644: g
43.555058: g
43.582630: g
43.621952: g
43.703270: g
43.776554: g
43.821362: g
43.845757: g
43.872135: g
43.894356: g
43.934116: g
43.960953: g
43.964878: g
43.970314: g
44.042870: g
44.049782: g
44.058777: a
44.064808: g
44.136154: a
44.179722: g
44.209934: g
44.263050: g
44.293694: g
44.293762: g
44.308926: g
44.324181: g
44.358185: g
44.372353: g
44.466953: g
44.539104: g
44.573181: g
44.590027: g
44.616779: g
44.663280: g
44.716564: g
44.726627: g
44.732124: g
44.743645: g
44.755302: g
44.772648: a
44.799755: g
44.825760: a
44.828930: g
44.852001: g
44.858402: b
44.860176: g
45.006081: g
45.007412: g
45.018177: g
45.093864: g
45.125488: g
45.153904: g
45.202328: g
45.247902: g
45.268105: g
45.274174: g
45.282082: a
45.310471: g
45.334072: g
45.348503: a
45.350864: g
45.428108: g
45.470226: g
45.486294: g
45.510380: g
45.532330: g
45.537689: g
45.537971: g
45.570652: g
45.576817: g
45.616714: g
45.663780: g
45.691486: a
45.706940: g
45.728645: a
45.739075: g
45.752766: g
45.846313: g
45.849693: g
45.887310: g
45.979237: g
45.980801: g
45.990261: g
46.072807: g
46.075745: g
46.085629: g
46.089756: g
46.092972: g
46.100739: g
46.105022: b
46.129662: g
46.160660: g
46.189018: g
46.250523: g
46.256374: g
46.257858: g
46.323818: g
46.327007: g
46.375507: b
46.438625: g
46.635838: a
46.639126: g
46.646988: g
46.659103: g
46.662243: g
46.664146: g
46.665703: g
46.679989: a
46.684216: g
46.698559: g
46.708809: g
46.713722: g
46.754230: g
46.755508: g
46.763489: g
46.807014: g
46.809277: a
46.836479: g
46.842796: g
46.857365: g
46.878139: g
46.886887: g
46.937740: g
46.993130: g
46.998100: g
47.006973: g
47.022888: g
47.023232: g
47.041904: g
47.064919: a
47.108112: g
47.120579: g
47.130966: g
47.131607: g
47.137482: g
47.138874: g
47.139980: g
47.180542: g
47.250168: a
47.254543: g
47.267406: g
47.271378: g
47.282459: g
47.353893: g
47.400303: g
47.430264: g
47.446011: g
47.501778: g
47.519485: g
47.568810: g
47.586063: g
47.614468: g
47.614681: g
47.619423: g
47.677452: g
47.692760: b
47.711739: g
47.764034: g
47.823872: g
47.854809: g
47.875935: g
47.895748: g
47.898094: g
47.928577: g
47.972347: g
47.990074: g
47.995853: g
47.997589: a
48.042385: g
48.089401: g
48.128902: g
48.143715: g
48.171223: g
48.211109: g
48.214336: g
48.346611: g
48.413322: g
48.466839: g
48.506336: g
48.508133: g
48.525158: g
48.565258: g
48.624012: g
48.702721: g
48.757500: g
48.825813: g
48.860806: g
48.905235: g
48.939816: g
48.941814: g
48.957329: g
48.962299: g
48.963673: g
48.996025: g
49.035957: g
49.105370: g
49.113045: g
49.121925: g
49.157391: a
49.157448: g
49.311348: g
49.329105: g
49.356430: g
49.372833: g
49.445744: g
49.460941: g
49.461693: g
49.500557: g
49.531147: g
49.542740: g
49.569855: g
49.604958: g
49.609856: g
49.648731: g
49.692272: g
49.692379: g
49.709820: g
49.712303: g
49.732315: g
49.751083: g
49.753189: g
49.769768: g
49.778374: g
49.783573: g
49.849316: g
49.861443: g
49.888683: g
49.926929: g
49.935120: g
49.977207: g
49.986877: g
50.003040: g
50.274555: g
50.314045: g
50.318119: g
50.365143: g
50.372993: g
50.376587: g
50.391216: g
50.403481: g
50.423355: g
50.439594: g
50.449009: a
50.458923: g
50.468494: b
50.476727: g
50.523479: g
50.525955: g
50.528080: b
50.537682: g
50.546364: g
50.554825: g
50.710289: g
50.742435: g
50.802029: g
50.869137: g
50.885090: g
50.943031: g
50.973759: g
50.994568: g
51.041862: g
51.089634: g
51.121658: g
51.134567: b
51.316353: g
51.316441: g
51.328575: b
51.456951: g
51.473446: g
51.524754: g
51.532425: g
51.616302: g
51.622242: g
51.752010: g
51.816227: g
51.987629: g
51.992416: g
52.002090: g
52.004189: g
52.008183: g
52.024006: g
52.042355: g
52.151020: g
52.213474: g
52.280495: g
52.353085: g
52.391411: g
52.393021: g
52.411026: g
52.575199: g
52.678154: g
52.684902: g
52.713123: g
52.752140: g
52.753891: g
52.855114: g
52.934063: g
53.039631: g
53.093925: g
53.260296: a
53.350021: g
53.512234: g
53.518116: g
53.531490: g
53.536179: g
53.590717: g
53.598862: g
53.636341: g
53.677216: g
53.681705: g
53.713703: g
53.734215: g
53.773865: g
53.786377: g
53.945389: g
53.967976: g
53.996658: g
54.138943: g
54.293762: g
54.466408: b
54.515759: g
54.538036: g
54.555149: g
54.659668: g
54.669510: g
54.809216: g
54.835735: g
54.860924: g
54.923641: g
55.004337: a
55.091515: g
55.237598: g
55.243591: g
55.253372: g
55.258991: g
55.266190: g
55.281666: g
55.322048: g
55.343109: g
55.358601: g
55.371819: g
55.389725: g
55.413349: g
55.464497: g
55.478149: g
55.478149: g
55.481506: a
55.492500: a
55.583515: g
55.802177: g
55.940617: g
55.990570: g
56.119862: g
56.136410: g
56.216648: g
56.230915: g
56.346058: g
56.351162: b
56.359295: b
56.403839: g
56.460743: g
56.530022: g
56.556572: g
56.778179: g
56.852581: g
56.886162: g
57.048813: g
57.053398: g
57.128914: g
57.245338: g
57.248722: g
57.256622: g
57.476410: g
57.485676: g
57.524174: g
57.574448: g
57.590317: b
57.699894: g
57.714615: g
57.739231: g
57.752323: g
58.101612: g
58.276039: g
58.331005: g
58.390858: g
58.460957: g
58.580166: g
58.859062: g
58.865307: g
59.052654: g
59.084263: g
59.354980: g
59.435238: g
59.645287: g
59.696560: g
60.048157: g
60.163628: g
60.297340: g
60.302982: a
60.384167: g
60.436996: g
60.459873: g
60.559013: g
60.573433: g
60.624733: g
60.657436: g
60.971031: g
61.046684: g
61.168240: g
61.195362: g
61.408436: b
61.528061: g
61.643570: g
61.781193: g
62.059952: g
62.192684: g
62.229362: g
62.274548: g
62.348087: g
62.423672: g
62.503086: g
62.599991: a
62.804108: g
62.923733: g
62.942200: g
62.975685: g
63.022442: g
63.032478: g
63.047028: g
63.242683: g
63.345768: g
63.415222: g
63.491348: g
63.705391: g
63.711475: g
63.720379: g
63.891190: g
63.981274: g
64.012299: g
64.024475: g
64.171692: b
64.304581: g
64.348618: g
64.352020: g
64.561523: g
64.588562: g
64.671883: g
64.809937: g
64.987236: g
65.020973: g
65.096603: g
65.434669: g
65.819435: g
66.184998: g
66.447021: g
66.510056: g
66.526291: g
66.749298: g
66.758911: g
66.785828: g
66.888962: g
67.568954: g
67.640007: g
67.770988: b
67.770988: b
67.840179: g
68.210487: g
68.748665: g
68.833733: g
68.933388: g
69.103264: g
69.292221: g
69.465149: g
69.574997: g
69.605232: g
69.715202: g
69.793655: g
70.099251: g
70.115990: g
70.128143: g
70.169281: g
70.181725: g
70.264404: g
70.289009: g
70.992989: g
71.138763: g
71.210739: g
71.344223: g
71.748856: g
71.952339: g
72.033821: g
72.314148: g
72.677185: g
72.765762: g
72.852806: g
72.874863: g
73.069473: g
73.237747: g
73.260315: g
73.277756: g
73.290771: g
73.418251: g
73.515114: g
73.582901: g
73.678284: g
73.701019: g
73.809952: g
74.828354: g
74.899246: g
75.204277: g
75.267273: g
75.318939: g
75.446632: g
75.923538: g
76.821014: b
76.980453: g
77.550560: g
77.728195: g
78.330208: g
78.487404: g
78.736351: g
78.807159: g
78.977547: g
79.295074: b
80.138443: g
80.811905: g
81.972198: g
82.021935: g
82.198715: g
83.800453: g
84.173210: g
84.515671: g
84.539146: g
84.920464: g
85.811554: g
85.872162: g
86.309502: g
86.499794: g
86.538574: g
86.775887: g
88.861389: g
89.226540: g
89.808029: g
90.193939: g
90.818298: g
93.395485: g
95.088806: g
95.472664: g
101.072334: g
106.644249: g
108.204109: g
110.226303: g
119.550865: g
120.778862: g
142.899643: g
152.408478: g
173.076324: g

k-nearest neighbour target function scores:
b - 0.264221
a - 0.076227
g - 0.075725

Raw score: 0.112269


-----------------------

Probability based scoring:

-----------------------

Expected scores:-

 Probability of a NON-BETA BARREL protein with this score: 0.001220
 ExpDataBBTM_score: 0.605200
 ExpDataBBTM_ratio: 6.208722
 ExpDataE-value: 0.008540

Conclusion: BBMP

------------------------
