# Supplementary material for: TMB-Hunt: An amino acid composition based method to screen proteomes for beta-barrel transmembrane proteins
Source: BMC Bioinformatics. 2005 Mar 15;6:56. doi: 10.1186/1471-2105-6-56 (PMC1274253; doi:10.1186/1471-2105-6-56)
Supplement: Additional File 1 — TMB-Hunt source code and training sets [file 1471-2105-6-56-S1.tar › TMB_Hunt_1.0/outputs/output6]

GA vector:
0: 6.166000	1: 17.934000	2: 6.112000	3: 11.212000	4: 11.320000	5: 13.321999	6: 12.182000	7: 7.546000	8: 7.296000	9: 3.836000	10: 11.656001	11: 9.034000	12: 9.658000	13: 10.324000	14: 8.620001	15: 7.316000	16: 12.728000	17: 12.964000	18: 13.872000	19: 6.844000	


Sorted items:

15.498710: g
15.857359: g
16.319565: g
17.023771: g
17.050396: g
17.221939: g
17.252199: g
17.577265: g
17.600182: g
17.721035: g
17.789877: g
17.862314: g
18.028034: g
18.094595: g
18.104864: g
18.121410: g
18.151569: g
18.338657: g
18.374716: g
18.398211: g
18.444550: g
18.446518: g
18.502012: g
18.540379: g
18.610006: g
18.703045: g
18.706861: g
18.735943: g
18.804836: g
18.851830: g
18.866522: g
18.935846: g
19.054760: g
19.090582: g
19.252417: g
19.308147: g
19.312632: g
19.324141: g
19.343773: g
19.349865: g
19.434078: g
19.434982: g
19.440252: g
19.450619: g
19.525671: g
19.567226: g
19.621656: g
19.632421: g
19.697021: g
19.698929: g
19.724113: g
19.754780: g
19.756886: g
19.833851: g
19.858885: g
19.936930: g
19.942314: g
19.966284: g
19.967436: g
20.008780: g
20.060713: g
20.077160: g
20.149059: g
20.162750: g
20.306030: g
20.309677: g
20.334040: g
20.393282: g
20.411734: g
20.455450: g
20.473804: g
20.536081: g
20.549631: g
20.576817: g
20.586586: g
20.588568: g
20.640871: g
20.712442: g
20.791439: g
20.815758: g
20.818586: g
20.819939: g
20.839136: g
20.856453: g
20.992828: g
21.064308: g
21.157688: g
21.171577: a
21.216669: g
21.242811: g
21.249586: g
21.264732: g
21.321018: g
21.330278: g
21.332073: g
21.426176: g
21.443426: a
21.484831: g
21.523428: g
21.548332: g
21.568232: g
21.586029: g
21.638603: g
21.668465: g
21.685793: g
21.712114: g
21.763966: g
21.784971: g
21.822573: g
21.834368: g
21.847097: g
21.867487: g
21.879959: g
21.889723: g
21.904640: g
21.906204: g
21.919451: g
21.929266: g
21.980108: g
21.990765: g
21.994078: g
22.000456: g
22.006796: g
22.054079: a
22.056688: g
22.065340: g
22.119581: g
22.127520: g
22.128241: g
22.165586: g
22.248003: g
22.275162: g
22.275190: g
22.275629: g
22.283194: g
22.299994: g
22.305773: g
22.317972: g
22.318520: g
22.320919: g
22.346369: g
22.347910: g
22.390249: g
22.391376: g
22.403875: g
22.412939: g
22.416925: g
22.433239: g
22.436436: g
22.452684: g
22.460920: g
22.466099: g
22.467577: g
22.482355: g
22.497808: g
22.542051: g
22.550093: g
22.559017: g
22.561848: g
22.563829: g
22.566519: g
22.568249: g
22.593531: g
22.594347: g
22.596893: g
22.604538: g
22.605206: g
22.620487: g
22.645800: g
22.660769: a
22.660961: g
22.718962: g
22.720167: g
22.738270: g
22.749233: g
22.789841: g
22.793066: g
22.803654: g
22.837662: g
22.840927: g
22.867496: g
22.876680: g
22.888048: g
22.916782: g
22.934484: g
22.943970: g
22.947639: g
22.961805: g
23.012545: g
23.012699: g
23.021114: g
23.065557: g
23.096478: g
23.113985: g
23.120731: g
23.122355: g
23.125130: g
23.136190: g
23.141924: g
23.156729: g
23.199270: g
23.210619: g
23.254845: g
23.260103: g
23.260147: g
23.262489: g
23.268755: g
23.270863: g
23.320736: a
23.323448: g
23.337589: g
23.357283: g
23.389606: g
23.390446: g
23.416983: g
23.446314: g
23.446381: a
23.455248: b
23.455248: b
23.455248: b
23.495243: g
23.498253: a
23.507042: g
23.513451: g
23.552557: g
23.560694: g
23.566257: g
23.582670: g
23.587368: g
23.587641: g
23.612551: g
23.622580: g
23.629890: g
23.634714: g
23.654657: g
23.658531: g
23.674538: g
23.676048: g
23.676609: g
23.678963: g
23.679525: g
23.703297: g
23.750816: a
23.837475: g
23.853081: g
23.885586: g
23.908548: g
23.952356: g
23.954563: g
23.958405: g
23.964336: g
23.971161: g
24.001968: g
24.005184: g
24.024466: g
24.039333: g
24.041878: g
24.050604: g
24.053453: g
24.061565: a
24.062269: g
24.071703: g
24.072134: g
24.106565: g
24.109982: g
24.117352: g
24.120827: g
24.153435: g
24.182251: g
24.186140: g
24.192736: g
24.203630: g
24.249386: g
24.250648: g
24.263283: g
24.266281: g
24.278938: g
24.297297: g
24.300476: g
24.300808: a
24.313976: g
24.314991: g
24.328495: g
24.343664: g
24.349993: g
24.353025: g
24.353268: g
24.363110: a
24.366930: b
24.369514: g
24.382246: g
24.386770: g
24.397247: g
24.411640: g
24.422270: g
24.428572: g
24.432072: g
24.434553: g
24.481930: g
24.488703: g
24.489519: g
24.515873: g
24.518402: g
24.518951: g
24.522600: g
24.529127: g
24.531359: g
24.547113: g
24.553820: g
24.561174: g
24.588953: g
24.610580: g
24.618092: g
24.625395: g
24.626472: g
24.635801: g
24.636614: g
24.637493: g
24.676275: g
24.679090: a
24.690170: g
24.703825: g
24.708378: g
24.725029: g
24.729065: g
24.730268: g
24.730850: g
24.732960: g
24.796066: g
24.802031: g
24.822083: g
24.826239: g
24.846102: g
24.852013: g
24.852982: g
24.875118: g
24.876146: g
24.881655: g
24.929300: g
24.929760: g
24.940676: g
24.946768: g
24.959938: g
24.970507: g
24.973917: g
24.981117: a
25.008558: g
25.022989: g
25.035042: g
25.048944: g
25.066547: g
25.076197: g
25.084293: g
25.091990: g
25.136948: g
25.137310: g
25.147360: g
25.156387: g
25.156590: g
25.163538: g
25.164560: g
25.187965: g
25.202141: b
25.214066: g
25.244825: g
25.252558: g
25.273531: g
25.285238: g
25.322313: g
25.330029: g
25.369402: g
25.383455: g
25.387951: g
25.402367: g
25.416765: g
25.430105: g
25.430887: g
25.437504: g
25.448723: g
25.468584: g
25.503273: g
25.509098: g
25.516445: g
25.519213: g
25.519730: g
25.524714: a
25.538740: g
25.546892: g
25.552492: g
25.608856: g
25.618223: g
25.625299: g
25.634003: g
25.678886: g
25.688541: g
25.692833: g
25.695147: g
25.706394: g
25.723759: g
25.739996: g
25.752304: g
25.753735: g
25.762247: g
25.768538: g
25.791300: g
25.819376: a
25.824795: g
25.826437: g
25.837627: g
25.841942: g
25.846327: g
25.849771: g
25.851271: g
25.856241: g
25.864258: g
25.907770: g
25.925489: b
25.931217: g
25.938871: g
25.953117: g
25.967218: g
25.988979: g
26.022741: g
26.034300: g
26.058561: g
26.071112: b
26.089045: g
26.094654: g
26.099960: g
26.118155: g
26.118793: g
26.121117: g
26.124117: g
26.129774: g
26.155746: g
26.161045: g
26.185514: g
26.200037: a
26.207018: g
26.216976: b
26.224693: g
26.225452: g
26.245169: g
26.254293: g
26.255568: a
26.260208: g
26.276787: g
26.289522: b
26.302063: g
26.306028: g
26.307209: b
26.308712: g
26.314114: g
26.314955: g
26.314955: g
26.322584: g
26.328377: g
26.348240: g
26.374304: g
26.392597: g
26.400091: g
26.404388: b
26.417101: g
26.417330: g
26.456335: g
26.462654: g
26.473656: g
26.491186: g
26.503956: g
26.513861: g
26.523964: g
26.527754: g
26.540697: g
26.557076: g
26.559408: g
26.580873: g
26.584763: g
26.590645: g
26.621172: g
26.622993: g
26.627342: g
26.638294: g
26.671747: g
26.677811: g
26.679678: g
26.698223: g
26.703247: g
26.703856: g
26.711737: g
26.719580: g
26.729921: b
26.749018: g
26.752357: g
26.752823: g
26.756363: g
26.760351: g
26.761774: g
26.761974: g
26.762037: g
26.762276: g
26.771088: g
26.773535: g
26.789925: g
26.816858: g
26.817518: g
26.821823: g
26.836685: g
26.854021: g
26.871397: g
26.873301: g
26.879290: g
26.908182: g
26.910948: g
26.932207: g
26.936676: g
26.939346: g
26.942123: g
26.942896: g
26.943316: g
26.967215: g
27.011875: g
27.013199: g
27.026287: g
27.033821: g
27.037960: a
27.038248: g
27.045910: g
27.066843: g
27.072819: g
27.083658: g
27.083851: g
27.093067: g
27.100439: g
27.102779: g
27.103153: g
27.108982: g
27.119730: b
27.134459: g
27.139128: g
27.144659: g
27.156818: g
27.159740: g
27.176708: g
27.189564: g
27.192759: g
27.192930: g
27.200209: g
27.236540: g
27.239540: g
27.243744: g
27.248121: g
27.272715: g
27.310951: g
27.312269: g
27.316521: g
27.320309: g
27.329727: g
27.337769: g
27.340771: g
27.362919: g
27.381361: g
27.385534: g
27.401455: g
27.403294: g
27.424791: g
27.427353: g
27.428402: g
27.430872: g
27.431444: g
27.459431: g
27.465628: b
27.466450: g
27.468821: g
27.473930: g
27.491196: g
27.491501: b
27.495691: b
27.506725: g
27.512459: g
27.527037: g
27.533335: g
27.558359: g
27.558798: g
27.561726: g
27.563288: g
27.564434: g
27.590820: g
27.595495: g
27.600143: g
27.600729: g
27.613459: g
27.623409: g
27.634125: g
27.655903: g
27.658484: g
27.663797: g
27.671595: g
27.683018: g
27.689356: g
27.691137: g
27.741568: g
27.744860: g
27.747177: g
27.774706: g
27.777304: g
27.790192: g
27.805305: g
27.807930: g
27.808378: g
27.822882: g
27.829279: g
27.843634: g
27.846361: b
27.849684: g
27.856607: g
27.866924: g
27.867170: g
27.881948: g
27.905901: g
27.920134: g
27.922195: b
27.927837: g
27.937939: g
27.940765: g
27.946596: g
27.952429: g
27.955578: g
27.965319: g
27.972649: g
27.979244: g
27.988750: g
27.992540: g
27.997478: g
28.000713: g
28.004290: g
28.016787: b
28.016968: g
28.026737: g
28.033411: g
28.066698: g
28.068853: g
28.090584: g
28.095350: g
28.108664: g
28.113947: g
28.128239: g
28.142244: g
28.149212: g
28.174599: g
28.178047: g
28.202110: b
28.221985: g
28.227604: g
28.231964: g
28.233738: g
28.241405: g
28.243502: g
28.254610: a
28.262659: g
28.263069: g
28.266575: a
28.287228: g
28.287266: g
28.289707: g
28.306530: b
28.308418: g
28.324965: g
28.329250: g
28.332460: g
28.334599: g
28.358793: b
28.360680: g
28.364840: g
28.372200: g
28.376846: g
28.384901: g
28.385658: g
28.392012: g
28.393187: g
28.407246: g
28.433846: g
28.445684: g
28.446243: g
28.469908: g
28.475077: g
28.478491: g
28.481560: g
28.504700: g
28.505327: g
28.506859: g
28.508575: g
28.525084: b
28.541061: g
28.543139: g
28.557074: g
28.569490: g
28.570518: g
28.577728: g
28.595682: g
28.595907: g
28.608810: g
28.611259: b
28.625971: a
28.630985: g
28.643507: g
28.645466: g
28.647802: g
28.651274: b
28.657284: g
28.671846: g
28.676031: a
28.683245: g
28.690229: g
28.700041: g
28.716215: g
28.725597: g
28.730930: g
28.736738: g
28.744713: g
28.747658: g
28.771465: g
28.773848: g
28.773966: g
28.787914: g
28.810263: g
28.827883: g
28.836723: g
28.837330: g
28.855114: g
28.857059: g
28.857723: g
28.862759: g
28.864906: g
28.865191: b
28.871805: a
28.881409: g
28.898144: g
28.906134: b
28.919613: b
28.927238: g
28.928247: g
28.936911: g
28.944120: g
28.950621: g
28.950764: g
28.951891: g
28.962746: g
28.972794: g
28.998648: g
28.999344: g
29.008654: b
29.025238: g
29.031380: g
29.032055: g
29.036890: g
29.037540: g
29.050489: g
29.060015: g
29.085241: b
29.092234: g
29.092478: g
29.093288: g
29.096254: g
29.106771: g
29.108793: a
29.114925: g
29.127659: a
29.137918: a
29.138964: g
29.141251: g
29.147949: g
29.148590: g
29.151213: a
29.160822: g
29.164738: g
29.172953: g
29.181341: g
29.189810: g
29.198818: a
29.206093: g
29.216703: g
29.224100: g
29.238422: g
29.245335: g
29.259335: g
29.261873: g
29.262499: g
29.268373: g
29.280512: g
29.280956: g
29.294786: g
29.296478: g
29.309122: g
29.316406: g
29.321577: g
29.337887: g
29.340372: g
29.350079: g
29.356958: g
29.371336: g
29.377008: g
29.380028: g
29.388680: g
29.414009: g
29.424223: g
29.457434: g
29.464245: g
29.466431: g
29.466917: g
29.469431: g
29.470798: g
29.476658: g
29.484924: g
29.489540: g
29.491470: g
29.495762: a
29.507505: g
29.517073: g
29.525116: g
29.527601: g
29.528086: a
29.538279: g
29.540035: g
29.540686: b
29.544098: g
29.556988: g
29.568197: a
29.572090: b
29.586226: a
29.591784: g
29.599270: g
29.601479: g
29.602093: g
29.611862: g
29.614384: g
29.620689: g
29.624048: g
29.634020: g
29.643494: g
29.648209: g
29.663637: a
29.669153: g
29.678257: g
29.685390: g
29.686512: g
29.699429: g
29.718161: g
29.721209: g
29.732294: g
29.737087: g
29.737263: b
29.739548: g
29.742929: g
29.744732: g
29.752155: g
29.754517: g
29.757311: g
29.760519: g
29.761854: g
29.774332: g
29.787737: b
29.788895: b
29.791670: g
29.796509: g
29.819334: a
29.828039: g
29.828356: g
29.832083: g
29.837719: g
29.849123: g
29.862928: g
29.888634: g
29.890074: g
29.893082: g
29.904819: a
29.909239: g
29.909498: g
29.910868: g
29.915636: g
29.918049: g
29.939491: g
29.943245: g
29.950041: g
29.950956: g
29.956030: g
29.956242: g
29.959696: g
29.967945: g
29.989315: g
30.007801: g
30.013239: g
30.021347: g
30.024916: g
30.055244: g
30.060219: g
30.065058: g
30.065851: g
30.073105: b
30.075907: b
30.081776: g
30.083567: b
30.093208: g
30.093641: g
30.097025: a
30.098646: g
30.101974: a
30.111046: g
30.111238: g
30.122458: g
30.126476: g
30.145344: b
30.159445: b
30.168386: g
30.178513: g
30.188852: g
30.204979: g
30.216949: g
30.218941: g
30.220591: g
30.220982: b
30.224026: g
30.230860: g
30.233469: g
30.248854: b
30.262014: g
30.271202: g
30.276709: g
30.288942: g
30.308699: b
30.315285: g
30.327038: g
30.333855: g
30.336103: g
30.338913: g
30.344748: g
30.345734: g
30.353035: g
30.353945: a
30.360390: b
30.368372: a
30.377489: g
30.379074: g
30.380333: g
30.383287: g
30.391550: g
30.406057: g
30.435007: g
30.443497: g
30.446083: g
30.454222: g
30.481962: g
30.500925: g
30.527023: g
30.540506: g
30.542578: g
30.558001: g
30.571163: g
30.596258: b
30.615185: g
30.615696: g
30.642288: g
30.653673: g
30.658831: b
30.669355: g
30.677050: a
30.682194: g
30.688549: b
30.689816: g
30.724466: g
30.744610: g
30.748960: g
30.752457: g
30.774107: g
30.775333: b
30.781504: g
30.784382: g
30.791412: g
30.806669: g
30.807379: b
30.814167: g
30.831867: g
30.839069: g
30.840322: g
30.849432: g
30.864185: g
30.868956: g
30.871826: g
30.878923: g
30.883348: g
30.906488: g
30.910929: b
30.915667: g
30.932373: g
30.937635: g
30.957245: g
30.958078: g
30.963127: g
30.976454: g
30.990711: g
31.031353: g
31.037106: b
31.037655: g
31.037828: g
31.041262: g
31.049767: a
31.071945: g
31.076866: b
31.078520: g
31.085783: b
31.094332: g
31.108479: g
31.124805: g
31.126175: g
31.126352: g
31.132105: g
31.134140: g
31.140663: g
31.150400: b
31.163342: g
31.170061: g
31.187784: g
31.195606: g
31.216215: b
31.216837: g
31.234777: b
31.249521: g
31.261251: g
31.265997: g
31.273945: g
31.281202: g
31.293159: g
31.306900: g
31.326740: g
31.327936: g
31.333830: g
31.343523: g
31.356012: g
31.356340: g
31.356731: g
31.361183: g
31.374741: b
31.395176: a
31.402931: g
31.409353: g
31.411013: g
31.418133: g
31.421812: b
31.431576: g
31.433060: g
31.441441: g
31.442551: g
31.445011: g
31.451878: g
31.468857: g
31.470846: g
31.477766: g
31.514481: b
31.517931: g
31.525402: g
31.547224: g
31.552084: g
31.557203: a
31.563883: g
31.568918: g
31.569906: g
31.572231: g
31.573696: g
31.582996: g
31.590054: g
31.598703: g
31.622864: g
31.656940: g
31.667566: g
31.668192: b
31.669704: g
31.693451: a
31.703821: g
31.706142: g
31.706573: b
31.713823: b
31.717072: g
31.721931: g
31.745924: g
31.747406: a
31.747587: b
31.756420: b
31.761099: g
31.776463: g
31.777826: g
31.778734: a
31.807152: g
31.812582: g
31.832745: g
31.840265: g
31.849918: g
31.851816: b
31.857971: a
31.861197: b
31.865543: g
31.879080: g
31.880892: b
31.883923: g
31.901016: b
31.906227: g
31.908432: g
31.914751: g
31.917030: g
31.936079: g
31.947771: g
31.948235: g
31.957661: b
31.962952: g
31.991650: g
32.007038: g
32.017799: a
32.026772: g
32.037647: g
32.042702: g
32.044827: g
32.046993: b
32.054138: g
32.055080: g
32.060909: g
32.067379: g
32.082809: g
32.096550: g
32.099812: g
32.100578: g
32.105316: g
32.173725: g
32.175335: g
32.177292: g
32.193943: b
32.209888: g
32.212482: g
32.212826: g
32.222900: g
32.236744: g
32.256908: g
32.269852: g
32.273586: g
32.286568: b
32.303356: g
32.310078: g
32.313133: b
32.318008: g
32.321793: b
32.324539: g
32.329781: g
32.339981: g
32.346230: g
32.351578: g
32.357788: g
32.362968: g
32.364285: b
32.373459: g
32.377041: g
32.394054: g
32.397419: g
32.412781: b
32.414066: g
32.430756: b
32.438545: g
32.439384: b
32.454933: g
32.457085: g
32.459496: g
32.464252: g
32.464325: b
32.469261: g
32.476555: g
32.487846: b
32.489643: g
32.493668: g
32.500118: g
32.505199: g
32.512291: g
32.512924: g
32.516785: g
32.518944: g
32.522480: b
32.530487: g
32.530910: g
32.536064: g
32.538921: g
32.543709: a
32.565350: g
32.571621: b
32.576763: g
32.577541: g
32.579529: g
32.582581: g
32.584381: g
32.584709: g
32.590847: a
32.598759: a
32.603020: g
32.605099: g
32.637894: a
32.643105: g
32.648319: g
32.651608: g
32.663837: g
32.678986: g
32.680580: g
32.682713: g
32.690315: g
32.697556: g
32.701233: g
32.709862: g
32.715675: g
32.716122: g
32.719051: g
32.728500: g
32.734718: g
32.735855: g
32.742344: g
32.748260: g
32.757641: a
32.758808: g
32.759041: g
32.759201: g
32.773235: g
32.774876: g
32.775452: b
32.789192: g
32.792065: g
32.797848: g
32.803131: g
32.808628: g
32.825478: g
32.843086: g
32.846329: g
32.875381: g
32.877090: g
32.890743: g
32.928391: g
32.958050: g
32.958771: g
32.963367: g
32.966946: g
32.973064: g
32.977325: g
32.983810: g
32.993347: g
33.017864: b
33.020287: g
33.023907: g
33.026844: b
33.035423: b
33.048317: g
33.074066: g
33.076862: g
33.083202: g
33.084312: g
33.095501: g
33.117924: g
33.124668: a
33.128315: g
33.139446: g
33.144794: g
33.146965: g
33.156265: g
33.157738: g
33.160004: g
33.184593: g
33.185703: g
33.189075: g
33.189152: g
33.195126: g
33.197456: g
33.213379: g
33.216362: g
33.232178: g
33.235889: g
33.247772: g
33.249588: g
33.252964: g
33.253899: g
33.259151: g
33.262764: b
33.294861: g
33.307407: g
33.309769: g
33.322544: g
33.332848: g
33.343349: g
33.347393: g
33.375847: a
33.377987: b
33.377987: g
33.382278: g
33.382439: a
33.382713: g
33.395889: g
33.426376: g
33.439281: g
33.462753: g
33.466805: g
33.472443: b
33.488911: b
33.490459: g
33.495472: g
33.505802: g
33.525124: g
33.532539: g
33.552132: g
33.553040: g
33.557880: g
33.569153: b
33.576496: g
33.577305: g
33.608387: g
33.632126: g
33.634365: g
33.638416: g
33.638966: a
33.639870: g
33.644958: g
33.658878: g
33.662048: g
33.664703: g
33.668705: g
33.676842: g
33.685223: g
33.696888: g
33.697495: g
33.712063: g
33.719063: g
33.726097: b
33.728481: g
33.743023: g
33.744236: g
33.750088: g
33.753677: g
33.761105: g
33.768181: g
33.768230: g
33.784962: g
33.788586: g
33.791500: g
33.792404: g
33.798771: g
33.802818: g
33.808376: g
33.814526: b
33.832901: g
33.843651: g
33.849972: g
33.854755: g
33.857300: g
33.863861: g
33.882439: g
33.904003: g
33.906570: g
33.915363: g
33.920834: g
33.955093: a
33.955128: g
33.958374: g
33.961948: g
33.973358: g
33.987202: g
34.013405: g
34.016342: g
34.025375: g
34.036911: g
34.049175: g
34.069546: g
34.074848: g
34.082108: g
34.091297: g
34.095879: g
34.111687: g
34.113926: g
34.125408: g
34.129036: g
34.133659: g
34.147278: g
34.147858: g
34.148735: b
34.150326: a
34.152634: g
34.156364: g
34.158455: g
34.159355: g
34.189980: g
34.203289: g
34.204536: g
34.209057: g
34.209518: g
34.215530: g
34.221340: g
34.248775: g
34.254410: g
34.259365: g
34.260811: g
34.262680: g
34.298264: g
34.299358: g
34.302784: g
34.306488: g
34.317024: g
34.329288: g
34.342583: g
34.359383: g
34.364517: g
34.364658: g
34.381191: g
34.382389: g
34.390015: g
34.391796: g
34.393700: g
34.396645: g
34.418983: g
34.420647: g
34.427750: g
34.440285: g
34.445045: g
34.455929: g
34.467434: a
34.474403: g
34.477177: g
34.480968: g
34.481792: g
34.489193: a
34.495392: g
34.498165: b
34.516209: g
34.520340: g
34.521591: g
34.537716: g
34.563347: g
34.567852: g
34.576290: g
34.579350: g
34.583672: g
34.591679: g
34.600487: g
34.613316: g
34.614445: g
34.629303: g
34.633968: b
34.642403: g
34.648407: g
34.650681: g
34.651485: g
34.652256: g
34.656353: g
34.674416: g
34.678902: g
34.682243: g
34.685894: g
34.718246: g
34.730030: g
34.733868: g
34.734665: g
34.736198: b
34.762856: g
34.777744: g
34.778702: g
34.786598: g
34.788731: g
34.788956: g
34.792961: g
34.800716: g
34.804111: g
34.807175: g
34.807194: g
34.810009: g
34.811714: g
34.835304: g
34.837875: g
34.839695: g
34.847286: a
34.849907: g
34.851013: g
34.855232: a
34.856415: g
34.860611: g
34.881615: g
34.897770: g
34.900536: g
34.903885: b
34.908314: g
34.913689: a
34.931637: g
34.937038: b
34.944706: g
34.956142: g
34.958839: g
34.959198: g
34.991600: g
35.015774: g
35.017281: g
35.022434: g
35.034790: g
35.035736: g
35.058693: g
35.068176: g
35.069492: g
35.069981: b
35.073933: g
35.078915: g
35.079762: g
35.086273: g
35.090332: g
35.090412: g
35.094131: g
35.110828: g
35.112728: g
35.115696: g
35.117336: g
35.124123: g
35.124241: g
35.126125: g
35.164749: g
35.165249: g
35.177746: g
35.189548: g
35.190964: b
35.191231: g
35.194904: g
35.197197: b
35.210564: a
35.229107: g
35.233185: g
35.247066: g
35.247280: g
35.248909: g
35.250015: g
35.257408: g
35.270119: a
35.286411: a
35.286469: g
35.291176: g
35.299797: g
35.315723: g
35.319168: g
35.321220: g
35.323063: a
35.323612: g
35.338322: g
35.339207: g
35.355659: b
35.355736: g
35.367413: g
35.378746: g
35.386669: b
35.393150: g
35.397636: g
35.401768: g
35.420712: g
35.425842: g
35.434456: g
35.446777: g
35.449032: g
35.453453: a
35.457855: g
35.462902: g
35.466846: g
35.467747: g
35.475140: g
35.485516: g
35.490681: g
35.494148: a
35.497517: g
35.499069: a
35.500294: g
35.509972: g
35.515221: a
35.519650: b
35.533562: g
35.539162: a
35.540119: g
35.543648: g
35.557213: g
35.560471: g
35.581394: b
35.585754: g
35.589687: g
35.593952: g
35.604046: g
35.605633: b
35.634499: g
35.634712: b
35.642586: g
35.657459: g
35.669048: g
35.684692: g
35.690174: g
35.694172: b
35.696304: g
35.702538: b
35.704140: g
35.716175: g
35.728218: g
35.732403: g
35.735111: g
35.741005: g
35.745949: g
35.752380: g
35.764759: g
35.778404: g
35.781593: g
35.790295: g
35.793758: g
35.801739: g
35.802341: g
35.817482: g
35.827030: g
35.830875: g
35.843777: b
35.858532: g
35.860428: g
35.885918: g
35.899872: g
35.901684: b
35.904408: b
35.904690: g
35.916599: g
35.921738: g
35.923706: g
35.945183: g
35.967220: g
35.998260: g
36.002567: g
36.019447: b
36.032597: a
36.034801: g
36.036510: g
36.051872: g
36.056576: a
36.080727: g
36.081619: g
36.102730: g
36.108341: g
36.110985: g
36.127514: g
36.130276: g
36.179474: g
36.182674: g
36.183094: a
36.186085: g
36.206646: g
36.215427: g
36.232082: g
36.237175: g
36.258263: g
36.263470: g
36.272476: g
36.281235: g
36.281334: g
36.307365: a
36.323936: a
36.333637: g
36.340427: g
36.349262: g
36.352177: g
36.361824: g
36.363419: b
36.372532: g
36.374771: g
36.380547: g
36.391392: g
36.394234: g
36.403809: a
36.404377: g
36.408535: b
36.428532: g
36.431038: g
36.435249: g
36.447956: g
36.451340: g
36.459492: g
36.461391: g
36.474350: g
36.480812: g
36.484570: g
36.490501: b
36.510273: g
36.514503: g
36.517071: g
36.537987: b
36.552994: b
36.555244: g
36.559933: g
36.562096: g
36.564270: b
36.571293: g
36.579151: g
36.599457: g
36.619061: g
36.620926: g
36.621502: g
36.622047: g
36.632027: g
36.637260: a
36.641869: g
36.642361: g
36.652657: g
36.669930: a
36.671505: g
36.674000: g
36.674938: g
36.676533: g
36.685539: g
36.686535: g
36.690937: g
36.704826: g
36.709347: g
36.720135: g
36.723019: g
36.735268: g
36.745407: g
36.789734: g
36.790054: g
36.808132: g
36.812244: g
36.813271: g
36.818722: g
36.833916: g
36.841843: g
36.849117: g
36.853394: g
36.855461: g
36.855461: g
36.857956: b
36.876572: g
36.883255: g
36.915600: g
36.931740: g
36.949711: g
36.954525: g
36.954788: b
36.972485: g
36.994297: a
37.005875: g
37.007397: g
37.042816: g
37.056293: b
37.068562: g
37.092571: g
37.133102: g
37.142990: g
37.144939: g
37.146309: g
37.146721: g
37.153606: g
37.158260: g
37.166756: g
37.206799: g
37.229866: b
37.234337: g
37.240826: g
37.248856: g
37.260872: g
37.263817: a
37.268223: a
37.270039: b
37.300598: g
37.318760: g
37.322121: b
37.323040: g
37.326492: g
37.327183: g
37.333237: b
37.335442: g
37.348598: g
37.356480: b
37.360657: g
37.379383: g
37.379887: g
37.383900: g
37.388447: g
37.388870: g
37.406307: g
37.408695: g
37.415829: g
37.421268: g
37.426422: g
37.436272: g
37.451340: g
37.464035: b
37.485554: g
37.496670: g
37.505547: g
37.509281: g
37.509525: g
37.510303: g
37.518517: b
37.568970: g
37.572861: g
37.575600: g
37.588917: g
37.595322: a
37.616974: a
37.632030: g
37.632332: g
37.665165: g
37.698318: b
37.712437: a
37.722569: g
37.723221: g
37.734684: g
37.745911: g
37.752758: b
37.756054: a
37.771355: a
37.792877: g
37.795757: b
37.799786: g
37.811932: g
37.815960: g
37.830444: g
37.858128: g
37.875443: g
37.880329: g
37.889709: b
37.933533: g
37.941025: g
37.943291: a
37.946735: g
37.947224: g
37.960846: g
37.964893: g
37.966576: g
37.969044: g
37.975540: a
38.008404: g
38.010155: g
38.026360: g
38.055946: b
38.059048: a
38.059486: g
38.069412: g
38.072506: g
38.073666: g
38.076607: g
38.082043: g
38.084335: g
38.096996: g
38.101585: g
38.106678: g
38.109222: g
38.110828: b
38.115036: g
38.126057: g
38.135956: g
38.138889: a
38.142136: g
38.145851: g
38.154186: g
38.182838: g
38.191849: g
38.201771: a
38.204021: g
38.217163: g
38.232563: g
38.242943: g
38.244480: a
38.247471: g
38.255165: g
38.268631: g
38.289139: g
38.302719: g
38.304924: g
38.307579: g
38.313786: g
38.319386: a
38.322628: g
38.325474: g
38.331764: g
38.340057: g
38.353745: g
38.360634: g
38.363750: g
38.363857: g
38.363983: g
38.382195: g
38.386936: g
38.399715: g
38.404724: a
38.410107: g
38.410282: g
38.411633: g
38.424938: g
38.425690: a
38.443878: g
38.448498: g
38.454117: g
38.455906: b
38.457142: a
38.462303: g
38.470901: g
38.472786: g
38.473881: g
38.481842: g
38.482166: b
38.485359: b
38.496719: g
38.501869: g
38.502129: g
38.513271: g
38.540642: g
38.551586: g
38.554066: g
38.559551: g
38.563389: g
38.586754: g
38.597305: g
38.599335: g
38.649776: g
38.651894: g
38.662361: g
38.664528: g
38.672054: g
38.673645: g
38.690765: g
38.698154: g
38.701469: g
38.713722: b
38.716789: g
38.728882: g
38.742702: g
38.760757: g
38.770439: g
38.791340: g
38.830227: g
38.837723: g
38.853249: g
38.872971: g
38.875301: g
38.888683: b
38.889854: g
38.890587: g
38.893936: g
38.898705: g
38.898918: g
38.916790: b
38.916977: g
38.961384: g
38.961750: g
38.964668: g
38.977383: g
38.986923: g
39.000229: b
39.001087: g
39.013802: b
39.020107: b
39.024002: g
39.063694: a
39.065937: g
39.094128: g
39.095745: g
39.107487: g
39.122883: a
39.139881: b
39.141258: b
39.143112: g
39.159142: g
39.166077: g
39.174232: g
39.195553: g
39.204330: g
39.204445: g
39.213135: g
39.263371: g
39.271797: g
39.273811: g
39.279613: b
39.285286: g
39.298611: g
39.312527: g
39.316086: b
39.319153: g
39.324745: g
39.334171: g
39.365551: g
39.373199: g
39.375717: g
39.377003: g
39.385841: b
39.387230: g
39.390404: g
39.397911: a
39.435921: g
39.490784: g
39.498600: g
39.502026: g
39.504753: g
39.547546: a
39.563320: g
39.585136: g
39.597054: g
39.613487: a
39.616722: a
39.627644: g
39.645061: g
39.645592: a
39.646465: g
39.650276: g
39.654606: g
39.659462: g
39.660149: b
39.676037: g
39.707420: g
39.710114: g
39.712437: g
39.712944: g
39.753597: g
39.753769: g
39.762177: g
39.784420: a
39.788235: g
39.791813: a
39.792130: b
39.806313: g
39.815758: g
39.819321: g
39.824970: g
39.861217: g
39.874310: b
39.878571: g
39.896137: g
39.916798: g
39.924385: g
39.931992: g
39.938881: g
39.950001: g
39.979279: g
39.993031: g
39.994213: g
39.994297: g
39.998398: g
40.016529: b
40.038631: g
40.068138: g
40.069084: g
40.089901: g
40.100540: b
40.106701: g
40.112869: g
40.114532: b
40.128738: a
40.152752: b
40.212780: g
40.222481: a
40.224686: g
40.231831: g
40.232414: g
40.237453: g
40.239223: g
40.244576: g
40.272938: g
40.277733: g
40.301792: g
40.320240: g
40.343136: g
40.359249: g
40.386372: g
40.406494: g
40.406876: g
40.412769: g
40.447109: g
40.460197: g
40.460896: g
40.462826: g
40.497833: g
40.531517: g
40.534443: g
40.573906: g
40.577400: g
40.634407: g
40.714256: b
40.734032: g
40.734318: g
40.770267: g
40.774399: g
40.779598: g
40.784119: g
40.790859: g
40.811726: g
40.831482: g
40.847282: a
40.862350: g
40.877960: g
40.883327: g
40.899715: g
40.907345: g
40.917461: g
40.927593: g
40.947418: g
40.960838: a
40.975178: g
40.977367: g
40.982616: g
41.017025: g
41.019875: g
41.038353: g
41.042263: g
41.044067: g
41.055321: a
41.055992: g
41.066425: g
41.086060: g
41.087616: g
41.090740: g
41.103081: g
41.116257: g
41.129326: g
41.138924: g
41.171780: g
41.177868: g
41.197994: g
41.201309: b
41.223488: g
41.236176: g
41.240856: g
41.247856: g
41.258942: b
41.260662: g
41.266106: g
41.298706: a
41.323437: g
41.339718: g
41.349926: g
41.372559: g
41.374092: g
41.383045: g
41.390053: a
41.392620: g
41.407768: g
41.410145: g
41.413841: g
41.420036: g
41.446262: b
41.508667: g
41.512936: g
41.514736: g
41.529892: a
41.531445: b
41.564777: g
41.582329: g
41.585106: a
41.586857: g
41.613701: g
41.639908: g
41.657940: g
41.659458: b
41.660629: g
41.672680: b
41.674236: g
41.693977: g
41.700848: g
41.707672: g
41.741871: g
41.779289: g
41.791916: g
41.810196: g
41.836330: g
41.858459: g
41.868340: g
41.879372: g
41.880310: g
41.886894: g
41.911369: g
41.912670: g
41.916710: g
41.917931: g
41.918861: g
41.933868: g
41.945133: g
41.950783: b
41.965431: g
41.990108: g
41.995659: g
41.997261: g
41.999306: g
42.007561: g
42.017517: g
42.029049: g
42.047241: g
42.047867: g
42.050457: g
42.063778: g
42.073803: g
42.078632: g
42.082912: g
42.119205: g
42.142567: g
42.177818: g
42.182724: g
42.192619: g
42.212597: g
42.218330: g
42.233391: g
42.241970: g
42.312111: g
42.327465: g
42.339756: g
42.344383: g
42.360352: g
42.365486: a
42.365803: g
42.384315: g
42.403301: b
42.415333: b
42.422882: g
42.423252: g
42.443401: g
42.463234: g
42.487381: g
42.531025: a
42.535233: g
42.548519: a
42.549908: g
42.552784: g
42.575607: g
42.584988: g
42.601063: g
42.609066: g
42.611549: g
42.625397: g
42.659672: g
42.678726: b
42.702232: g
42.709660: g
42.799011: a
42.811985: g
42.820679: g
42.823776: g
42.834160: g
42.846558: g
42.857426: g
42.860851: g
42.871281: b
42.878757: g
42.909878: a
42.912052: g
42.963062: g
42.981689: g
42.989536: g
42.995892: g
43.000454: g
43.009171: g
43.012146: g
43.023026: g
43.029053: g
43.059135: g
43.139633: g
43.170120: b
43.198975: b
43.249458: a
43.250477: g
43.252487: g
43.258923: g
43.267052: g
43.286884: g
43.307415: g
43.309505: g
43.316952: g
43.332474: g
43.359661: g
43.390831: g
43.403275: g
43.443523: g
43.444660: g
43.446758: g
43.466061: g
43.466187: g
43.472359: g
43.477745: g
43.500286: g
43.514114: g
43.520893: g
43.527607: g
43.543945: g
43.571602: g
43.575726: g
43.613693: g
43.626305: g
43.627232: g
43.636608: g
43.643238: g
43.652245: g
43.662521: g
43.664196: g
43.684856: b
43.698872: b
43.710049: g
43.716225: g
43.772198: g
43.782536: g
43.802963: g
43.816483: g
43.850731: g
43.864296: g
43.873470: g
43.894764: g
43.897137: g
43.905396: g
43.913326: g
43.980000: g
43.992134: g
44.052399: g
44.102390: g
44.122723: g
44.136040: g
44.148849: g
44.158169: g
44.194645: g
44.197937: g
44.212151: g
44.215401: g
44.236794: g
44.241325: g
44.263424: g
44.276867: a
44.315777: g
44.332016: g
44.345047: g
44.351418: g
44.375744: g
44.379963: g
44.407326: g
44.407444: g
44.409859: g
44.422810: g
44.478302: g
44.496159: a
44.518860: a
44.521961: g
44.523312: g
44.555470: g
44.567329: g
44.626457: g
44.629562: b
44.630661: g
44.636837: g
44.659817: g
44.670689: g
44.694118: g
44.697468: g
44.715675: g
44.723335: g
44.731403: b
44.747257: g
44.759003: g
44.759323: g
44.786598: g
44.801495: g
44.836025: g
44.837627: g
44.854557: g
44.867374: g
44.877277: a
44.887989: g
44.914497: g
44.952957: g
44.965427: g
44.984180: g
45.039753: g
45.063194: g
45.089836: b
45.093536: g
45.103939: g
45.112965: g
45.132351: g
45.135086: g
45.139362: g
45.143574: g
45.144539: g
45.252441: g
45.270180: a
45.280739: g
45.295540: g
45.308113: g
45.310204: g
45.312351: b
45.312737: b
45.346439: b
45.348736: g
45.365250: g
45.373745: g
45.411053: g
45.469944: g
45.486774: g
45.503326: g
45.503929: g
45.511978: g
45.517681: b
45.574669: g
45.604301: g
45.659649: g
45.693050: g
45.725266: g
45.748425: g
45.871792: g
45.878548: g
45.904118: g
45.916092: g
45.949951: g
45.973591: g
45.992474: g
45.993584: g
46.005814: g
46.008503: g
46.008873: g
46.043293: g
46.084320: g
46.095070: g
46.099503: g
46.105942: g
46.117321: g
46.125694: g
46.133713: b
46.175720: g
46.188126: g
46.191891: g
46.203541: g
46.204117: g
46.207966: g
46.207989: g
46.227158: b
46.246471: g
46.357426: g
46.396141: g
46.404385: g
46.415195: a
46.444668: g
46.452034: g
46.466114: g
46.491482: g
46.496006: a
46.502609: g
46.538395: g
46.551552: g
46.592670: g
46.613407: g
46.629375: g
46.664303: g
46.712353: g
46.713062: g
46.717808: g
46.732018: g
46.734844: g
46.768684: g
46.869671: g
46.889824: b
46.906509: g
46.907383: g
46.912636: g
46.926491: g
46.949203: g
46.955700: g
46.980434: g
46.993023: g
47.002037: g
47.027828: a
47.030354: g
47.040054: a
47.053333: g
47.070427: g
47.071358: g
47.137478: g
47.159733: g
47.160530: a
47.178772: a
47.188583: g
47.208412: g
47.266148: g
47.282692: g
47.349861: a
47.361481: g
47.377682: g
47.382229: g
47.394379: g
47.405243: g
47.423046: a
47.452152: g
47.466564: g
47.471302: g
47.519512: g
47.526905: g
47.611805: g
47.678757: g
47.688545: g
47.723171: g
47.726723: g
47.733475: g
47.773724: g
47.836834: g
47.854767: g
47.865616: g
47.877434: b
47.906406: g
47.914219: g
47.942760: g
47.960358: g
48.001175: g
48.015636: g
48.058651: g
48.069241: g
48.070198: b
48.115730: b
48.271557: g
48.283665: a
48.310181: g
48.334892: g
48.359501: g
48.367989: g
48.389088: g
48.406086: g
48.408436: g
48.432125: b
48.451080: g
48.451775: g
48.509705: g
48.535942: g
48.570782: g
48.645489: g
48.755566: g
48.811523: g
48.900768: g
48.911987: g
48.938751: g
48.957047: g
49.045246: g
49.050709: g
49.100819: a
49.139702: a
49.234219: g
49.240440: g
49.243591: g
49.296429: g
49.307320: g
49.313374: g
49.343658: g
49.356812: b
49.384956: g
49.390747: a
49.398563: g
49.437679: g
49.439667: g
49.478619: a
49.487144: g
49.498493: g
49.502296: g
49.510902: g
49.527325: g
49.542912: g
49.599781: g
49.620701: g
49.650871: b
49.801865: g
49.872887: g
49.939213: g
49.977287: g
49.984112: g
50.012642: g
50.051411: g
50.149925: g
50.195530: g
50.210880: g
50.254040: g
50.306034: g
50.355556: g
50.362347: a
50.428646: a
50.434238: b
50.475937: g
50.476482: g
50.483868: g
50.515949: g
50.524670: g
50.611740: g
50.654354: g
50.656219: g
50.681976: g
50.698544: g
50.721733: g
50.840015: g
50.869747: g
50.871490: g
50.872387: g
50.883320: g
50.883320: g
50.935181: g
50.970085: g
51.153934: g
51.182758: g
51.186031: g
51.250290: g
51.297256: g
51.390182: g
51.394249: a
51.423283: g
51.435196: g
51.538166: g
51.562023: g
51.742653: g
51.785534: g
51.814476: g
52.009624: g
52.018177: g
52.031872: g
52.039886: g
52.158627: g
52.174919: g
52.181202: g
52.269157: g
52.347012: g
52.355774: g
52.410954: g
52.435616: g
52.456707: g
52.466442: g
52.492638: g
52.613945: g
52.635025: g
52.652439: b
52.679237: g
52.704819: g
52.762577: g
52.771427: g
52.810730: g
52.858860: g
52.915070: g
52.945362: g
52.973522: g
53.022053: g
53.026718: b
53.090187: g
53.096188: g
53.105751: g
53.125633: g
53.145786: g
53.198723: g
53.206097: g
53.577671: g
53.579956: g
53.601620: g
53.616173: g
53.674538: g
53.690575: g
53.780384: g
53.833473: g
54.177917: g
54.212044: g
54.221630: g
54.279205: g
54.296322: g
54.315479: g
54.446609: a
54.629700: g
54.702919: g
54.889580: g
54.956184: g
54.995098: g
55.009476: g
55.080048: g
55.162804: g
55.244892: g
55.271996: g
55.324181: g
55.336739: g
55.385883: g
55.451454: g
55.504292: g
55.551891: g
55.617741: g
55.631275: g
55.799709: g
55.866161: g
55.871117: g
55.897480: g
55.936031: g
56.082664: g
56.308590: g
56.457390: g
56.615280: g
56.615761: g
56.697983: g
56.752899: g
56.755169: g
56.960560: g
57.051235: b
57.111393: g
57.197514: a
57.265255: g
57.345303: g
57.366772: g
57.383301: g
57.539974: g
57.657410: g
57.667099: b
57.745049: a
57.855827: g
57.911076: g
57.948429: g
57.982540: g
58.042542: g
58.065651: g
58.098404: g
58.105740: b
58.116127: g
58.117279: g
58.179455: g
58.185986: g
58.259014: g
58.410313: g
58.434006: g
58.536407: g
58.558723: g
58.603642: g
58.681595: g
58.716431: g
58.886814: g
58.900543: g
58.998352: g
59.037113: g
59.081886: g
59.113815: g
59.322899: a
59.371006: g
59.469921: g
59.472233: g
59.523640: g
59.663704: g
59.837780: g
59.870312: g
60.015774: a
60.098648: g
60.209213: g
60.368092: a
60.378521: g
60.384613: g
60.466167: g
60.846210: g
61.032551: g
61.039497: g
61.057514: g
61.127357: g
61.335567: g
61.391804: g
61.591389: g
61.668564: g
62.067848: g
62.155571: g
62.218304: g
62.290230: g
62.393360: g
62.534988: g
62.727421: g
62.821835: g
62.913059: g
63.001812: g
63.041527: b
63.356720: g
63.642380: b
63.743523: g
63.746143: b
63.808201: g
64.106163: g
64.350357: g
64.696968: g
64.701874: g
64.806496: g
64.828484: g
64.965485: g
65.176537: g
65.710716: a
65.951775: g
66.217865: g
66.308601: g
66.761360: g
66.832535: g
66.837029: g
66.880676: g
66.974083: g
67.083794: g
67.211555: g
67.449837: g
67.454109: g
67.527977: g
67.910095: g
67.968040: b
68.133438: g
68.217430: g
68.281540: g
68.291504: g
68.586044: g
68.597420: g
68.976341: g
69.337769: g
69.375809: g
69.483734: g
69.506371: g
69.508125: g
69.783264: g
69.917175: g
70.541725: g
70.668175: g
70.881187: b
71.226845: g
71.344749: g
71.517647: g
71.595581: g
72.338501: a
72.857666: g
72.999039: g
73.264618: g
73.484467: g
73.603645: g
73.725037: g
73.834656: g
73.963341: g
74.490189: g
74.698013: g
75.141640: g
75.544868: g
75.741371: g
75.840729: g
76.448616: g
76.918251: g
78.340569: g
78.696007: g
79.148697: g
80.632210: g
81.045830: g
81.048759: g
82.920357: b
82.920357: b
83.481995: g
83.694878: g
84.342064: g
85.984520: g
87.155289: g
87.578072: g
88.046669: g
88.650375: g
90.456421: b
93.746513: b
95.674454: g
96.705162: g
103.455345: g
103.805901: g
111.724113: g
111.906990: g
119.351151: g
136.490280: g
146.296600: g
168.214981: g

k-nearest neighbour target function scores:
b - 0.000000
a - 0.000000
g - 0.306251

Raw score: -0.306251


-----------------------

Probability based scoring:

-----------------------

Expected scores:-

 Probability of a NON-BETA BARREL protein with this score: 0.773370
 ExpDataBBTM_score: -0.747180
 ExpDataBBTM_ratio: -3.385380
 ExpDataE-value: 5.413590

Conclusion: BBMP

------------------------
