# Supplementary material for: TMB-Hunt: An amino acid composition based method to screen proteomes for beta-barrel transmembrane proteins
Source: BMC Bioinformatics. 2005 Mar 15;6:56. doi: 10.1186/1471-2105-6-56 (PMC1274253; doi:10.1186/1471-2105-6-56)
Supplement: Additional File 2 — E. coli O157:H7 (Uniprot sequence) query results. Various proteomes screened, examples of results and queries, help files. [file 1471-2105-6-56-S2.xls]

## Sheet: E_coli_O157_H7_screening
782
sw|Q8X5U4|ACPT_ECO57 4'-phosphopantetheinyl transferase acpT (EC 2.7.8.-).	ExpDataBBTM_score: -0.951070	ExpDataBBTM_ratio: -5.037935	ExpDataE-value: 748.592957
sw|Q8XAJ0|ALX_ECO57 Alx protein.	ExpDataBBTM_score: -0.772880	ExpDataBBTM_ratio: -3.508732	ExpDataE-value: 623.042847
sw|Q8X6K6|AQPZ_ECO57 Aquaporin Z.	ExpDataBBTM_score: -0.769470	ExpDataBBTM_ratio: -3.481542	ExpDataE-value: 620.821960
sw|P58363|ARCB_ECO57 Aerobic respiration control sensor protein arcB (EC 2.7.3.-).	ExpDataBBTM_score: -0.918470	ExpDataBBTM_ratio: -4.593235	ExpDataE-value: 725.586548
sw|Q8X783|ASR_ECO57 Acid shock protein precursor.	ExpDataBBTM_score: 0.137590	ExpDataBBTM_ratio: 0.894778	ExpDataE-value: 74.368202
sw|Q8X9F8|ATKA_ECO57 Potassium-transporting ATPase A chain (EC 3.6.3.12) (Potassium- translocating ATPase A chain) (ATP phosphohydrolase [potassium- transporting] A chain) (Potassium binding and translocating subunit A).	ExpDataBBTM_score: -0.857470	ExpDataBBTM_ratio: -4.038057	ExpDataE-value: 682.576538
sw|Q8X9G0|ATKC_ECO57 Potassium-transporting ATPase C chain (EC 3.6.3.12) (Potassium- translocating ATPase C chain) (ATP phosphohydrolase [potassium- transporting] C chain) (Potassium binding and translocating subunit C).	ExpDataBBTM_score: 0.745280	ExpDataBBTM_ratio: 8.916479	ExpDataE-value: 0.078200
sw|Q8X5L8|BCSB_ECO57 Cyclic di-GMP binding protein precursor (Cellulose synthase regulatory subunit).	ExpDataBBTM_score: -0.259150	ExpDataBBTM_ratio: -1.276625	ExpDataE-value: 281.066437
sw|Q8X4L7|BTUC_ECO57 Vitamin B12 transport system permease protein btuC.	ExpDataBBTM_score: -0.733080	ExpDataBBTM_ratio: -3.300129	ExpDataE-value: 595.219299
sw|Q8X8Z0|BTUF_ECO57 Vitamin B12 transport protein btuF precursor.	ExpDataBBTM_score: -0.788350	ExpDataBBTM_ratio: -3.596745	ExpDataE-value: 633.865723
sw|Q8X7R2|FADE_ECO57 Acyl-coenzyme A dehydrogenase (EC 1.3.99.-) (ACDH).	ExpDataBBTM_score: -0.987980	ExpDataBBTM_ratio: -6.146390	ExpDataE-value: 774.258240
sw|Q8X7A5|CDH_ECO57 CDP-diacylglycerol pyrophosphatase (EC 3.6.1.26) (CDP-diacylglycerol phosphatidylhydrolase) (CDP-diglyceride hydrolase).	ExpDataBBTM_score: -0.887180	ExpDataBBTM_ratio: -4.272374	ExpDataE-value: 703.588806
sw|Q8X6C6|BETA_ECO57 Choline dehydrogenase (EC 1.1.99.1) (CHD) (CDH).	ExpDataBBTM_score: -0.544340	ExpDataBBTM_ratio: -2.466319	ExpDataE-value: 465.164886
sw|Q8XAV0|YCDH_ECO57 Putative flavin:NADH reductase ycdH (EC 1.6.8.-).	ExpDataBBTM_score: -0.746570	ExpDataBBTM_ratio: -3.362356	ExpDataE-value: 604.775391
sw|P58244|CLCA_ECO57 H(+)/Cl(-) exchange transporter clcA.	ExpDataBBTM_score: -0.916830	ExpDataBBTM_ratio: -4.565461	ExpDataE-value: 724.499512
sw|Q8X794|CLCB_ECO57 Voltage-gated ClC-type chloride channel clcB.	ExpDataBBTM_score: -0.945780	ExpDataBBTM_ratio: -4.948109	ExpDataE-value: 744.886292
sw|Q93U24|CSGA_ECO57 Major curlin subunit precursor.	ExpDataBBTM_score: 0.434160	ExpDataBBTM_ratio: 3.777125	ExpDataE-value: 7.952940
sw|Q8X947|CUEO_ECO57 Blue copper oxidase cueO precursor (Copper efflux oxidase).	ExpDataBBTM_score: -0.883300	ExpDataBBTM_ratio: -4.243231	ExpDataE-value: 700.804932
sw|Q8XEH9|CUSB_ECO57 Cation efflux system protein cusB precursor.	ExpDataBBTM_score: 0.231820	ExpDataBBTM_ratio: 1.638135	ExpDataE-value: 43.729443
sw|Q8XBY3|CUSC_ECO57 Cation efflux system protein cusC precursor.	ExpDataBBTM_score: 0.914640	ExpDataBBTM_ratio: 10.730576	ExpDataE-value: 0.015640
sw|Q8XBY2|CUSF_ECO57 Cation efflux system protein cusF precursor.	ExpDataBBTM_score: -0.312780	ExpDataBBTM_ratio: -1.511569	ExpDataE-value: 313.808777
sw|Q8XBY4|CUSS_ECO57 Sensor kinase cusS (EC 2.7.3.-).	ExpDataBBTM_score: -0.535520	ExpDataBBTM_ratio: -2.432592	ExpDataE-value: 459.088745
sw|P58162|DSBD_ECO57 Thiol:disulfide interchange protein dsbD precursor (EC 1.8.1.8) (Protein-disulfide reductase) (Disulfide reductase).	ExpDataBBTM_score: -0.750180	ExpDataBBTM_ratio: -3.389251	ExpDataE-value: 607.121338
sw|P58320|DSBG_ECO57 Thiol:disulfide interchange protein dsbG precursor.	ExpDataBBTM_score: -0.753760	ExpDataBBTM_ratio: -3.416259	ExpDataE-value: 609.451660
sw|P43261|EAE_ECO57 Intimin (Attaching and effacing protein) (Eae protein) (Gamma- intimin).	ExpDataBBTM_score: 0.577450	ExpDataBBTM_ratio: 5.768425	ExpDataE-value: 1.415420
sw|Q8XE46|ECOT_ECO57 Ecotin precursor.	ExpDataBBTM_score: -0.797410	ExpDataBBTM_ratio: -3.654526	ExpDataE-value: 640.137390
sw|P58402|EVGS_ECO57 Sensor protein evgS precursor (EC 2.7.3.-).	ExpDataBBTM_score: -0.898580	ExpDataBBTM_ratio: -4.388510	ExpDataE-value: 711.526123
sw|Q8X7R2|FADE_ECO57 Acyl-coenzyme A dehydrogenase (EC 1.3.99.-) (ACDH).	ExpDataBBTM_score: -0.987980	ExpDataBBTM_ratio: -6.146390	ExpDataE-value: 774.258240
sw|Q8XCN6|FADL_ECO57 Long-chain fatty acid transport protein precursor (Outer membrane fadL protein) (Outer membrane flp protein).	ExpDataBBTM_score: -0.365060	ExpDataBBTM_ratio: -1.723708	ExpDataE-value: 347.466064
sw|P58203|FLGI_ECO57 Flagellar P-ring protein precursor (Basal body P-ring protein).	ExpDataBBTM_score: 0.964050	ExpDataBBTM_ratio: 10.783187	ExpDataE-value: 0.015640
sw|Q8XBP8|FRYC_ECO57 Putative PTS system IIC component fryC (EC 2.7.1.69).	ExpDataBBTM_score: -0.733080	ExpDataBBTM_ratio: -3.300129	ExpDataE-value: 595.219299
sw|Q8X9L0|FTSH_ECO57 Cell division protease ftsH (EC 3.4.24.-).	ExpDataBBTM_score: -0.990910	ExpDataBBTM_ratio: -6.340772	ExpDataE-value: 776.260132
sw|Q8X5L9|GUN_ECO57 Endoglucanase precursor (EC 3.2.1.4) (Endo-1,4-beta-glucanase) (Cellulase) (Carboxymethylcellulase) (CMCase).	ExpDataBBTM_score: -0.772880	ExpDataBBTM_ratio: -3.508732	ExpDataE-value: 623.042847
sw|P58720|IGAA_ECO57 Putative membrane protein igaA homolog.	ExpDataBBTM_score: -0.843340	ExpDataBBTM_ratio: -3.948051	ExpDataE-value: 672.465271
sw|Q8X878|KEFB_ECO57 Glutathione-regulated potassium-efflux system protein kefB (K(+)/H(+) antiporter) (NEM-activatable K(+)/H(+) antiporter).	ExpDataBBTM_score: -0.662540	ExpDataBBTM_ratio: -2.967320	ExpDataE-value: 546.203552
sw|Q8XAW9|KUP_ECO57 Low affinity potassium transport system protein kup (Kup system potassium uptake protein).	ExpDataBBTM_score: -0.776250	ExpDataBBTM_ratio: -3.535596	ExpDataE-value: 625.248108
sw|Q8X5W7|LAMB_ECO57 Maltoporin precursor (Maltose-inducible porin) (Lambda receptor protein).	ExpDataBBTM_score: 0.926450	ExpDataBBTM_ratio: 10.743404	ExpDataE-value: 0.015640
sw|Q8XBK2|LNT_ECO57 Apolipoprotein N-acyltransferase (EC 2.3.1.-) (ALP N-acyltransferase) (Copper homeostasis protein cutE).	ExpDataBBTM_score: -0.791050	ExpDataBBTM_ratio: -3.600070	ExpDataE-value: 635.977112
sw|P61318|LOLA_ECO57 Outer-membrane lipoprotein carrier protein precursor (P20).	ExpDataBBTM_score: 0.473110	ExpDataBBTM_ratio: 4.235169	ExpDataE-value: 5.434900
sw|P61321|LOLB_ECO57 Outer-membrane lipoprotein lolB precursor.	ExpDataBBTM_score: -0.776250	ExpDataBBTM_ratio: -3.535596	ExpDataE-value: 625.248108
sw|Q8X9Z9|LEU3_ECO57 3-isopropylmalate dehydrogenase (EC 1.1.1.85) (Beta-IPM dehydrogenase) (IMDH) (3-IPM-DH).	ExpDataBBTM_score: -0.803150	ExpDataBBTM_ratio: -3.685269	ExpDataE-value: 644.227234
sw|P61891|MDH_ECO57 Malate dehydrogenase (EC 1.1.1.37).	ExpDataBBTM_score: -0.900480	ExpDataBBTM_ratio: -4.416277	ExpDataE-value: 712.785217
sw|Q8X8V9|METQ_ECO57 D-methionine-binding lipoprotein metQ precursor.	ExpDataBBTM_score: -0.785630	ExpDataBBTM_ratio: -3.593384	ExpDataE-value: 631.738708
sw|Q8XE45|MQO_ECO57 Malate:quinone oxidoreductase (EC 1.1.99.16) (Malate dehydrogenase [acceptor]) (MQO).	ExpDataBBTM_score: -0.969540	ExpDataBBTM_ratio: -5.429602	ExpDataE-value: 761.519409
sw|P60753|MSBA_ECO57 Lipid A export ATP-binding/permease protein msbA.	ExpDataBBTM_score: -0.892990	ExpDataBBTM_ratio: -4.330446	ExpDataE-value: 707.631836
sw|Q8X9I1|MTGA_ECO57 Monofunctional biosynthetic peptidoglycan transglycosylase (EC 2.4.2.-) (Monofunctional TGase).	ExpDataBBTM_score: -0.945780	ExpDataBBTM_ratio: -4.948109	ExpDataE-value: 744.886292
sw|Q8X9Y8|MURG_ECO57 UDP-N-acetylglucosamine--N-acetylmuramyl-(pentapeptide) pyrophosphoryl-undecaprenol N-acetylglucosamine transferase (EC 2.4.1.227) (Undecaprenyl-PP-MurNAc-pentapeptide-UDPGlcNAc GlcNAc transferase).	ExpDataBBTM_score: -0.885410	ExpDataBBTM_ratio: -4.270405	ExpDataE-value: 702.204712
sw|Q8XC50|NLPA_ECO57 Lipoprotein-28 precursor.	ExpDataBBTM_score: -0.785630	ExpDataBBTM_ratio: -3.593384	ExpDataE-value: 631.738708
sw|P58164|NORM_ECO57 Multidrug resistance protein norM (Na(+)/drug antiporter) (Multidrug- efflux transporter).	ExpDataBBTM_score: -0.941310	ExpDataBBTM_ratio: -4.889116	ExpDataE-value: 741.687866
sw|Q8X5S5|NRFF_ECO57 Formate-dependent nitrite reductase complex nrfF subunit precursor.	ExpDataBBTM_score: -0.822590	ExpDataBBTM_ratio: -3.803281	ExpDataE-value: 657.935730
sw|Q8XE41|OMPC_ECO57 Outer membrane protein C precursor (Porin ompC) (Outer membrane protein 1B).	ExpDataBBTM_score: 0.874910	ExpDataBBTM_ratio: 10.686167	ExpDataE-value: 0.015640
sw|P58603|OMPT_ECO57 Protease VII precursor (EC 3.4.21.87) (Omptin) (Outer membrane protein 3B) (Protease A).	ExpDataBBTM_score: 0.651160	ExpDataBBTM_ratio: 7.024373	ExpDataE-value: 0.453560
sw|Q8XB59|OPGB_ECO57 Phosphoglycerol transferase I (EC 2.7.8.20) (Phosphatidylglycerol-- membrane-oligosaccharide glycerophosphotransferase).	ExpDataBBTM_score: -0.960390	ExpDataBBTM_ratio: -5.218359	ExpDataE-value: 755.114807
sw|Q8X9V1|OPGD_ECO57 Glucans biosynthesis protein D precursor.	ExpDataBBTM_score: -0.960390	ExpDataBBTM_ratio: -5.218359	ExpDataE-value: 755.114807
sw|Q8XA13|OSTA_ECO57 Organic solvent tolerance protein precursor.	ExpDataBBTM_score: 0.818570	ExpDataBBTM_ratio: 10.619606	ExpDataE-value: 0.015640
sw|Q8X6H3|PBL_ECO57 Peptidoglycan-binding like protein precursor.	ExpDataBBTM_score: -0.587570	ExpDataBBTM_ratio: -2.632665	ExpDataE-value: 495.068573
sw|Q8X6M8|PTRA_ECO57 Protease III precursor (EC 3.4.24.55) (Pitrilysin) (Protease pi).	ExpDataBBTM_score: -0.928570	ExpDataBBTM_ratio: -4.712063	ExpDataE-value: 732.726196
sw|P58640|PYRF_ECO57 Orotidine 5'-phosphate decarboxylase (EC 4.1.1.23) (OMP decarboxylase) (OMPDCase) (OMPdecase).	ExpDataBBTM_score: -0.907300	ExpDataBBTM_ratio: -4.476269	ExpDataE-value: 717.672668
sw|Q8X524|QSEC_ECO57 Sensor protein qseC (EC 2.7.3.-).	ExpDataBBTM_score: -0.530550	ExpDataBBTM_ratio: -2.405382	ExpDataE-value: 456.038940
sw|Q8XBQ1|RLPA_ECO57 Rare lipoprotein A precursor.	ExpDataBBTM_score: 0.770290	ExpDataBBTM_ratio: 9.460256	ExpDataE-value: 0.046920
sw|P58323|RNFB_ECO57 Electron transport complex protein rnfB.	ExpDataBBTM_score: -0.470110	ExpDataBBTM_ratio: -2.152857	ExpDataE-value: 415.938019
sw|P58325|RNFD_ECO57 Electron transport complex protein rnfD.	ExpDataBBTM_score: -0.942360	ExpDataBBTM_ratio: -4.890223	ExpDataE-value: 742.509033
sw|P58345|RNFG_ECO57 Electron transport complex protein rnfG.	ExpDataBBTM_score: -0.854980	ExpDataBBTM_ratio: -4.010623	ExpDataE-value: 680.934265
sw|Q8XEE5|RSMB_ECO57 Ribosomal RNA small subunit methyltransferase B (EC 2.1.1.-) (rRNA (cytosine-C(5)-)-methyltransferase) (16S rRNA m5C967 methyltransferase).	ExpDataBBTM_score: -0.952150	ExpDataBBTM_ratio: -5.066642	ExpDataE-value: 749.304626
sw|P62397|SECM_ECO57 Secretion monitor precursor.	ExpDataBBTM_score: -0.055110	ExpDataBBTM_ratio: -0.306148	ExpDataE-value: 163.414536
sw|P60777|SMP_ECO57 Protein smp precursor.	ExpDataBBTM_score: 0.172160	ExpDataBBTM_ratio: 1.154305	ExpDataE-value: 61.989140
sw|P58529|SOTB_ECO57 Sugar efflux transporter.	ExpDataBBTM_score: -0.907020	ExpDataBBTM_ratio: -4.449803	ExpDataE-value: 717.672668
sw|P58360|TORA_ECO57 Trimethylamine-N-oxide reductase 1 precursor (EC 1.7.2.3) (TMAO reductase 1) (Trimethylamine oxidase 1).	ExpDataBBTM_score: -0.998180	ExpDataBBTM_ratio: -7.486313	ExpDataE-value: 781.014709
sw|P58359|TORC_ECO57 Cytochrome c-type protein torC.	ExpDataBBTM_score: -0.763150	ExpDataBBTM_ratio: -3.450813	ExpDataE-value: 616.333313
sw|P58356|TORS_ECO57 Sensor protein torS (EC 2.7.3.-).	ExpDataBBTM_score: 0.122800	ExpDataBBTM_ratio: 0.780564	ExpDataE-value: 81.195061
sw|P58358|TORT_ECO57 Periplasmic protein torT precursor.	ExpDataBBTM_score: -0.307310	ExpDataBBTM_ratio: -1.483877	ExpDataE-value: 310.790253
sw|P58361|TORY_ECO57 Cytochrome c-type protein torY.	ExpDataBBTM_score: -0.763150	ExpDataBBTM_ratio: -3.450813	ExpDataE-value: 616.333313
sw|P58362|TORZ_ECO57 Trimethylamine-N-oxide reductase 2 precursor (EC 1.7.2.3) (TMAO reductase 2) (Trimethylamine oxidase 2).	ExpDataBBTM_score: -0.997330	ExpDataBBTM_ratio: -7.206929	ExpDataE-value: 780.490723
sw|Q8XDH7|TREA_ECO57 Periplasmic trehalase precursor (EC 3.2.1.28) (Alpha,alpha-trehalase) (Alpha,alpha-trehalose glucohydrolase).	ExpDataBBTM_score: -0.963620	ExpDataBBTM_ratio: -5.278445	ExpDataE-value: 757.413879
sw|Q8X4S4|TSGA_ECO57 TsgA protein homolog.	ExpDataBBTM_score: -0.729970	ExpDataBBTM_ratio: -3.296035	ExpDataE-value: 592.787292
sw|P58229|XASA_ECO57 Amino acid antiporter (Extreme acid sensitivity protein).	ExpDataBBTM_score: -0.868720	ExpDataBBTM_ratio: -4.125844	ExpDataE-value: 690.490356
sw|Q8X7Y9|YBHG_ECO57 Hypothetical UPF0194 membrane protein ybhG.	ExpDataBBTM_score: 0.184310	ExpDataBBTM_ratio: 1.254646	ExpDataE-value: 57.500462
sw|Q8XEB7|YCAD_ECO57 Hypothetical MFS-type transporter protein ycaD.	ExpDataBBTM_score: -0.932640	ExpDataBBTM_ratio: -4.769601	ExpDataE-value: 735.564819
sw|P62067|YCEQ_ECO57 Hypothetical protein yceQ.	ExpDataBBTM_score: -0.316650	ExpDataBBTM_ratio: -1.521167	ExpDataE-value: 316.835114
sw|Q8XCB7|YCIC_ECO57 Hypothetical UPF0259 protein yciC.	ExpDataBBTM_score: -0.464900	ExpDataBBTM_ratio: -2.125632	ExpDataE-value: 412.825623
sw|Q8X638|YDHK_ECO57 Hypothetical protein ydhK.	ExpDataBBTM_score: -0.124340	ExpDataBBTM_ratio: -0.658238	ExpDataE-value: 201.630890
sw|Q8X625|YDHP_ECO57 Hypothetical transport protein ydhP.	ExpDataBBTM_score: -0.927090	ExpDataBBTM_ratio: -4.682634	ExpDataE-value: 731.756531
sw|Q8X616|YDHX_ECO57 Putative ferredoxin-like protein ydhX.	ExpDataBBTM_score: -0.708180	ExpDataBBTM_ratio: -3.179625	ExpDataE-value: 577.835449
sw|Q8XB75|YEDX_ECO57 Transthyretin-like protein precursor.	ExpDataBBTM_score: -0.794250	ExpDataBBTM_ratio: -3.627490	ExpDataE-value: 638.065125
sw|Q8XB74|YEDY_ECO57 Hypothetical UPF0190 protein yedY.	ExpDataBBTM_score: -0.921420	ExpDataBBTM_ratio: -4.623126	ExpDataE-value: 727.697937
sw|Q8XB73|YEDZ_ECO57 Hypothetical UPF0191 membrane protein yedZ.	ExpDataBBTM_score: 0.238540	ExpDataBBTM_ratio: 1.710777	ExpDataE-value: 41.148842
sw|Q8X8V7|YEEJ_ECO57 Hypothetical protein yeeJ.	ExpDataBBTM_score: 0.356590	ExpDataBBTM_ratio: 2.858783	ExpDataE-value: 16.961580
sw|Q8X7H0|YEGX_ECO57 Hypothetical protein yegX.	ExpDataBBTM_score: -0.361110	ExpDataBBTM_ratio: -1.714778	ExpDataE-value: 344.377167
sw|Q8XE35|YFAS_ECO57 Hypothetical UPF0192 protein yfaS precursor.	ExpDataBBTM_score: 0.507570	ExpDataBBTM_ratio: 4.756661	ExpDataE-value: 3.440800
sw|P58403|YFDX_ECO57 YfdX protein precursor.	ExpDataBBTM_score: -0.442460	ExpDataBBTM_ratio: -2.048086	ExpDataE-value: 397.240356
sw|Q8XBJ0|YFEW_ECO57 Hypothetical UPF0214 protein yfeW precursor.	ExpDataBBTM_score: -0.933810	ExpDataBBTM_ratio: -4.770844	ExpDataE-value: 736.479797
sw|Q8XAD2|YFGC_ECO57 Hypothetical protein yfgC precursor.	ExpDataBBTM_score: 0.264900	ExpDataBBTM_ratio: 1.956074	ExpDataE-value: 34.118660
sw|Q8X4V6|YGAY_ECO57 Hypothetical protein ygaY.	ExpDataBBTM_score: -0.915170	ExpDataBBTM_ratio: -4.537334	ExpDataE-value: 723.404724
sw|P58216|YHBX_ECO57 Outer-membrane protein yhbX precursor.	ExpDataBBTM_score: -0.249930	ExpDataBBTM_ratio: -1.238181	ExpDataE-value: 275.240540
sw|P58068|YHDW_ECO57 Putative amino-acid ABC transporter binding protein yhdW precursor.	ExpDataBBTM_score: -0.935190	ExpDataBBTM_ratio: -4.800031	ExpDataE-value: 737.386902
sw|Q8XA81|YHFR_ECO57 Hypothetical protein yfhR.	ExpDataBBTM_score: -0.971430	ExpDataBBTM_ratio: -5.459924	ExpDataE-value: 762.903564
sw|P58224|YIAT_ECO57 Putative outer membrane protein yiaT precursor.	ExpDataBBTM_score: 0.144000	ExpDataBBTM_ratio: 0.943638	ExpDataE-value: 71.756325
sw|Q8X8G9|YIHI_ECO57 Hypothetical UPF0241 protein yihI.	ExpDataBBTM_score: -0.327590	ExpDataBBTM_ratio: -1.576635	ExpDataE-value: 322.911255
sw|Q8X6V3|YLIF_ECO57 Hypothetical membrane protein yliF.	ExpDataBBTM_score: -0.456930	ExpDataBBTM_ratio: -2.110420	ExpDataE-value: 406.593109
sw|Q8X9X2|YNCE_ECO57 Hypothetical protein yncE precursor.	ExpDataBBTM_score: -0.704220	ExpDataBBTM_ratio: -3.152687	ExpDataE-value: 575.286072
sw|Q8X799|YNFC_ECO57 Hypothetical UPF0257 lipoprotein ynfC precursor.	ExpDataBBTM_score: -0.613620	ExpDataBBTM_ratio: -2.752156	ExpDataE-value: 512.546204
sw|Q8XCP5|YOBD_ECO57 Hypothetical UPF0266 protein yobD.	ExpDataBBTM_score: -0.447720	ExpDataBBTM_ratio: -2.075484	ExpDataE-value: 400.360565
sw|Q8X492|ZIPA_ECO57 Cell division protein zipA.	ExpDataBBTM_score: -0.726190	ExpDataBBTM_ratio: -3.269005	ExpDataE-value: 590.339600
sw|Q8X614|ZRAS_ECO57 Sensor protein zraS (EC 2.7.3.-).	ExpDataBBTM_score: -0.556950	ExpDataBBTM_ratio: -2.506207	ExpDataE-value: 474.220459
sptrembl|Q93GV6|Q93GV6 Shiga toxin type 2 variant A subunit.	ExpDataBBTM_score: -0.129720	ExpDataBBTM_ratio: -0.686885	ExpDataE-value: 204.164551
sptrembl|Q93UU5|Q93UU5 Orf.	ExpDataBBTM_score: 0.022760	ExpDataBBTM_ratio: 0.134059	ExpDataE-value: 124.064301
sptrembl|Q9AJD8|Q9AJD8 Shiga toxin 2 B-subunit (Fragment).	ExpDataBBTM_score: -0.025890	ExpDataBBTM_ratio: -0.146962	ExpDataE-value: 148.134262
sptrembl|Q9AJD9|Q9AJD9 Shiga toxin 2 B-subunit (Fragment).	ExpDataBBTM_score: -0.025890	ExpDataBBTM_ratio: -0.146962	ExpDataE-value: 148.134262
sptrembl|Q9EYF0|Q9EYF0 Hypothetical protein H0002.	ExpDataBBTM_score: -0.207940	ExpDataBBTM_ratio: -1.054124	ExpDataE-value: 249.590942
sptrembl|Q9KX95|Q9KX95 Hypothetical protein ymdF.	ExpDataBBTM_score: 0.204120	ExpDataBBTM_ratio: 1.400008	ExpDataE-value: 52.245419
sptrembl|Q9KXA2|Q9KXA2 Host killer protein.	ExpDataBBTM_score: -0.202470	ExpDataBBTM_ratio: -1.025881	ExpDataE-value: 246.807007
sptrembl|Q9KXA6|Q9KXA6 Hypothetical protein H0150.	ExpDataBBTM_score: -0.848160	ExpDataBBTM_ratio: -3.978190	ExpDataE-value: 675.913879
sptrembl|Q9LAN8|Q9LAN8 Putative tellurium resistance protein C.	ExpDataBBTM_score: -0.346310	ExpDataBBTM_ratio: -1.650569	ExpDataE-value: 335.141754
sptrembl|Q9LBU5|Q9LBU5 Transferase (Fragment).	ExpDataBBTM_score: -0.896640	ExpDataBBTM_ratio: -4.360504	ExpDataE-value: 710.243713
sptrembl|Q9Z9I6|Q9Z9I6 Tetracycline-resistance protein (Fragment).	ExpDataBBTM_score: -0.750180	ExpDataBBTM_ratio: -3.389251	ExpDataE-value: 607.121338
sptrembl|Q9ZGS1|Q9ZGS1 Hypothetical protein L7080.	ExpDataBBTM_score: -0.255420	ExpDataBBTM_ratio: -1.266193	ExpDataE-value: 278.149597
sptrembl|Q9ZGS5|Q9ZGS5 Hypothetical protein L7070.	ExpDataBBTM_score: -0.012880	ExpDataBBTM_ratio: -0.073646	ExpDataE-value: 141.862625
sptrembl|Q9ZGT9|Q9ZGT9 Type II secretion protein.	ExpDataBBTM_score: 0.248580	ExpDataBBTM_ratio: 1.795895	ExpDataE-value: 38.685539
sptrembl|Q9ZGU2|Q9ZGU2 Hypothetical protein L7030.	ExpDataBBTM_score: 0.144000	ExpDataBBTM_ratio: 0.943638	ExpDataE-value: 71.756325
sptrembl|Q9ZGU9|Q9ZGU9 Hypothetical protein L7021.	ExpDataBBTM_score: -0.161320	ExpDataBBTM_ratio: -0.837824	ExpDataE-value: 222.353882
sptrembl|Q9ZGV1|Q9ZGV1 Transposase.	ExpDataBBTM_score: -0.592270	ExpDataBBTM_ratio: -2.659666	ExpDataE-value: 498.001038
sptrembl|Q7WZI6|Q7WZI6 Shiga toxin 1 variant B subunit.	ExpDataBBTM_score: -0.025890	ExpDataBBTM_ratio: -0.146962	ExpDataE-value: 148.134262
sptrembl|Q7WZI7|Q7WZI7 Shiga toxin 1 variant A subunit.	ExpDataBBTM_score: -0.494670	ExpDataBBTM_ratio: -2.269113	ExpDataE-value: 431.445068
sptrembl|Q7WZI8|Q7WZI8 Shiga toxin 1 variant A subunit.	ExpDataBBTM_score: -0.494670	ExpDataBBTM_ratio: -2.269113	ExpDataE-value: 431.445068
sptrembl|Q7A9A6|Q7A9A6 Formate dehydrogenase-O major subunit.	ExpDataBBTM_score: -0.995210	ExpDataBBTM_ratio: -6.799708	ExpDataE-value: 779.122253
sptrembl|Q7AE30|Q7AE30 Nitrate-inducible formate dehydrogenase-N alpha subunit.	ExpDataBBTM_score: -0.994670	ExpDataBBTM_ratio: -6.738082	ExpDataE-value: 778.754700
sptrembl|Q7A8H8|Q7A8H8 Tolerance to colicin E2.	ExpDataBBTM_score: -0.763150	ExpDataBBTM_ratio: -3.450813	ExpDataE-value: 616.333313
sptrembl|Q7A8H9|Q7A8H9 Catabolite repression sensor kinase for PhoB.	ExpDataBBTM_score: -0.530550	ExpDataBBTM_ratio: -2.405382	ExpDataE-value: 456.038940
sptrembl|Q7A8I7|Q7A8I7 Hyperosmotically inducible periplasmic protein.	ExpDataBBTM_score: -0.217000	ExpDataBBTM_ratio: -1.093417	ExpDataE-value: 255.205704
sptrembl|Q7A8J3|Q7A8J3 Putative glycoprotein/receptor.	ExpDataBBTM_score: 0.005130	ExpDataBBTM_ratio: 0.029550	ExpDataE-value: 133.761093
sptrembl|Q7A8J7|Q7A8J7 Methyl-accepting chemotaxis protein I.	ExpDataBBTM_score: -0.147110	ExpDataBBTM_ratio: -0.768751	ExpDataE-value: 214.463501
sptrembl|Q7A8L0|Q7A8L0 Putative transport protein.	ExpDataBBTM_score: -0.916830	ExpDataBBTM_ratio: -4.565461	ExpDataE-value: 724.499512
sptrembl|Q7A8L1|Q7A8L1 Hypothetical protein ECs5299.	ExpDataBBTM_score: -0.634450	ExpDataBBTM_ratio: -2.844034	ExpDataE-value: 526.794312
sptrembl|Q7A8M0|Q7A8M0 Hypothetical protein ECs5285.	ExpDataBBTM_score: -0.418590	ExpDataBBTM_ratio: -1.949914	ExpDataE-value: 381.639435
sptrembl|Q7A8M4|Q7A8M4 Minor fimbrial subunit/D-mannose specific adhesin.	ExpDataBBTM_score: 0.227290	ExpDataBBTM_ratio: 1.606243	ExpDataE-value: 44.613102
sptrembl|Q7A8M5|Q7A8M5 Fimbrial morphology.	ExpDataBBTM_score: -0.642470	ExpDataBBTM_ratio: -2.876297	ExpDataE-value: 532.409058
sptrembl|Q7A8M6|Q7A8M6 Fimbrial morphology.	ExpDataBBTM_score: 0.204120	ExpDataBBTM_ratio: 1.400008	ExpDataE-value: 52.245419
sptrembl|Q7A8M7|Q7A8M7 Export and assembly outer membrane protein of type 1 fimbriae.	ExpDataBBTM_score: 0.880980	ExpDataBBTM_ratio: 10.693081	ExpDataE-value: 0.015640
sptrembl|Q7A8M8|Q7A8M8 Periplasmic chaperone required for type 1 fimbriae.	ExpDataBBTM_score: -0.307310	ExpDataBBTM_ratio: -1.483877	ExpDataE-value: 310.790253
sptrembl|Q7A8M9|Q7A8M9 Fimbrial protein.	ExpDataBBTM_score: 0.212470	ExpDataBBTM_ratio: 1.490460	ExpDataE-value: 48.311958
sptrembl|Q7A8N0|Q7A8N0 Major type 1 subunit fimbrin.	ExpDataBBTM_score: -0.129720	ExpDataBBTM_ratio: -0.686885	ExpDataE-value: 204.164551
sptrembl|Q7A8N2|Q7A8N2 Hypothetical protein ECs5269.	ExpDataBBTM_score: -0.427900	ExpDataBBTM_ratio: -1.985472	ExpDataE-value: 387.879822
sptrembl|Q7A8P4|Q7A8P4 Hypothetical protein ECs5255.	ExpDataBBTM_score: -0.193460	ExpDataBBTM_ratio: -0.986278	ExpDataE-value: 241.270462
sptrembl|Q7A8P8|Q7A8P8 Hypothetical protein ECs5251.	ExpDataBBTM_score: -0.179050	ExpDataBBTM_ratio: -0.918138	ExpDataE-value: 233.075089
sptrembl|Q7A8S4|Q7A8S4 Putative ligase.	ExpDataBBTM_score: -0.971560	ExpDataBBTM_ratio: -5.491750	ExpDataE-value: 762.903564
sptrembl|Q7A8S8|Q7A8S8 Putative LACI-type transcriptional regulator.	ExpDataBBTM_score: -0.957730	ExpDataBBTM_ratio: -5.158340	ExpDataE-value: 753.277161
sptrembl|Q7A8T2|Q7A8T2 Hypothetical protein ECs5199.	ExpDataBBTM_score: -0.512700	ExpDataBBTM_ratio: -2.337551	ExpDataE-value: 443.785004
sptrembl|Q7A8T4|Q7A8T4 Hypothetical protein ECs5194.	ExpDataBBTM_score: -0.121120	ExpDataBBTM_ratio: -0.645671	ExpDataE-value: 199.112823
sptrembl|Q7A8T5|Q7A8T5 2':3'-cyclic-nucleotide 2'-phosphodiesterase.	ExpDataBBTM_score: -0.979830	ExpDataBBTM_ratio: -5.736877	ExpDataE-value: 768.705994
sptrembl|Q7A8U0|Q7A8U0 FKBP-type 22KD peptidyl-prolyl cis-trans isomerase.	ExpDataBBTM_score: -0.811770	ExpDataBBTM_ratio: -3.742577	ExpDataE-value: 650.209534
sptrembl|Q7A8U2|Q7A8U2 Putative transposase TnpB of insertion sequence IS609.	ExpDataBBTM_score: -0.618170	ExpDataBBTM_ratio: -2.779012	ExpDataE-value: 515.416199
sptrembl|Q7A8V1|Q7A8V1 Hypothetical protein ECs5165.	ExpDataBBTM_score: -0.417250	ExpDataBBTM_ratio: -1.930800	ExpDataE-value: 381.639435
sptrembl|Q7A8V4|Q7A8V4 Hypothetical protein ECs5161.	ExpDataBBTM_score: 0.241980	ExpDataBBTM_ratio: 1.722522	ExpDataE-value: 41.148842
sptrembl|Q7A8V9|Q7A8V9 N-acetylmuramoyl-l-alanine amidase II.	ExpDataBBTM_score: -0.326020	ExpDataBBTM_ratio: -1.558405	ExpDataE-value: 322.911255
sptrembl|Q7A8W2|Q7A8W2 Putative periplasmic binding protein.	ExpDataBBTM_score: 0.178260	ExpDataBBTM_ratio: 1.204313	ExpDataE-value: 59.713520
sptrembl|Q7A8W3|Q7A8W3 Putative transport.	ExpDataBBTM_score: -0.885410	ExpDataBBTM_ratio: -4.270405	ExpDataE-value: 702.204712
sptrembl|Q7A8W4|Q7A8W4 Flavoprotein subunit of fumarate reductase FrdA.	ExpDataBBTM_score: -0.995610	ExpDataBBTM_ratio: -6.874831	ExpDataE-value: 779.372498
sptrembl|Q7A8W5|Q7A8W5 Beta-lactamase.	ExpDataBBTM_score: -0.930020	ExpDataBBTM_ratio: -4.739851	ExpDataE-value: 733.688049
sptrembl|Q7A8W9|Q7A8W9 Hypothetical protein ECs5125.	ExpDataBBTM_score: -0.213410	ExpDataBBTM_ratio: -1.082355	ExpDataE-value: 252.398315
sptrembl|Q7A8X0|Q7A8X0 Putative transport.	ExpDataBBTM_score: -0.900480	ExpDataBBTM_ratio: -4.416277	ExpDataE-value: 712.785217
sptrembl|Q7A8X8|Q7A8X8 Hypothetical protein ECs5103.	ExpDataBBTM_score: -0.079770	ExpDataBBTM_ratio: -0.433839	ExpDataE-value: 177.224655
sptrembl|Q7A8Z1|Q7A8Z1 Periplasmic binding protein component of Pn transporter.	ExpDataBBTM_score: -0.711420	ExpDataBBTM_ratio: -3.184000	ExpDataE-value: 580.369080
sptrembl|Q7A903|Q7A903 Phosphonate metabolism.	ExpDataBBTM_score: -0.654740	ExpDataBBTM_ratio: -2.935226	ExpDataE-value: 540.729553
sptrembl|Q7A904|Q7A904 Putative histidine protein kinase.	ExpDataBBTM_score: 0.129380	ExpDataBBTM_ratio: 0.828690	ExpDataE-value: 78.411140
sptrembl|Q7A907|Q7A907 Putative carbohydrate binding protein.	ExpDataBBTM_score: -0.937650	ExpDataBBTM_ratio: -4.829849	ExpDataE-value: 739.146423
sptrembl|Q7A912|Q7A912 Hypothetical protein ECs5066.	ExpDataBBTM_score: -0.413260	ExpDataBBTM_ratio: -1.922591	ExpDataE-value: 378.519287
sptrembl|Q7A913|Q7A913 Putative membrane protein.	ExpDataBBTM_score: 0.210000	ExpDataBBTM_ratio: 1.451258	ExpDataE-value: 50.243500
sptrembl|Q7A914|Q7A914 Putative enzyme.	ExpDataBBTM_score: -0.733080	ExpDataBBTM_ratio: -3.300129	ExpDataE-value: 595.219299
sptrembl|Q7A915|Q7A915 Putative enzyme.	ExpDataBBTM_score: 0.565450	ExpDataBBTM_ratio: 5.623401	ExpDataE-value: 1.603100
sptrembl|Q7A920|Q7A920 Formate-dependent nitrite reductase NrfB.	ExpDataBBTM_score: -0.383810	ExpDataBBTM_ratio: -1.796137	ExpDataE-value: 359.852936
sptrembl|Q7A922|Q7A922 Putative transport protein.	ExpDataBBTM_score: -0.935190	ExpDataBBTM_ratio: -4.800031	ExpDataE-value: 737.386902
sptrembl|Q7A925|Q7A925 Hypothetical protein ECs5043.	ExpDataBBTM_score: -0.925820	ExpDataBBTM_ratio: -4.681275	ExpDataE-value: 730.763367
sptrembl|Q7A927|Q7A927 Diadenosine tetraphosphatase.	ExpDataBBTM_score: -0.928570	ExpDataBBTM_ratio: -4.712063	ExpDataE-value: 732.726196
sptrembl|Q7A933|Q7A933 DNA-damage-inducible protein F.	ExpDataBBTM_score: -0.912030	ExpDataBBTM_ratio: -4.507320	ExpDataE-value: 721.160400
sptrembl|Q7A936|Q7A936 Periplasmic protein of mal regulon.	ExpDataBBTM_score: 0.221570	ExpDataBBTM_ratio: 1.554219	ExpDataE-value: 46.435158
sptrembl|Q7A938|Q7A938 Hypothetical protein ECs5012.	ExpDataBBTM_score: 0.862120	ExpDataBBTM_ratio: 10.671441	ExpDataE-value: 0.015640
sptrembl|Q7A939|Q7A939 Hypothetical protein ECs5011.	ExpDataBBTM_score: 0.222740	ExpDataBBTM_ratio: 1.574120	ExpDataE-value: 45.520222
sptrembl|Q7A940|Q7A940 Hypothetical protein ECs5010.	ExpDataBBTM_score: -0.150450	ExpDataBBTM_ratio: -0.780856	ExpDataE-value: 217.075378
sptrembl|Q7A949|Q7A949 Putative alpha helix protein.	ExpDataBBTM_score: 0.221570	ExpDataBBTM_ratio: 1.554219	ExpDataE-value: 46.435158
sptrembl|Q7A956|Q7A956 Hypothetical protein ECs4924.	ExpDataBBTM_score: 0.205410	ExpDataBBTM_ratio: 1.419505	ExpDataE-value: 51.236641
sptrembl|Q7A963|Q7A963 Outer membrane vitamin B12 receptor protein BtuB.	ExpDataBBTM_score: 0.990840	ExpDataBBTM_ratio: 10.810596	ExpDataE-value: 0.015640
sptrembl|Q7A969|Q7A969 PTS system fructose-like IIB component 2.	ExpDataBBTM_score: -0.808770	ExpDataBBTM_ratio: -3.715468	ExpDataE-value: 648.238892
sptrembl|Q7A973|Q7A973 Hypothetical protein ECs4876.	ExpDataBBTM_score: -0.090380	ExpDataBBTM_ratio: -0.491699	ExpDataE-value: 181.963593
sptrembl|Q7A976|Q7A976 Hypothetical protein ECs4873.	ExpDataBBTM_score: -0.769470	ExpDataBBTM_ratio: -3.481542	ExpDataE-value: 620.821960
sptrembl|Q7A982|Q7A982 Hypothetical protein ECs4866.	ExpDataBBTM_score: -0.832970	ExpDataBBTM_ratio: -3.863649	ExpDataE-value: 665.349060
sptrembl|Q7A984|Q7A984 Essential cell division protein.	ExpDataBBTM_score: -0.175600	ExpDataBBTM_ratio: -0.906495	ExpDataE-value: 230.377213
sptrembl|Q7A985|Q7A985 1,4-dihydroxy-2-naphthoate octaprenyltransferase.	ExpDataBBTM_score: -0.776250	ExpDataBBTM_ratio: -3.535596	ExpDataE-value: 625.248108
sptrembl|Q7A987|Q7A987 Hypothetical protein ECs4854.	ExpDataBBTM_score: -0.927330	ExpDataBBTM_ratio: -4.710739	ExpDataE-value: 731.756531
sptrembl|Q7A991|Q7A991 Hypothetical protein ECs4845.	ExpDataBBTM_score: -0.433190	ExpDataBBTM_ratio: -2.012755	ExpDataE-value: 391.000000
sptrembl|Q7A992|Q7A992 Periplasmic sulfate-binding protein.	ExpDataBBTM_score: -0.866740	ExpDataBBTM_ratio: -4.123599	ExpDataE-value: 688.942017
sptrembl|Q7A993|Q7A993 Hypothetical protein ECs4839.	ExpDataBBTM_score: -0.255420	ExpDataBBTM_ratio: -1.266193	ExpDataE-value: 278.149597
sptrembl|Q7A9A0|Q7A9A0 Putative glycoprotein.	ExpDataBBTM_score: 0.253070	ExpDataBBTM_ratio: 1.828131	ExpDataE-value: 37.895718
sptrembl|Q7A9A5|Q7A9A5 Hypothetical protein ECs4822.	ExpDataBBTM_score: -0.658250	ExpDataBBTM_ratio: -2.940289	ExpDataE-value: 543.474365
sptrembl|Q7A9C2|Q7A9C2 Hypothetical protein ECs4797.	ExpDataBBTM_score: 0.742050	ExpDataBBTM_ratio: 8.816840	ExpDataE-value: 0.086020
sptrembl|Q7A9C3|Q7A9C3 Putative resistance protein.	ExpDataBBTM_score: -0.987020	ExpDataBBTM_ratio: -6.081613	ExpDataE-value: 773.616943
sptrembl|Q7A9C7|Q7A9C7 Putative endonuclease.	ExpDataBBTM_score: -0.824990	ExpDataBBTM_ratio: -3.806129	ExpDataE-value: 659.812500
sptrembl|Q7A9E1|Q7A9E1 Hypothetical protein ECs4745.	ExpDataBBTM_score: -0.753160	ExpDataBBTM_ratio: -3.393083	ExpDataE-value: 609.451660
sptrembl|Q7A9E2|Q7A9E2 Hypothetical protein ECs4744.	ExpDataBBTM_score: -0.433190	ExpDataBBTM_ratio: -2.012755	ExpDataE-value: 391.000000
sptrembl|Q7A9E9|Q7A9E9 Arylsulfatase.	ExpDataBBTM_score: -0.859930	ExpDataBBTM_ratio: -4.066094	ExpDataE-value: 684.195251
sptrembl|Q7A9G4|Q7A9G4 Putative 2-component regulator.	ExpDataBBTM_score: -0.956920	ExpDataBBTM_ratio: -5.157498	ExpDataE-value: 752.643677
sptrembl|Q7A9G6|Q7A9G6 Putative transport protein.	ExpDataBBTM_score: -0.896640	ExpDataBBTM_ratio: -4.360504	ExpDataE-value: 710.243713
sptrembl|Q7A9G7|Q7A9G7 D-ribose periplasmic binding protein.	ExpDataBBTM_score: -0.922750	ExpDataBBTM_ratio: -4.624555	ExpDataE-value: 728.737976
sptrembl|Q7A9H2|Q7A9H2 Putative type 1 fimbrial protein.	ExpDataBBTM_score: -0.161320	ExpDataBBTM_ratio: -0.837824	ExpDataE-value: 222.353882
sptrembl|Q7A9H3|Q7A9H3 Putative fimbrial chaperone.	ExpDataBBTM_score: -0.335400	ExpDataBBTM_ratio: -1.595372	ExpDataE-value: 329.018677
sptrembl|Q7A9H5|Q7A9H5 Putative outer membrane usher protein.	ExpDataBBTM_score: 0.886840	ExpDataBBTM_ratio: 10.699710	ExpDataE-value: 0.015640
sptrembl|Q7A9H6|Q7A9H6 Putative fimbrial protein.	ExpDataBBTM_score: -0.326020	ExpDataBBTM_ratio: -1.558405	ExpDataE-value: 322.911255
sptrembl|Q7A9H7|Q7A9H7 Putative fimbrial protein.	ExpDataBBTM_score: -0.240740	ExpDataBBTM_ratio: -1.199542	ExpDataE-value: 269.453735
sptrembl|Q7A9H8|Q7A9H8 Phosphate-binding periplasmic protein PstS.	ExpDataBBTM_score: 0.142340	ExpDataBBTM_ratio: 0.925709	ExpDataE-value: 73.054436
sptrembl|Q7A9J4|Q7A9J4 Putative replicase.	ExpDataBBTM_score: -0.753160	ExpDataBBTM_ratio: -3.393083	ExpDataE-value: 609.451660
sptrembl|Q7A9J6|Q7A9J6 Hypothetical protein ECs4628.	ExpDataBBTM_score: -0.033800	ExpDataBBTM_ratio: -0.190472	ExpDataE-value: 152.403992
sptrembl|Q7A9K0|Q7A9K0 Probable 6-phospho-beta-glucosidase.	ExpDataBBTM_score: -0.984890	ExpDataBBTM_ratio: -5.955119	ExpDataE-value: 772.185913
sptrembl|Q7A9K2|Q7A9K2 Putative cotransporter.	ExpDataBBTM_score: -0.814280	ExpDataBBTM_ratio: -3.745591	ExpDataE-value: 652.172302
sptrembl|Q7A9K4|Q7A9K4 Hypothetical protein ECs4618.	ExpDataBBTM_score: -0.025890	ExpDataBBTM_ratio: -0.146962	ExpDataE-value: 148.134262
sptrembl|Q7A9K6|Q7A9K6 2-module integral membrane pump EmrD.	ExpDataBBTM_score: -0.913740	ExpDataBBTM_ratio: -4.535788	ExpDataE-value: 722.286499
sptrembl|Q7A9K7|Q7A9K7 IlvB operon leader peptide protein.	ExpDataBBTM_score: 0.155050	ExpDataBBTM_ratio: 1.023899	ExpDataE-value: 67.963623
sptrembl|Q7A9L3|Q7A9L3 Sensor histidine protein kinase UhpB.	ExpDataBBTM_score: -0.407920	ExpDataBBTM_ratio: -1.895302	ExpDataE-value: 375.406921
sptrembl|Q7A9L8|Q7A9L8 Putative DNA-binding protein.	ExpDataBBTM_score: -0.101890	ExpDataBBTM_ratio: -0.546630	ExpDataE-value: 189.212723
sptrembl|Q7A9M1|Q7A9M1 Putative permease transporter.	ExpDataBBTM_score: -0.626350	ExpDataBBTM_ratio: -2.811527	ExpDataE-value: 521.132568
sptrembl|Q7A9M2|Q7A9M2 Hypothetical protein ECs4591.	ExpDataBBTM_score: 0.447310	ExpDataBBTM_ratio: 3.938004	ExpDataE-value: 6.951980
sptrembl|Q7A9N0|Q7A9N0 Type III secretion system EscS protein.	ExpDataBBTM_score: -0.336950	ExpDataBBTM_ratio: -1.613701	ExpDataE-value: 329.018677
sptrembl|Q7A9N3|Q7A9N3 Hypothetical protein ECs4579.	ExpDataBBTM_score: -0.587570	ExpDataBBTM_ratio: -2.632665	ExpDataE-value: 495.068573
sptrembl|Q7A9N7|Q7A9N7 Type III secretion system EscC protein.	ExpDataBBTM_score: 0.977230	ExpDataBBTM_ratio: 10.796765	ExpDataE-value: 0.015640
sptrembl|Q7A9N9|Q7A9N9 Type III secretion system EscJ protein.	ExpDataBBTM_score: 0.503450	ExpDataBBTM_ratio: 4.719720	ExpDataE-value: 3.542460
sptrembl|Q7A9P3|Q7A9P3 Type III secretion system EscV protein.	ExpDataBBTM_score: -0.859540	ExpDataBBTM_ratio: -4.040426	ExpDataE-value: 684.195251
sptrembl|Q7A9Q0|Q7A9Q0 Hypothetical protein ECs4562.	ExpDataBBTM_score: -0.085080	ExpDataBBTM_ratio: -0.462793	ExpDataE-value: 179.586304
sptrembl|Q7A9R0|Q7A9R0 EspF protein.	ExpDataBBTM_score: -0.049860	ExpDataBBTM_ratio: -0.276953	ExpDataE-value: 161.178024
sptrembl|Q7A9S5|Q7A9S5 Hypothetical protein ECs4531.	ExpDataBBTM_score: 0.165990	ExpDataBBTM_ratio: 1.104551	ExpDataE-value: 64.327316
sptrembl|Q7A9S8|Q7A9S8 Putative enzyme.	ExpDataBBTM_score: -0.905490	ExpDataBBTM_ratio: -4.448134	ExpDataE-value: 716.476196
sptrembl|Q7A9U0|Q7A9U0 Lipopolysaccharide 1,2-N-acetylglucosaminetransferase.	ExpDataBBTM_score: -0.984570	ExpDataBBTM_ratio: -5.954794	ExpDataE-value: 771.935669
sptrembl|Q7A9U7|Q7A9U7 Putative membrane protein.	ExpDataBBTM_score: 0.757960	ExpDataBBTM_ratio: 9.156465	ExpDataE-value: 0.062560
sptrembl|Q7A9V6|Q7A9V6 Hypothetical protein ECs4471.	ExpDataBBTM_score: -0.028610	ExpDataBBTM_ratio: -0.161219	ExpDataE-value: 150.261292
sptrembl|Q7A9X0|Q7A9X0 Alpha-amylase.	ExpDataBBTM_score: -0.921420	ExpDataBBTM_ratio: -4.623126	ExpDataE-value: 727.697937
sptrembl|Q7A9X1|Q7A9X1 Putative ATP-binding protein.	ExpDataBBTM_score: -0.370480	ExpDataBBTM_ratio: -1.751277	ExpDataE-value: 350.554962
sptrembl|Q7A9X3|Q7A9X3 Xylose binding protein transport system.	ExpDataBBTM_score: -0.951980	ExpDataBBTM_ratio: -5.038885	ExpDataE-value: 749.304626
sptrembl|Q7A9X9|Q7A9X9 Putative outer membrane protein.	ExpDataBBTM_score: 0.573540	ExpDataBBTM_ratio: 5.761652	ExpDataE-value: 1.415420
sptrembl|Q7A9Y3|Q7A9Y3 Putative lipase.	ExpDataBBTM_score: 0.494920	ExpDataBBTM_ratio: 4.589297	ExpDataE-value: 3.972560
sptrembl|Q7A9Y4|Q7A9Y4 Putative resistance protein.	ExpDataBBTM_score: -0.944590	ExpDataBBTM_ratio: -4.919340	ExpDataE-value: 744.104248
sptrembl|Q7A9Y5|Q7A9Y5 Putative fimbrial major protein.	ExpDataBBTM_score: -0.166740	ExpDataBBTM_ratio: -0.866267	ExpDataE-value: 225.012680
sptrembl|Q7A9Y6|Q7A9Y6 Putative fimbrial chaperone protein.	ExpDataBBTM_score: -0.322130	ExpDataBBTM_ratio: -1.548940	ExpDataE-value: 319.869293
sptrembl|Q7A9Y7|Q7A9Y7 Putative outer membrane usher protein.	ExpDataBBTM_score: 0.886840	ExpDataBBTM_ratio: 10.699710	ExpDataE-value: 0.015640
sptrembl|Q7A9Y9|Q7A9Y9 Putative fimbrial protein.	ExpDataBBTM_score: -0.326020	ExpDataBBTM_ratio: -1.558405	ExpDataE-value: 322.911255
sptrembl|Q7A9Z0|Q7A9Z0 Putative fimbrial protein.	ExpDataBBTM_score: -0.511580	ExpDataBBTM_ratio: -2.317319	ExpDataE-value: 443.785004
sptrembl|Q7A9Z2|Q7A9Z2 Dipeptide transport protein.	ExpDataBBTM_score: -0.892990	ExpDataBBTM_ratio: -4.330446	ExpDataE-value: 707.631836
sptrembl|Q7AA00|Q7AA00 Hypothetical protein ECs4407.	ExpDataBBTM_score: -0.226100	ExpDataBBTM_ratio: -1.132515	ExpDataE-value: 260.867371
sptrembl|Q7AA03|Q7AA03 Hypothetical protein ECs4404.	ExpDataBBTM_score: -0.383810	ExpDataBBTM_ratio: -1.796137	ExpDataE-value: 359.852936
sptrembl|Q7AA08|Q7AA08 Putative cytochrome C peroxidase.	ExpDataBBTM_score: -0.923000	ExpDataBBTM_ratio: -4.652288	ExpDataE-value: 728.737976
sptrembl|Q7AA09|Q7AA09 Putative membrane protein.	ExpDataBBTM_score: 0.231820	ExpDataBBTM_ratio: 1.638135	ExpDataE-value: 43.729443
sptrembl|Q7AA10|Q7AA10 Hypothetical protein ECs4389.	ExpDataBBTM_score: -0.383810	ExpDataBBTM_ratio: -1.796137	ExpDataE-value: 359.852936
sptrembl|Q7AA12|Q7AA12 Putative hemin permease.	ExpDataBBTM_score: -0.733080	ExpDataBBTM_ratio: -3.300129	ExpDataE-value: 595.219299
sptrembl|Q7AA16|Q7AA16 Putative hemin binding protein.	ExpDataBBTM_score: -0.788350	ExpDataBBTM_ratio: -3.596745	ExpDataE-value: 633.865723
sptrembl|Q7AA17|Q7AA17 Heme utilization/transport protein.	ExpDataBBTM_score: 0.982550	ExpDataBBTM_ratio: 10.802195	ExpDataE-value: 0.015640
sptrembl|Q7AA28|Q7AA28 Hypothetical protein ECs4364.	ExpDataBBTM_score: -0.852860	ExpDataBBTM_ratio: -4.008185	ExpDataE-value: 679.276489
sptrembl|Q7AA32|Q7AA32 Putative membrane protein.	ExpDataBBTM_score: -0.217000	ExpDataBBTM_ratio: -1.093417	ExpDataE-value: 255.205704
sptrembl|Q7AA34|Q7AA34 Putative transporter.	ExpDataBBTM_score: -0.696910	ExpDataBBTM_ratio: -3.121046	ExpDataE-value: 570.132751
sptrembl|Q7AA41|Q7AA41 Putative phosphotransferase system enzyme IIB.	ExpDataBBTM_score: -0.431890	ExpDataBBTM_ratio: -1.993484	ExpDataE-value: 391.000000
sptrembl|Q7AA46|Q7AA46 Transport of nickel, membrane protein.	ExpDataBBTM_score: -0.952150	ExpDataBBTM_ratio: -5.066642	ExpDataE-value: 749.304626
sptrembl|Q7AA47|Q7AA47 Periplasmic binding protein for nickel.	ExpDataBBTM_score: -0.896640	ExpDataBBTM_ratio: -4.360504	ExpDataE-value: 710.243713
sptrembl|Q7AA52|Q7AA52 Hypothetical lipoprotein.	ExpDataBBTM_score: -0.193460	ExpDataBBTM_ratio: -0.986278	ExpDataE-value: 241.270462
sptrembl|Q7AA54|Q7AA54 Hypothetical protein ECs4335.	ExpDataBBTM_score: -0.202470	ExpDataBBTM_ratio: -1.025881	ExpDataE-value: 246.807007
sptrembl|Q7AA59|Q7AA59 Hypothetical membrane protein.	ExpDataBBTM_score: -0.451710	ExpDataBBTM_ratio: -2.083247	ExpDataE-value: 403.480713
sptrembl|Q7AA62|Q7AA62 Putative acyltransferase.	ExpDataBBTM_score: 0.532690	ExpDataBBTM_ratio: 5.130141	ExpDataE-value: 2.478940
sptrembl|Q7AA63|Q7AA63 Hypothetical protein ECs4326.	ExpDataBBTM_score: -0.141690	ExpDataBBTM_ratio: -0.740189	ExpDataE-value: 211.867249
sptrembl|Q7AA64|Q7AA64 Hypothetical lipoprotein.	ExpDataBBTM_score: 0.027810	ExpDataBBTM_ratio: 0.163805	ExpDataE-value: 122.187500
sptrembl|Q7AA76|Q7AA76 Periplasmic binding protein of high-affinity leucine-specific transport system.	ExpDataBBTM_score: -0.915430	ExpDataBBTM_ratio: -4.563948	ExpDataE-value: 723.404724
sptrembl|Q7AA77|Q7AA77 High-affinity branched-chain amino acid transport protein.	ExpDataBBTM_score: -0.803150	ExpDataBBTM_ratio: -3.685269	ExpDataE-value: 644.227234
sptrembl|Q7AA80|Q7AA80 Integral membrane protein of sn-glycerol 3-phosphate transport system.	ExpDataBBTM_score: -0.379840	ExpDataBBTM_ratio: -1.787472	ExpDataE-value: 356.748413
sptrembl|Q7AA81|Q7AA81 Integral membrane protein of sn-glycerol 3-phosphate transport system.	ExpDataBBTM_score: -0.427900	ExpDataBBTM_ratio: -1.985472	ExpDataE-value: 387.879822
sptrembl|Q7AA84|Q7AA84 Hypothetical protein ECs4294.	ExpDataBBTM_score: 0.078970	ExpDataBBTM_ratio: 0.483121	ExpDataE-value: 99.423477
sptrembl|Q7AA85|Q7AA85 Gamma-glutamyltranspeptidase.	ExpDataBBTM_score: 0.099690	ExpDataBBTM_ratio: 0.623981	ExpDataE-value: 89.984741
sptrembl|Q7AA95|Q7AA95 Putative DNA processing chain A.	ExpDataBBTM_score: -0.905490	ExpDataBBTM_ratio: -4.448134	ExpDataE-value: 716.476196
sptrembl|Q7AA97|Q7AA97 Hypothetical membrane protein.	ExpDataBBTM_score: -0.850320	ExpDataBBTM_ratio: -3.980686	ExpDataE-value: 677.603027
sptrembl|Q7AA98|Q7AA98 Putative ATP binding protein of ABC transporter.	ExpDataBBTM_score: -0.850320	ExpDataBBTM_ratio: -3.980686	ExpDataE-value: 677.603027
sptrembl|Q7AA99|Q7AA99 Hypothetical membrane protein.	ExpDataBBTM_score: -0.316650	ExpDataBBTM_ratio: -1.521167	ExpDataE-value: 316.835114
sptrembl|Q7AAA9|Q7AAA9 4-alpha-glucanotransferase.	ExpDataBBTM_score: -0.902080	ExpDataBBTM_ratio: -4.418031	ExpDataE-value: 714.036377
sptrembl|Q7AAB5|Q7AAB5 Protein histidine kinase/phosphatase EnvZ.	ExpDataBBTM_score: -0.700930	ExpDataBBTM_ratio: -3.148205	ExpDataE-value: 572.713379
sptrembl|Q7AAB9|Q7AAB9 Peptidoglycan synthetase.	ExpDataBBTM_score: -0.498620	ExpDataBBTM_ratio: -2.276247	ExpDataE-value: 434.533966
sptrembl|Q7AAC1|Q7AAC1 Hypothetical protein ECs4236.	ExpDataBBTM_score: 0.099690	ExpDataBBTM_ratio: 0.623981	ExpDataE-value: 89.984741
sptrembl|Q7AAC4|Q7AAC4 Putative transport portein.	ExpDataBBTM_score: 0.978800	ExpDataBBTM_ratio: 10.798371	ExpDataE-value: 0.015640
sptrembl|Q7AAD0|Q7AAD0 Probable phosphoribulokinase.	ExpDataBBTM_score: -0.379840	ExpDataBBTM_ratio: -1.787472	ExpDataE-value: 356.748413
sptrembl|Q7AAD5|Q7AAD5 Leader peptidase HopD.	ExpDataBBTM_score: -0.729320	ExpDataBBTM_ratio: -3.273142	ExpDataE-value: 592.787292
sptrembl|Q7AAE2|Q7AAE2 Putative transferase.	ExpDataBBTM_score: -0.896640	ExpDataBBTM_ratio: -4.360504	ExpDataE-value: 710.243713
sptrembl|Q7AAE7|Q7AAE7 Putative integral transmembrane protein.	ExpDataBBTM_score: 0.161300	ExpDataBBTM_ratio: 1.073312	ExpDataE-value: 65.523781
sptrembl|Q7AAE8|Q7AAE8 Transmembrane protein affects septum formation and cell membrane permeability.	ExpDataBBTM_score: 0.745270	ExpDataBBTM_ratio: 8.821169	ExpDataE-value: 0.086020
sptrembl|Q7AAF0|Q7AAF0 Sodium/pantothenate symporter.	ExpDataBBTM_score: -0.859930	ExpDataBBTM_ratio: -4.066094	ExpDataE-value: 684.195251
sptrembl|Q7AAF4|Q7AAF4 Hypothetical protein ECs4124.	ExpDataBBTM_score: -0.447720	ExpDataBBTM_ratio: -2.075484	ExpDataE-value: 400.360565
sptrembl|Q7AAF7|Q7AAF7 Hypothetical protein ECs4118.	ExpDataBBTM_score: -0.322130	ExpDataBBTM_ratio: -1.548940	ExpDataE-value: 319.869293
sptrembl|Q7AAG0|Q7AAG0 Putative membrane protein.	ExpDataBBTM_score: 0.495060	ExpDataBBTM_ratio: 4.617243	ExpDataE-value: 3.863080
sptrembl|Q7AAG2|Q7AAG2 Hypothetical protein ECs4111.	ExpDataBBTM_score: 0.015240	ExpDataBBTM_ratio: 0.089098	ExpDataE-value: 127.888283
sptrembl|Q7AAG3|Q7AAG3 Serine endoprotease.	ExpDataBBTM_score: 0.536760	ExpDataBBTM_ratio: 5.169577	ExpDataE-value: 2.400740
sptrembl|Q7AAH4|Q7AAH4 Hypothetical protein ECs4075.	ExpDataBBTM_score: -0.431890	ExpDataBBTM_ratio: -1.993484	ExpDataE-value: 391.000000
sptrembl|Q7AAH5|Q7AAH5 Hypothetical protein ECs4071.	ExpDataBBTM_score: -0.202470	ExpDataBBTM_ratio: -1.025881	ExpDataE-value: 246.807007
sptrembl|Q7AAI0|Q7AAI0 D-alanyl-D-alanine carboxypeptidase.	ExpDataBBTM_score: -0.498620	ExpDataBBTM_ratio: -2.276247	ExpDataE-value: 434.533966
sptrembl|Q7AAJ2|Q7AAJ2 Hypothetical protein ECs4032.	ExpDataBBTM_score: -0.561800	ExpDataBBTM_ratio: -2.533146	ExpDataE-value: 477.223328
sptrembl|Q7AAJ3|Q7AAJ3 Putative glycosylase.	ExpDataBBTM_score: 0.495060	ExpDataBBTM_ratio: 4.617243	ExpDataE-value: 3.863080
sptrembl|Q7AAJ7|Q7AAJ7 Putative outer membrane protein.	ExpDataBBTM_score: 0.886840	ExpDataBBTM_ratio: 10.699710	ExpDataE-value: 0.015640
sptrembl|Q7AAJ8|Q7AAJ8 Putative chaperone.	ExpDataBBTM_score: -0.322130	ExpDataBBTM_ratio: -1.548940	ExpDataE-value: 319.869293
sptrembl|Q7AAJ9|Q7AAJ9 Putative fimbrial-like protein.	ExpDataBBTM_score: 0.222740	ExpDataBBTM_ratio: 1.574120	ExpDataE-value: 45.520222
sptrembl|Q7AAL8|Q7AAL8 Hypothetical protein ECs3993.	ExpDataBBTM_score: -0.892990	ExpDataBBTM_ratio: -4.330446	ExpDataE-value: 707.631836
sptrembl|Q7AAM6|Q7AAM6 Hypothetical protein ECs3979.	ExpDataBBTM_score: -0.198920	ExpDataBBTM_ratio: -1.014570	ExpDataE-value: 244.030914
sptrembl|Q7AAM7|Q7AAM7 Hypothetical protein ECs3978.	ExpDataBBTM_score: -0.365060	ExpDataBBTM_ratio: -1.723708	ExpDataE-value: 347.466064
sptrembl|Q7AAN1|Q7AAN1 Hypothetical protein ECs3968.	ExpDataBBTM_score: -0.670250	ExpDataBBTM_ratio: -2.999141	ExpDataE-value: 551.622803
sptrembl|Q7AAN2|Q7AAN2 Hypothetical protein ECs3967.	ExpDataBBTM_score: -0.621830	ExpDataBBTM_ratio: -2.784550	ExpDataE-value: 518.278320
sptrembl|Q7AAN6|Q7AAN6 Putative isomerase.	ExpDataBBTM_score: -0.925820	ExpDataBBTM_ratio: -4.681275	ExpDataE-value: 730.763367
sptrembl|Q7AAN7|Q7AAN7 Hypothetical protein ECs3961.	ExpDataBBTM_score: 0.231820	ExpDataBBTM_ratio: 1.638135	ExpDataE-value: 43.729443
sptrembl|Q7AAN8|Q7AAN8 Putative oxidoreductase.	ExpDataBBTM_score: -0.866370	ExpDataBBTM_ratio: -4.097983	ExpDataE-value: 688.942017
sptrembl|Q7AAP3|Q7AAP3 Probable ornithine aminotransferase.	ExpDataBBTM_score: -0.972680	ExpDataBBTM_ratio: -5.492898	ExpDataE-value: 763.779419
sptrembl|Q7AAR2|Q7AAR2 Hypothetical protein ECs3925.	ExpDataBBTM_score: 0.228420	ExpDataBBTM_ratio: 1.626248	ExpDataE-value: 43.729443
sptrembl|Q7AAR4|Q7AAR4 Outer membrane channel TolC.	ExpDataBBTM_score: 0.914640	ExpDataBBTM_ratio: 10.730576	ExpDataE-value: 0.015640
sptrembl|Q7AAR6|Q7AAR6 Putative ferrichrome iron receptor.	ExpDataBBTM_score: 0.992430	ExpDataBBTM_ratio: 10.812200	ExpDataE-value: 0.015640
sptrembl|Q7AAS0|Q7AAS0 Putative ferrichrome-binding protein.	ExpDataBBTM_score: -0.743550	ExpDataBBTM_ratio: -3.358443	ExpDataE-value: 602.413696
sptrembl|Q7AAS2|Q7AAS2 Putative transport periplasmic protein.	ExpDataBBTM_score: -0.898580	ExpDataBBTM_ratio: -4.388510	ExpDataE-value: 711.526123
sptrembl|Q7AAS4|Q7AAS4 Suppressor of ftsI.	ExpDataBBTM_score: -0.892990	ExpDataBBTM_ratio: -4.330446	ExpDataE-value: 707.631836
sptrembl|Q7AAS6|Q7AAS6 Hypothetical protein ECs3899.	ExpDataBBTM_score: 0.416350	ExpDataBBTM_ratio: 3.557380	ExpDataE-value: 9.556040
sptrembl|Q7AAS8|Q7AAS8 Hypothetical protein ECs3897.	ExpDataBBTM_score: -0.763150	ExpDataBBTM_ratio: -3.450813	ExpDataE-value: 616.333313
sptrembl|Q7AAT0|Q7AAT0 Putative ARAC-type regulatory protein.	ExpDataBBTM_score: -0.900190	ExpDataBBTM_ratio: -4.390278	ExpDataE-value: 712.785217
sptrembl|Q7AAV5|Q7AAV5 Putative virulence-related membrane protein.	ExpDataBBTM_score: 0.718870	ExpDataBBTM_ratio: 8.292729	ExpDataE-value: 0.140760
sptrembl|Q7AAW4|Q7AAW4 Membrane-bound lytic murein transglycosylase C.	ExpDataBBTM_score: -0.355680	ExpDataBBTM_ratio: -1.687169	ExpDataE-value: 341.296082
sptrembl|Q7AAW7|Q7AAW7 Periplasmic L-asparaginase II.	ExpDataBBTM_score: -0.965960	ExpDataBBTM_ratio: -5.338920	ExpDataE-value: 759.024841
sptrembl|Q7AAW8|Q7AAW8 Putative alpha helix chain.	ExpDataBBTM_score: -0.475290	ExpDataBBTM_ratio: -2.180073	ExpDataE-value: 419.042511
sptrembl|Q7AAX3|Q7AAX3 DNA-specific endonuclease I.	ExpDataBBTM_score: -0.588520	ExpDataBBTM_ratio: -2.653760	ExpDataE-value: 495.068573
sptrembl|Q7AAX4|Q7AAX4 Galactose-proton symport of transport system.	ExpDataBBTM_score: -0.923000	ExpDataBBTM_ratio: -4.652288	ExpDataE-value: 728.737976
sptrembl|Q7AAX6|Q7AAX6 Hypothetical lipoprotein.	ExpDataBBTM_score: -0.217000	ExpDataBBTM_ratio: -1.093417	ExpDataE-value: 255.205704
sptrembl|Q7AAY5|Q7AAY5 Hypothetical lipoprotein.	ExpDataBBTM_score: 0.059800	ExpDataBBTM_ratio: 0.360310	ExpDataE-value: 107.806519
sptrembl|Q7AAY8|Q7AAY8 Hypothetical protein ECs3794.	ExpDataBBTM_score: -0.838430	ExpDataBBTM_ratio: -3.918391	ExpDataE-value: 668.946289
sptrembl|Q7AAZ5|Q7AAZ5 2-octaprenyl-6-methoxyphenol 4-monoxygenase.	ExpDataBBTM_score: -0.923000	ExpDataBBTM_ratio: -4.652288	ExpDataE-value: 728.737976
sptrembl|Q7AAZ8|Q7AAZ8 Hypothetical protein ECs3770.	ExpDataBBTM_score: 0.541000	ExpDataBBTM_ratio: 5.268962	ExpDataE-value: 2.189600
sptrembl|Q7AB13|Q7AB13 Hypothetical protein ECs3737.	ExpDataBBTM_score: -0.756720	ExpDataBBTM_ratio: -3.420049	ExpDataE-value: 611.766418
sptrembl|Q7AB17|Q7AB17 Type III secretion protein EivG.	ExpDataBBTM_score: 0.967100	ExpDataBBTM_ratio: 10.786345	ExpDataE-value: 0.015640
sptrembl|Q7AB25|Q7AB25 Type III secretion protein EpaP.	ExpDataBBTM_score: -0.588520	ExpDataBBTM_ratio: -2.653760	ExpDataE-value: 495.068573
sptrembl|Q7AB41|Q7AB41 Hypothetical protein ECs3705.	ExpDataBBTM_score: -0.662540	ExpDataBBTM_ratio: -2.967320	ExpDataE-value: 546.203552
sptrembl|Q7AB55|Q7AB55 Prepilin peptidase dependent protein A.	ExpDataBBTM_score: -0.036570	ExpDataBBTM_ratio: -0.204585	ExpDataE-value: 154.570114
sptrembl|Q7AB65|Q7AB65 Hypothetical protein ECs3669.	ExpDataBBTM_score: -0.326020	ExpDataBBTM_ratio: -1.558405	ExpDataE-value: 322.911255
sptrembl|Q7AB68|Q7AB68 Fucose permease.	ExpDataBBTM_score: -0.838000	ExpDataBBTM_ratio: -3.893411	ExpDataE-value: 668.946289
sptrembl|Q7AB77|Q7AB77 Hypothetical membrane protein.	ExpDataBBTM_score: 0.238540	ExpDataBBTM_ratio: 1.710777	ExpDataE-value: 41.148842
sptrembl|Q7AB78|Q7AB78 Hypothetical membrane protein.	ExpDataBBTM_score: 0.238540	ExpDataBBTM_ratio: 1.710777	ExpDataE-value: 41.148842
sptrembl|Q7AB82|Q7AB82 Putative oxidoreductase.	ExpDataBBTM_score: -0.925820	ExpDataBBTM_ratio: -4.681275	ExpDataE-value: 730.763367
sptrembl|Q7AB93|Q7AB93 Hypothetical protein ECs3616.	ExpDataBBTM_score: -0.217000	ExpDataBBTM_ratio: -1.093417	ExpDataE-value: 255.205704
sptrembl|Q7ABA2|Q7ABA2 Alkaline phosphatase isozyme conversion.	ExpDataBBTM_score: -0.952150	ExpDataBBTM_ratio: -5.066642	ExpDataE-value: 749.304626
sptrembl|Q7ABA4|Q7ABA4 Putative lipoprotein.	ExpDataBBTM_score: 0.738800	ExpDataBBTM_ratio: 8.725453	ExpDataE-value: 0.093840
sptrembl|Q7ABB6|Q7ABB6 Membrane-spanning protein of hydrogenase 3.	ExpDataBBTM_score: -0.877100	ExpDataBBTM_ratio: -4.185565	ExpDataE-value: 696.488281
sptrembl|Q7ABB7|Q7ABB7 Membrane-spanning protein of hydrogenase 3.	ExpDataBBTM_score: -0.141690	ExpDataBBTM_ratio: -0.740189	ExpDataE-value: 211.867249
sptrembl|Q7ABC6|Q7ABC6 Glucitol operon activator.	ExpDataBBTM_score: -0.379840	ExpDataBBTM_ratio: -1.787472	ExpDataE-value: 356.748413
sptrembl|Q7ABD0|Q7ABD0 Membrane-bound lytic murein transglycosylase B.	ExpDataBBTM_score: -0.830640	ExpDataBBTM_ratio: -3.860907	ExpDataE-value: 663.527039
sptrembl|Q7ABD3|Q7ABD3 Hypothetical protein ECs3551.	ExpDataBBTM_score: -0.583790	ExpDataBBTM_ratio: -2.626676	ExpDataE-value: 492.112610
sptrembl|Q7ABD4|Q7ABD4 Multidrug resistance secretion protein.	ExpDataBBTM_score: 0.486320	ExpDataBBTM_ratio: 4.458053	ExpDataE-value: 4.457400
sptrembl|Q7ABE7|Q7ABE7 Transport permease protein of gamma-aminobutyrate.	ExpDataBBTM_score: -0.910560	ExpDataBBTM_ratio: -4.505724	ExpDataE-value: 720.010864
sptrembl|Q7ABG0|Q7ABG0 Hypothetical lipoprotein.	ExpDataBBTM_score: 0.247550	ExpDataBBTM_ratio: 1.775288	ExpDataE-value: 39.491001
sptrembl|Q7ABG9|Q7ABG9 Putative endolysin.	ExpDataBBTM_score: -0.437180	ExpDataBBTM_ratio: -2.020704	ExpDataE-value: 394.120178
sptrembl|Q7ABI3|Q7ABI3 Putative outer membrane protein.	ExpDataBBTM_score: 0.227290	ExpDataBBTM_ratio: 1.606243	ExpDataE-value: 44.613102
sptrembl|Q7ABI4|Q7ABI4 Hypothetical protein ECs3467.	ExpDataBBTM_score: -0.502570	ExpDataBBTM_ratio: -2.283330	ExpDataE-value: 437.622864
sptrembl|Q7ABJ9|Q7ABJ9 Signal peptidase I.	ExpDataBBTM_score: -0.797410	ExpDataBBTM_ratio: -3.654526	ExpDataE-value: 640.137390
sptrembl|Q7ABK5|Q7ABK5 Putative 2-component sensor protein.	ExpDataBBTM_score: 0.094830	ExpDataBBTM_ratio: 0.593534	ExpDataE-value: 91.509644
sptrembl|Q7ABK9|Q7ABK9 Putative LACI-type transcriptional regulator.	ExpDataBBTM_score: -0.967400	ExpDataBBTM_ratio: -5.368562	ExpDataE-value: 760.049255
sptrembl|Q7ABL5|Q7ABL5 Phenylpropionate dioxygenase ferredoxin reductase subunit.	ExpDataBBTM_score: -0.977880	ExpDataBBTM_ratio: -5.676876	ExpDataE-value: 767.329651
sptrembl|Q7ABM1|Q7ABM1 Hypothetical protein ECs3386.	ExpDataBBTM_score: -0.433190	ExpDataBBTM_ratio: -2.012755	ExpDataE-value: 391.000000
sptrembl|Q7ABM2|Q7ABM2 Penicillin binding protein 1C.	ExpDataBBTM_score: -0.938960	ExpDataBBTM_ratio: -4.859221	ExpDataE-value: 740.006653
sptrembl|Q7ABM3|Q7ABM3 Putative anaerobic dimethyl sulfoxide reductase chain A.	ExpDataBBTM_score: -0.997820	ExpDataBBTM_ratio: -7.352501	ExpDataE-value: 780.795715
sptrembl|Q7ABN0|Q7ABN0 Putative dehydrogenase.	ExpDataBBTM_score: -0.431890	ExpDataBBTM_ratio: -1.993484	ExpDataE-value: 391.000000
sptrembl|Q7ABN1|Q7ABN1 Putative membrane protein.	ExpDataBBTM_score: -0.193460	ExpDataBBTM_ratio: -0.986278	ExpDataE-value: 241.270462
sptrembl|Q7ABN2|Q7ABN2 Putative cytochrome C-type biogenesis protein.	ExpDataBBTM_score: -0.924300	ExpDataBBTM_ratio: -4.653682	ExpDataE-value: 729.754578
sptrembl|Q7ABN5|Q7ABN5 Probable formate transporter 2.	ExpDataBBTM_score: -0.833400	ExpDataBBTM_ratio: -3.888020	ExpDataE-value: 665.349060
sptrembl|Q7ABN8|Q7ABN8 Hydrogenase 4 Fe-S subunit.	ExpDataBBTM_score: -0.579040	ExpDataBBTM_ratio: -2.599561	ExpDataE-value: 489.156647
sptrembl|Q7ABP0|Q7ABP0 Hydrogenase 4 membrane subunit.	ExpDataBBTM_score: -0.857470	ExpDataBBTM_ratio: -4.038057	ExpDataE-value: 682.576538
sptrembl|Q7ABP1|Q7ABP1 Hydrogenase 4 membrane subunit.	ExpDataBBTM_score: -0.726190	ExpDataBBTM_ratio: -3.269005	ExpDataE-value: 590.339600
sptrembl|Q7ABP6|Q7ABP6 Lipoprotein-34.	ExpDataBBTM_score: 0.913070	ExpDataBBTM_ratio: 10.728857	ExpDataE-value: 0.015640
sptrembl|Q7ABQ1|Q7ABQ1 Aminoglycoside efflux pump.	ExpDataBBTM_score: 0.155050	ExpDataBBTM_ratio: 1.023899	ExpDataE-value: 67.963623
sptrembl|Q7ABQ2|Q7ABQ2 Nitrate/nitrite sensor protein narQ.	ExpDataBBTM_score: 0.190300	ExpDataBBTM_ratio: 1.305250	ExpDataE-value: 55.349960
sptrembl|Q7ABQ5|Q7ABQ5 Hypothetical protein ECs3328.	ExpDataBBTM_score: -0.682040	ExpDataBBTM_ratio: -3.058084	ExpDataE-value: 559.646118
sptrembl|Q7ABS3|Q7ABS3 N-acetylmuramoyl-l-alanine amidase I.	ExpDataBBTM_score: 0.144000	ExpDataBBTM_ratio: 0.943638	ExpDataE-value: 71.756325
sptrembl|Q7ABS5|Q7ABS5 Hypothetical protein ECs3303.	ExpDataBBTM_score: -0.626350	ExpDataBBTM_ratio: -2.811527	ExpDataE-value: 521.132568
sptrembl|Q7ABS9|Q7ABS9 Thiosulfate binding protein.	ExpDataBBTM_score: -0.866740	ExpDataBBTM_ratio: -4.123599	ExpDataE-value: 688.942017
sptrembl|Q7ABT0|Q7ABT0 Sulfate transport system permease T protein.	ExpDataBBTM_score: -0.824990	ExpDataBBTM_ratio: -3.806129	ExpDataE-value: 659.812500
sptrembl|Q7ABT3|Q7ABT3 Hypothetical protein ECs3291.	ExpDataBBTM_score: -0.650400	ExpDataBBTM_ratio: -2.908295	ExpDataE-value: 537.969055
sptrembl|Q7ABT8|Q7ABT8 Putative cytochrome oxidase.	ExpDataBBTM_score: -0.746570	ExpDataBBTM_ratio: -3.362356	ExpDataE-value: 604.775391
sptrembl|Q7ABU2|Q7ABU2 Hypothetical protein ECs3276.	ExpDataBBTM_score: -0.618170	ExpDataBBTM_ratio: -2.779012	ExpDataE-value: 515.416199
sptrembl|Q7ABU6|Q7ABU6 Permease of transport system for 3 nucleosides.	ExpDataBBTM_score: -0.817230	ExpDataBBTM_ratio: -3.772707	ExpDataE-value: 654.111694
sptrembl|Q7ABV2|Q7ABV2 Hypothetical protein ECs3257.	ExpDataBBTM_score: -0.196990	ExpDataBBTM_ratio: -0.997655	ExpDataE-value: 244.030914
sptrembl|Q7ABV3|Q7ABV3 Hypothetical protein ECs3256.	ExpDataBBTM_score: -0.344780	ExpDataBBTM_ratio: -1.632141	ExpDataE-value: 335.141754
sptrembl|Q7ABV6|Q7ABV6 Multidrug resistance protein K.	ExpDataBBTM_score: 0.200820	ExpDataBBTM_ratio: 1.387753	ExpDataE-value: 52.245419
sptrembl|Q7ABV9|Q7ABV9 Sucrose-6 phosphate hydrolase.	ExpDataBBTM_score: -0.959460	ExpDataBBTM_ratio: -5.187427	ExpDataE-value: 754.512695
sptrembl|Q7ABW0|Q7ABW0 Sucrose transport protein.	ExpDataBBTM_score: -0.791050	ExpDataBBTM_ratio: -3.600070	ExpDataE-value: 635.977112
sptrembl|Q7ABX1|Q7ABX1 Lipoprotein.	ExpDataBBTM_score: 0.243050	ExpDataBBTM_ratio: 1.743066	ExpDataE-value: 40.312099
sptrembl|Q7ABX7|Q7ABX7 Putative fimbrial-like protein.	ExpDataBBTM_score: -0.530550	ExpDataBBTM_ratio: -2.405382	ExpDataE-value: 456.038940
sptrembl|Q7ABX8|Q7ABX8 Putative outer membrane protein.	ExpDataBBTM_score: 0.882960	ExpDataBBTM_ratio: 10.695326	ExpDataE-value: 0.015640
sptrembl|Q7ABX9|Q7ABX9 Putative chaperone.	ExpDataBBTM_score: -0.361110	ExpDataBBTM_ratio: -1.714778	ExpDataE-value: 344.377167
sptrembl|Q7ABY0|Q7ABY0 Putative fimbrial protein.	ExpDataBBTM_score: 0.516030	ExpDataBBTM_ratio: 4.890176	ExpDataE-value: 3.057620
sptrembl|Q7ABY1|Q7ABY1 Putative fimbrial protein.	ExpDataBBTM_score: 0.199520	ExpDataBBTM_ratio: 1.368481	ExpDataE-value: 53.262016
sptrembl|Q7ABY2|Q7ABY2 Putative fimbrial-like protein.	ExpDataBBTM_score: -0.150450	ExpDataBBTM_ratio: -0.780856	ExpDataE-value: 217.075378
sptrembl|Q7ABY3|Q7ABY3 Hypothetical protein ECs3216.	ExpDataBBTM_score: -0.696910	ExpDataBBTM_ratio: -3.121046	ExpDataE-value: 570.132751
sptrembl|Q7ABY5|Q7ABY5 Murein DD-endopeptidase.	ExpDataBBTM_score: -0.806210	ExpDataBBTM_ratio: -3.712375	ExpDataE-value: 646.237000
sptrembl|Q7ABZ5|Q7ABZ5 Lysine-, arginine-, ornithine-binding periplasmic protein.	ExpDataBBTM_score: -0.822590	ExpDataBBTM_ratio: -3.803281	ExpDataE-value: 657.935730
sptrembl|Q7AC10|Q7AC10 NADH dehydrogenase I chain L.	ExpDataBBTM_score: -0.779040	ExpDataBBTM_ratio: -3.539079	ExpDataE-value: 627.429932
sptrembl|Q7AC25|Q7AC25 Aluminum-inducible protein.	ExpDataBBTM_score: -0.605310	ExpDataBBTM_ratio: -2.719270	ExpDataE-value: 506.759491
sptrembl|Q7AC27|Q7AC27 Hypothetical protein ECs3138.	ExpDataBBTM_score: 0.782260	ExpDataBBTM_ratio: 9.657984	ExpDataE-value: 0.039100
sptrembl|Q7AC33|Q7AC33 Hypothetical protein ECs3130.	ExpDataBBTM_score: -0.835710	ExpDataBBTM_ratio: -3.890731	ExpDataE-value: 667.155457
sptrembl|Q7AC37|Q7AC37 Glycerophosphodiester phosphodiesterase.	ExpDataBBTM_score: -0.976830	ExpDataBBTM_ratio: -5.643704	ExpDataE-value: 766.594604
sptrembl|Q7AC44|Q7AC44 Putative ATP-binding component of a transport system.	ExpDataBBTM_score: 0.735530	ExpDataBBTM_ratio: 8.640989	ExpDataE-value: 0.101660
sptrembl|Q7AC47|Q7AC47 Hypothetical protein ECs3112.	ExpDataBBTM_score: -0.845550	ExpDataBBTM_ratio: -3.950618	ExpDataE-value: 674.193481
sptrembl|Q7AC48|Q7AC48 Hypothetical protein ECs3110.	ExpDataBBTM_score: -0.666800	ExpDataBBTM_ratio: -2.994238	ExpDataE-value: 548.924927
sptrembl|Q7AC50|Q7AC50 Hypothetical protein ECs3108.	ExpDataBBTM_score: 0.782270	ExpDataBBTM_ratio: 9.881127	ExpDataE-value: 0.031280
sptrembl|Q7AC51|Q7AC51 Sensor for ctr capsule biosynthesis.	ExpDataBBTM_score: -0.475290	ExpDataBBTM_ratio: -2.180073	ExpDataE-value: 419.042511
sptrembl|Q7AC52|Q7AC52 Putative 2-component sensor protein.	ExpDataBBTM_score: -0.451710	ExpDataBBTM_ratio: -2.083247	ExpDataE-value: 403.480713
sptrembl|Q7AC55|Q7AC55 Putative ATP-binding component of a transport system.	ExpDataBBTM_score: -0.965150	ExpDataBBTM_ratio: -5.308629	ExpDataE-value: 758.500916
sptrembl|Q7AC56|Q7AC56 Probable nitrate reductase 3.	ExpDataBBTM_score: -0.994950	ExpDataBBTM_ratio: -6.772810	ExpDataE-value: 778.942383
sptrembl|Q7AC57|Q7AC57 Ferredoxin-type protein.	ExpDataBBTM_score: -0.413260	ExpDataBBTM_ratio: -1.922591	ExpDataE-value: 378.519287
sptrembl|Q7AC59|Q7AC59 Cytochrome c-type protein.	ExpDataBBTM_score: -0.539410	ExpDataBBTM_ratio: -2.439196	ExpDataE-value: 462.130737
sptrembl|Q7AC62|Q7AC62 Cytochrome c-type biogenesis protein CcmH.	ExpDataBBTM_score: -0.791050	ExpDataBBTM_ratio: -3.600070	ExpDataE-value: 635.977112
sptrembl|Q7AC67|Q7AC67 Bicyclomycin resistance protein.	ExpDataBBTM_score: -0.916830	ExpDataBBTM_ratio: -4.565461	ExpDataE-value: 724.499512
sptrembl|Q7AC70|Q7AC70 Putative transport system permease protein.	ExpDataBBTM_score: -0.921420	ExpDataBBTM_ratio: -4.623126	ExpDataE-value: 727.697937
sptrembl|Q7AC71|Q7AC71 Hypothetical protein ECs3069.	ExpDataBBTM_score: -0.900190	ExpDataBBTM_ratio: -4.390278	ExpDataE-value: 712.785217
sptrembl|Q7AC72|Q7AC72 Hypothetical protein ECs3068.	ExpDataBBTM_score: -0.924300	ExpDataBBTM_ratio: -4.653682	ExpDataE-value: 729.754578
sptrembl|Q7AC76|Q7AC76 Sugar efflux transport protein.	ExpDataBBTM_score: -0.903650	ExpDataBBTM_ratio: -4.419748	ExpDataE-value: 715.264099
sptrembl|Q7AC80|Q7AC80 Putative transport system permease protein.	ExpDataBBTM_score: -0.817230	ExpDataBBTM_ratio: -3.772707	ExpDataE-value: 654.111694
sptrembl|Q7AC85|Q7AC85 Colicin I receptor.	ExpDataBBTM_score: 0.993220	ExpDataBBTM_ratio: 10.812995	ExpDataE-value: 0.015640
sptrembl|Q7AC89|Q7AC89 Galactose-binding transport protein.	ExpDataBBTM_score: -0.956920	ExpDataBBTM_ratio: -5.157498	ExpDataE-value: 752.643677
sptrembl|Q7AC94|Q7AC94 Putative seritonin transporter.	ExpDataBBTM_score: -0.775700	ExpDataBBTM_ratio: -3.512265	ExpDataE-value: 625.248108
sptrembl|Q7ACA1|Q7ACA1 Putative salicylate hydroxylase.	ExpDataBBTM_score: -0.466130	ExpDataBBTM_ratio: -2.145346	ExpDataE-value: 412.825623
sptrembl|Q7ACA6|Q7ACA6 Penicillin-binding protein 7.	ExpDataBBTM_score: -0.883300	ExpDataBBTM_ratio: -4.243231	ExpDataE-value: 700.804932
sptrembl|Q7ACA8|Q7ACA8 Beta-D-glucoside glucohydrolase.	ExpDataBBTM_score: -0.978880	ExpDataBBTM_ratio: -5.708007	ExpDataE-value: 768.033508
sptrembl|Q7ACA9|Q7ACA9 Putative transport system permease protein.	ExpDataBBTM_score: -0.864370	ExpDataBBTM_ratio: -4.095711	ExpDataE-value: 687.377991
sptrembl|Q7ACB0|Q7ACB0 Putative transport system permease protein.	ExpDataBBTM_score: -0.729970	ExpDataBBTM_ratio: -3.296035	ExpDataE-value: 592.787292
sptrembl|Q7ACB2|Q7ACB2 Putative transport system permease protein.	ExpDataBBTM_score: -0.733080	ExpDataBBTM_ratio: -3.300129	ExpDataE-value: 595.219299
sptrembl|Q7ACJ8|Q7ACJ8 Hypothetical protein ECs2918.	ExpDataBBTM_score: -0.235250	ExpDataBBTM_ratio: -1.171458	ExpDataE-value: 266.583801
sptrembl|Q7ACJ9|Q7ACJ9 Putative fimbrial-like protein.	ExpDataBBTM_score: -0.049860	ExpDataBBTM_ratio: -0.276953	ExpDataE-value: 161.178024
sptrembl|Q7ACK0|Q7ACK0 Putative outer membrane protein.	ExpDataBBTM_score: 0.876960	ExpDataBBTM_ratio: 10.688507	ExpDataE-value: 0.015640
sptrembl|Q7ACK1|Q7ACK1 Putative type-1 fimbrial protein.	ExpDataBBTM_score: 0.443100	ExpDataBBTM_ratio: 3.901553	ExpDataE-value: 7.147480
sptrembl|Q7ACK3|Q7ACK3 Putative outer membrane protein.	ExpDataBBTM_score: -0.493510	ExpDataBBTM_ratio: -2.248984	ExpDataE-value: 431.445068
sptrembl|Q7ACK4|Q7ACK4 Hypothetical protein ECs2909.	ExpDataBBTM_score: 0.456160	ExpDataBBTM_ratio: 4.063248	ExpDataE-value: 6.240360
sptrembl|Q7ACM5|Q7ACM5 Hypothetical protein ECs2880.	ExpDataBBTM_score: -0.658250	ExpDataBBTM_ratio: -2.940289	ExpDataE-value: 543.474365
sptrembl|Q7ACM7|Q7ACM7 3-methyl-adenine DNA glycosylase II.	ExpDataBBTM_score: -0.913740	ExpDataBBTM_ratio: -4.535788	ExpDataE-value: 722.286499
sptrembl|Q7ACM9|Q7ACM9 Suppressor of ompF assembly mutants.	ExpDataBBTM_score: -0.152520	ExpDataBBTM_ratio: -0.797272	ExpDataE-value: 217.075378
sptrembl|Q7ACP6|Q7ACP6 Hypothetical protein ECs2848.	ExpDataBBTM_score: -0.557960	ExpDataBBTM_ratio: -2.526834	ExpDataE-value: 474.220459
sptrembl|Q7ACP8|Q7ACP8 O antigen polymerase.	ExpDataBBTM_score: -0.031060	ExpDataBBTM_ratio: -0.176313	ExpDataE-value: 150.261292
sptrembl|Q7ACQ0|Q7ACQ0 O antigen flippase.	ExpDataBBTM_score: -0.446450	ExpDataBBTM_ratio: -2.055911	ExpDataE-value: 400.360565
sptrembl|Q7ACR4|Q7ACR4 Penicillin binding protein 6b.	ExpDataBBTM_score: -0.883300	ExpDataBBTM_ratio: -4.243231	ExpDataE-value: 700.804932
sptrembl|Q7ACS2|Q7ACS2 Hypothetical protein ECs2792.	ExpDataBBTM_score: 0.988680	ExpDataBBTM_ratio: 10.808414	ExpDataE-value: 0.015640
sptrembl|Q7ACS6|Q7ACS6 Hypothetical protein ECs2785.	ExpDataBBTM_score: -0.322130	ExpDataBBTM_ratio: -1.548940	ExpDataE-value: 319.869293
sptrembl|Q7ACT0|Q7ACT0 Hypothetical protein ECs2781.	ExpDataBBTM_score: -0.830640	ExpDataBBTM_ratio: -3.860907	ExpDataE-value: 663.527039
sptrembl|Q7ACU9|Q7ACU9 Hypothetical protein ECs2748.	ExpDataBBTM_score: -0.020710	ExpDataBBTM_ratio: -0.117555	ExpDataE-value: 146.022858
sptrembl|Q7ACV3|Q7ACV3 Putative endolysin.	ExpDataBBTM_score: -0.712110	ExpDataBBTM_ratio: -3.206702	ExpDataE-value: 580.369080
sptrembl|Q7ACV6|Q7ACV6 Putative endopeptidase.	ExpDataBBTM_score: -0.217000	ExpDataBBTM_ratio: -1.093417	ExpDataE-value: 255.205704
sptrembl|Q7ACX9|Q7ACX9 Hypothetical protein ECs2711.	ExpDataBBTM_score: -0.662540	ExpDataBBTM_ratio: -2.967320	ExpDataE-value: 546.203552
sptrembl|Q7ACY1|Q7ACY1 Putative 2-component sensor protein.	ExpDataBBTM_score: -0.488380	ExpDataBBTM_ratio: -2.221880	ExpDataE-value: 428.348328
sptrembl|Q7ACY3|Q7ACY3 Putative outer membrane protein.	ExpDataBBTM_score: 0.878980	ExpDataBBTM_ratio: 10.690808	ExpDataE-value: 0.015640
sptrembl|Q7ACZ5|Q7ACZ5 Flagellar hook-basal body MS ring protein FliF.	ExpDataBBTM_score: 0.831450	ExpDataBBTM_ratio: 10.635219	ExpDataE-value: 0.015640
sptrembl|Q7AD03|Q7AD03 Hypothetical protein ECs2667.	ExpDataBBTM_score: -0.470110	ExpDataBBTM_ratio: -2.152857	ExpDataE-value: 415.938019
sptrembl|Q7AD08|Q7AD08 Putative periplasmic binding transport protein.	ExpDataBBTM_score: -0.835710	ExpDataBBTM_ratio: -3.890731	ExpDataE-value: 667.155457
sptrembl|Q7AD13|Q7AD13 Hypothetical protein ECs2649.	ExpDataBBTM_score: -0.211530	ExpDataBBTM_ratio: -1.065309	ExpDataE-value: 252.398315
sptrembl|Q7AD38|Q7AD38 Hypothetical protein ECs2618.	ExpDataBBTM_score: -0.344780	ExpDataBBTM_ratio: -1.632141	ExpDataE-value: 335.141754
sptrembl|Q7AD41|Q7AD41 Tyrosine-specific transport system.	ExpDataBBTM_score: -0.902080	ExpDataBBTM_ratio: -4.418031	ExpDataE-value: 714.036377
sptrembl|Q7AD43|Q7AD43 Hypothetical protein ECs2612.	ExpDataBBTM_score: -0.283180	ExpDataBBTM_ratio: -1.380706	ExpDataE-value: 295.814972
sptrembl|Q7AD45|Q7AD45 L-arabinose-binding periplasmic protein.	ExpDataBBTM_score: -0.958680	ExpDataBBTM_ratio: -5.186618	ExpDataE-value: 753.902771
sptrembl|Q7AD47|Q7AD47 High-affinity L-arabinose transport system protein.	ExpDataBBTM_score: -0.840690	ExpDataBBTM_ratio: -3.921029	ExpDataE-value: 670.713562
sptrembl|Q7AD49|Q7AD49 Proton conductor component of motor.	ExpDataBBTM_score: -0.803150	ExpDataBBTM_ratio: -3.685269	ExpDataE-value: 644.227234
sptrembl|Q7AD51|Q7AD51 Methyl-accepting chemotaxis protein II.	ExpDataBBTM_score: -0.164720	ExpDataBBTM_ratio: -0.849710	ExpDataE-value: 225.012680
sptrembl|Q7AD52|Q7AD52 Methyl-accepting chemotaxis protein IV.	ExpDataBBTM_score: -0.147110	ExpDataBBTM_ratio: -0.768751	ExpDataE-value: 214.463501
sptrembl|Q7AD57|Q7AD57 Flagellar protein.	ExpDataBBTM_score: -0.147110	ExpDataBBTM_ratio: -0.768751	ExpDataE-value: 214.463501
sptrembl|Q7AD58|Q7AD58 Hypothetical protein ECs2587.	ExpDataBBTM_score: -0.152520	ExpDataBBTM_ratio: -0.797272	ExpDataE-value: 217.075378
sptrembl|Q7AD65|Q7AD65 Hypothetical protein ECs2569.	ExpDataBBTM_score: -0.753760	ExpDataBBTM_ratio: -3.416259	ExpDataE-value: 609.451660
sptrembl|Q7AD66|Q7AD66 Putative adhesin.	ExpDataBBTM_score: -0.850320	ExpDataBBTM_ratio: -3.980686	ExpDataE-value: 677.603027
sptrembl|Q7AD73|Q7AD73 Hypothetical protein ECs2557.	ExpDataBBTM_score: -0.438470	ExpDataBBTM_ratio: -2.040201	ExpDataE-value: 394.120178
sptrembl|Q7AD74|Q7AD74 Hypothetical protein ECs2556.	ExpDataBBTM_score: -0.455690	ExpDataBBTM_ratio: -2.090932	ExpDataE-value: 406.593109
sptrembl|Q7AD78|Q7AD78 Hypothetical protein ECs2551.	ExpDataBBTM_score: -0.525560	ExpDataBBTM_ratio: -2.378338	ExpDataE-value: 452.981323
sptrembl|Q7AD79|Q7AD79 Putative resistance protein.	ExpDataBBTM_score: -0.693590	ExpDataBBTM_ratio: -3.116482	ExpDataE-value: 567.536499
sptrembl|Q7AD80|Q7AD80 Hypothetical protein ECs2549.	ExpDataBBTM_score: -0.646850	ExpDataBBTM_ratio: -2.903121	ExpDataE-value: 535.192993
sptrembl|Q7AD87|Q7AD87 Carboxy-terminal protease for penicillin-binding protein 3.	ExpDataBBTM_score: -0.460920	ExpDataBBTM_ratio: -2.118065	ExpDataE-value: 409.713257
sptrembl|Q7AD91|Q7AD91 Hypothetical protein ECs2531.	ExpDataBBTM_score: -0.548210	ExpDataBBTM_ratio: -2.472804	ExpDataE-value: 468.191223
sptrembl|Q7AD92|Q7AD92 Hypothetical protein ECs2524.	ExpDataBBTM_score: -0.924300	ExpDataBBTM_ratio: -4.653682	ExpDataE-value: 729.754578
sptrembl|Q7AD99|Q7AD99 Putative outer membrane protein.	ExpDataBBTM_score: -0.700930	ExpDataBBTM_ratio: -3.148205	ExpDataE-value: 572.713379
sptrembl|Q7ADA3|Q7ADA3 Putative transcriptional regulator LYSR-type.	ExpDataBBTM_score: -0.548210	ExpDataBBTM_ratio: -2.472804	ExpDataE-value: 468.191223
sptrembl|Q7ADA6|Q7ADA6 Hypothetical protein ECs2502.	ExpDataBBTM_score: -0.288670	ExpDataBBTM_ratio: -1.408551	ExpDataE-value: 298.794373
sptrembl|Q7ADA8|Q7ADA8 Putative amino acid/amine transport protein.	ExpDataBBTM_score: -0.605310	ExpDataBBTM_ratio: -2.719270	ExpDataE-value: 506.759491
sptrembl|Q7ADB0|Q7ADB0 Hypothetical protein ECs2498.	ExpDataBBTM_score: -0.235250	ExpDataBBTM_ratio: -1.171458	ExpDataE-value: 266.583801
sptrembl|Q7ADB3|Q7ADB3 Hypothetical protein ECs2494.	ExpDataBBTM_score: -0.470110	ExpDataBBTM_ratio: -2.152857	ExpDataE-value: 415.938019
sptrembl|Q7ADB4|Q7ADB4 Putative scaffolding protein in the formation of a murein-synthesizing holoenzyme.	ExpDataBBTM_score: -0.331490	ExpDataBBTM_ratio: -1.586035	ExpDataE-value: 325.961060
sptrembl|Q7ADC3|Q7ADC3 Hypothetical protein ECs2480.	ExpDataBBTM_score: -0.937650	ExpDataBBTM_ratio: -4.829849	ExpDataE-value: 739.146423
sptrembl|Q7ADC9|Q7ADC9 Hypothetical lipoprotein.	ExpDataBBTM_score: -0.854980	ExpDataBBTM_ratio: -4.010623	ExpDataE-value: 680.934265
sptrembl|Q7ADD4|Q7ADD4 Hypothetical protein ECs2466.	ExpDataBBTM_score: -0.036570	ExpDataBBTM_ratio: -0.204585	ExpDataE-value: 154.570114
sptrembl|Q7ADD7|Q7ADD7 Putative thiosulfate sulfur transferase.	ExpDataBBTM_score: -0.972130	ExpDataBBTM_ratio: -5.492334	ExpDataE-value: 763.349304
sptrembl|Q7ADD9|Q7ADD9 Putative transport system permease protein.	ExpDataBBTM_score: -0.129720	ExpDataBBTM_ratio: -0.686885	ExpDataE-value: 204.164551
sptrembl|Q7ADE0|Q7ADE0 Hypothetical protein ECs2460.	ExpDataBBTM_score: -0.629970	ExpDataBBTM_ratio: -2.816944	ExpDataE-value: 523.963440
sptrembl|Q7ADE2|Q7ADE2 Hypothetical protein ECs2458.	ExpDataBBTM_score: -0.932420	ExpDataBBTM_ratio: -4.742405	ExpDataE-value: 735.564819
sptrembl|Q7ADE3|Q7ADE3 Hypothetical protein ECs2457.	ExpDataBBTM_score: -0.763150	ExpDataBBTM_ratio: -3.450813	ExpDataE-value: 616.333313
sptrembl|Q7ADE9|Q7ADE9 Spheroplast protein Y.	ExpDataBBTM_score: -0.255420	ExpDataBBTM_ratio: -1.266193	ExpDataE-value: 278.149597
sptrembl|Q7ADF6|Q7ADF6 Part of a kinase.	ExpDataBBTM_score: -0.785100	ExpDataBBTM_ratio: -3.569811	ExpDataE-value: 631.738708
sptrembl|Q7ADG1|Q7ADG1 Hypothetical protein ECs2428.	ExpDataBBTM_score: 0.188940	ExpDataBBTM_ratio: 1.286218	ExpDataE-value: 56.413479
sptrembl|Q7ADG4|Q7ADG4 Lipoprotein.	ExpDataBBTM_score: 0.247550	ExpDataBBTM_ratio: 1.775288	ExpDataE-value: 39.491001
sptrembl|Q7ADH4|Q7ADH4 Putative amino acid/amine transport protein.	ExpDataBBTM_score: -0.646850	ExpDataBBTM_ratio: -2.903121	ExpDataE-value: 535.192993
sptrembl|Q7ADH7|Q7ADH7 Hypothetical protein ECs2395.	ExpDataBBTM_score: -0.803150	ExpDataBBTM_ratio: -3.685269	ExpDataE-value: 644.227234
sptrembl|Q7ADI6|Q7ADI6 Hypothetical protein ECs2385.	ExpDataBBTM_score: -0.297980	ExpDataBBTM_ratio: -1.446303	ExpDataE-value: 304.776672
sptrembl|Q7ADJ5|Q7ADJ5 Putative transport protein.	ExpDataBBTM_score: -0.938750	ExpDataBBTM_ratio: -4.831012	ExpDataE-value: 740.006653
sptrembl|Q7ADJ6|Q7ADJ6 Putative lipoprotein.	ExpDataBBTM_score: 0.515920	ExpDataBBTM_ratio: 4.862432	ExpDataE-value: 3.143640
sptrembl|Q7ADK9|Q7ADK9 Hypothetical protein ECs2335.	ExpDataBBTM_score: 0.115000	ExpDataBBTM_ratio: 0.736446	ExpDataE-value: 82.618301
sptrembl|Q7ADL2|Q7ADL2 PTS system, maltose and glucose-specific II ABC.	ExpDataBBTM_score: -0.875220	ExpDataBBTM_ratio: -4.183452	ExpDataE-value: 695.018127
sptrembl|Q7ADL7|Q7ADL7 Membrane-associated protein.	ExpDataBBTM_score: 0.911470	ExpDataBBTM_ratio: 10.727104	ExpDataE-value: 0.015640
sptrembl|Q7ADL9|Q7ADL9 Hypothetical protein ECs2320.	ExpDataBBTM_score: 0.490470	ExpDataBBTM_ratio: 4.494602	ExpDataE-value: 4.332280
sptrembl|Q7ADM2|Q7ADM2 Sensor histidine protein kinase RstA regulator.	ExpDataBBTM_score: -0.700930	ExpDataBBTM_ratio: -3.148205	ExpDataE-value: 572.713379
sptrembl|Q7ADM4|Q7ADM4 Putative arginine/ornithine antiporter.	ExpDataBBTM_score: -0.885410	ExpDataBBTM_ratio: -4.270405	ExpDataE-value: 702.204712
sptrembl|Q7ADM5|Q7ADM5 Hypothetical protein ECs2310.	ExpDataBBTM_score: -0.143790	ExpDataBBTM_ratio: -0.756572	ExpDataE-value: 211.867249
sptrembl|Q7ADM7|Q7ADM7 Putative transport protein.	ExpDataBBTM_score: -0.805720	ExpDataBBTM_ratio: -3.688383	ExpDataE-value: 646.237000
sptrembl|Q7ADN3|Q7ADN3 Putative oxidoreductase major subunit.	ExpDataBBTM_score: -0.997940	ExpDataBBTM_ratio: -7.384350	ExpDataE-value: 780.873901
sptrembl|Q7ADN4|Q7ADN4 Putative oxidoreductase major subunit.	ExpDataBBTM_score: -0.997770	ExpDataBBTM_ratio: -7.352451	ExpDataE-value: 780.756592
sptrembl|Q7ADN5|Q7ADN5 Hypothetical protein ECs2292.	ExpDataBBTM_score: 0.007650	ExpDataBBTM_ratio: 0.044392	ExpDataE-value: 131.790466
sptrembl|Q7ADN6|Q7ADN6 Hypothetical protein ECs2289.	ExpDataBBTM_score: -0.350240	ExpDataBBTM_ratio: -1.659697	ExpDataE-value: 338.214996
sptrembl|Q7ADU4|Q7ADU4 Hypothetical protein ECs2210.	ExpDataBBTM_score: -0.068520	ExpDataBBTM_ratio: -0.377985	ExpDataE-value: 170.233582
sptrembl|Q7ADV3|Q7ADV3 Hypothetical protein ECs2197.	ExpDataBBTM_score: -0.756720	ExpDataBBTM_ratio: -3.420049	ExpDataE-value: 611.766418
sptrembl|Q7ADY2|Q7ADY2 Hypothetical protein ECs2145.	ExpDataBBTM_score: -0.193460	ExpDataBBTM_ratio: -0.986278	ExpDataE-value: 241.270462
sptrembl|Q7ADY5|Q7ADY5 Putative transport protein.	ExpDataBBTM_score: -0.898580	ExpDataBBTM_ratio: -4.388510	ExpDataE-value: 711.526123
sptrembl|Q7ADY6|Q7ADY6 Multiple antibiotic resistance protein.	ExpDataBBTM_score: -0.240740	ExpDataBBTM_ratio: -1.199542	ExpDataE-value: 269.453735
sptrembl|Q7ADZ4|Q7ADZ4 Putative LACI-type transcriptional regulator.	ExpDataBBTM_score: -0.838000	ExpDataBBTM_ratio: -3.893411	ExpDataE-value: 668.946289
sptrembl|Q7ADZ6|Q7ADZ6 Putative transport system permease protein.	ExpDataBBTM_score: -0.838000	ExpDataBBTM_ratio: -3.893411	ExpDataE-value: 668.946289
sptrembl|Q7AE00|Q7AE00 Hypothetical protein ECs2117.	ExpDataBBTM_score: 0.398300	ExpDataBBTM_ratio: 3.340204	ExpDataE-value: 11.440660
sptrembl|Q7AE04|Q7AE04 Putative type 1 fimbrial protein.	ExpDataBBTM_score: -0.152520	ExpDataBBTM_ratio: -0.797272	ExpDataE-value: 217.075378
sptrembl|Q7AE05|Q7AE05 Putative fimbrial chaperone protein.	ExpDataBBTM_score: -0.320530	ExpDataBBTM_ratio: -1.530697	ExpDataE-value: 319.869293
sptrembl|Q7AE06|Q7AE06 Putative fimbrial-like protein.	ExpDataBBTM_score: -0.188000	ExpDataBBTM_ratio: -0.958032	ExpDataE-value: 238.525650
sptrembl|Q7AE07|Q7AE07 Putative fimbrial-like protein.	ExpDataBBTM_score: -0.516630	ExpDataBBTM_ratio: -2.344452	ExpDataE-value: 446.858246
sptrembl|Q7AE08|Q7AE08 Putative adhesin.	ExpDataBBTM_score: 0.227290	ExpDataBBTM_ratio: 1.606243	ExpDataE-value: 44.613102
sptrembl|Q7AE12|Q7AE12 Putative sulfatase.	ExpDataBBTM_score: -0.912030	ExpDataBBTM_ratio: -4.507320	ExpDataE-value: 721.160400
sptrembl|Q7AE15|Q7AE15 Hypothetical protein ECs2100.	ExpDataBBTM_score: 0.499330	ExpDataBBTM_ratio: 4.683541	ExpDataE-value: 3.644120
sptrembl|Q7AE16|Q7AE16 Putative peptidase.	ExpDataBBTM_score: -0.967400	ExpDataBBTM_ratio: -5.368562	ExpDataE-value: 760.049255
sptrembl|Q7AE20|Q7AE20 Putative hemin-binding lipoprotein.	ExpDataBBTM_score: -0.892990	ExpDataBBTM_ratio: -4.330446	ExpDataE-value: 707.631836
sptrembl|Q7AE21|Q7AE21 Hypothetical protein ECs2090.	ExpDataBBTM_score: -0.951070	ExpDataBBTM_ratio: -5.037935	ExpDataE-value: 748.592957
sptrembl|Q7AE32|Q7AE32 Putaive outer membrane porin protein.	ExpDataBBTM_score: 0.874910	ExpDataBBTM_ratio: 10.686167	ExpDataE-value: 0.015640
sptrembl|Q7AE36|Q7AE36 Nitrite extrusion protein 2.	ExpDataBBTM_score: -0.785100	ExpDataBBTM_ratio: -3.569811	ExpDataE-value: 631.738708
sptrembl|Q7AE47|Q7AE47 Putative outer membrane receptor for iron transport.	ExpDataBBTM_score: 0.995450	ExpDataBBTM_ratio: 10.815238	ExpDataE-value: 0.015640
sptrembl|Q7AE51|Q7AE51 Hypothetical protein ECs2051.	ExpDataBBTM_score: -0.484420	ExpDataBBTM_ratio: -2.214624	ExpDataE-value: 425.251587
sptrembl|Q7AE57|Q7AE57 Putative transport protein.	ExpDataBBTM_score: -0.861980	ExpDataBBTM_ratio: -4.068434	ExpDataE-value: 685.798340
sptrembl|Q7AE70|Q7AE70 Methyl-accepting chemotaxis protein III.	ExpDataBBTM_score: -0.147110	ExpDataBBTM_ratio: -0.768751	ExpDataE-value: 214.463501
sptrembl|Q7AE72|Q7AE72 Hypothetical protein ECs2024.	ExpDataBBTM_score: -0.079770	ExpDataBBTM_ratio: -0.433839	ExpDataE-value: 177.224655
sptrembl|Q7AE81|Q7AE81 Putative enzymes.	ExpDataBBTM_score: -0.916830	ExpDataBBTM_ratio: -4.565461	ExpDataE-value: 724.499512
sptrembl|Q7AE84|Q7AE84 Probable enzyme.	ExpDataBBTM_score: 0.035230	ExpDataBBTM_ratio: 0.209078	ExpDataE-value: 118.473000
sptrembl|Q7AE85|Q7AE85 Hypothetical protein ECs2009.	ExpDataBBTM_score: -0.566640	ExpDataBBTM_ratio: -2.560271	ExpDataE-value: 480.226196
sptrembl|Q7AE87|Q7AE87 Hypothetical protein ECs2005.	ExpDataBBTM_score: -0.493510	ExpDataBBTM_ratio: -2.248984	ExpDataE-value: 431.445068
sptrembl|Q7AE88|Q7AE88 Hypothetical protein ECs2004.	ExpDataBBTM_score: -0.259150	ExpDataBBTM_ratio: -1.276625	ExpDataE-value: 281.066437
sptrembl|Q7AE89|Q7AE89 Hypothetical protein ECs2003.	ExpDataBBTM_score: -0.202470	ExpDataBBTM_ratio: -1.025881	ExpDataE-value: 246.807007
sptrembl|Q7AE91|Q7AE91 Heat shock protein hslJ.	ExpDataBBTM_score: -0.413260	ExpDataBBTM_ratio: -1.922591	ExpDataE-value: 378.519287
sptrembl|Q7AE93|Q7AE93 Hypothetical protein ECs1999.	ExpDataBBTM_score: 0.878980	ExpDataBBTM_ratio: 10.690808	ExpDataE-value: 0.015640
sptrembl|Q7AE99|Q7AE99 Putative outer membrane protein.	ExpDataBBTM_score: 0.718870	ExpDataBBTM_ratio: 8.292729	ExpDataE-value: 0.140760
sptrembl|Q7AEA1|Q7AEA1 Putative copper/zinc-superoxide dismutase.	ExpDataBBTM_score: -0.442460	ExpDataBBTM_ratio: -2.048086	ExpDataE-value: 397.240356
sptrembl|Q7AEC4|Q7AEC4 Hypothetical protein ECs1960.	ExpDataBBTM_score: 0.002560	ExpDataBBTM_ratio: 0.014855	ExpDataE-value: 133.761093
sptrembl|Q7AEG2|Q7AEG2 Putative transport periplasmic protein.	ExpDataBBTM_score: -0.885410	ExpDataBBTM_ratio: -4.270405	ExpDataE-value: 702.204712
sptrembl|Q7AEH2|Q7AEH2 Outer membrane protein.	ExpDataBBTM_score: 0.999960	ExpDataBBTM_ratio: 10.819758	ExpDataE-value: 0.015640
sptrembl|Q7AEH6|Q7AEH6 Putative dehydrogenase.	ExpDataBBTM_score: -0.987020	ExpDataBBTM_ratio: -6.081613	ExpDataE-value: 773.616943
sptrembl|Q7AEH9|Q7AEH9 Putative transport system permease protein.	ExpDataBBTM_score: -0.868720	ExpDataBBTM_ratio: -4.125844	ExpDataE-value: 690.490356
sptrembl|Q7AEI0|Q7AEI0 Putative binding-protein dependent transport protein.	ExpDataBBTM_score: -0.398560	ExpDataBBTM_ratio: -1.859476	ExpDataE-value: 369.174377
sptrembl|Q7AEI2|Q7AEI2 Hypothetical protein ECs1888.	ExpDataBBTM_score: -0.855370	ExpDataBBTM_ratio: -4.035648	ExpDataE-value: 680.934265
sptrembl|Q7AEI5|Q7AEI5 Phage shock protein.	ExpDataBBTM_score: -0.903940	ExpDataBBTM_ratio: -4.446441	ExpDataE-value: 715.264099
sptrembl|Q7AEI7|Q7AEI7 4-aminobutyrate aminotransferase.	ExpDataBBTM_score: -0.970850	ExpDataBBTM_ratio: -5.459329	ExpDataE-value: 762.450012
sptrembl|Q7AEJ5|Q7AEJ5 Homolog of Salmonella peptide transport periplasmic protein.	ExpDataBBTM_score: -0.903940	ExpDataBBTM_ratio: -4.446441	ExpDataE-value: 715.264099
sptrembl|Q7AEJ8|Q7AEJ8 Putative multidrug-efflux transport protein.	ExpDataBBTM_score: 0.155050	ExpDataBBTM_ratio: 1.023899	ExpDataE-value: 67.963623
sptrembl|Q7AEJ9|Q7AEJ9 Putative multidrug-efflux transport protein.	ExpDataBBTM_score: 0.725600	ExpDataBBTM_ratio: 8.484325	ExpDataE-value: 0.117300
sptrembl|Q7AEK5|Q7AEK5 Hypothetical protein ECs1852.	ExpDataBBTM_score: -0.389210	ExpDataBBTM_ratio: -1.823632	ExpDataE-value: 362.957489
sptrembl|Q7AEK8|Q7AEK8 DNA topoisomerase type I omega protein.	ExpDataBBTM_score: -0.915170	ExpDataBBTM_ratio: -4.537334	ExpDataE-value: 723.404724
sptrembl|Q7AEL2|Q7AEL2 Hypothetical protein ECs1840.	ExpDataBBTM_score: -0.704920	ExpDataBBTM_ratio: -3.175203	ExpDataE-value: 575.286072
sptrembl|Q7AEL6|Q7AEL6 Hypothetical protein ECs1831.	ExpDataBBTM_score: 0.205410	ExpDataBBTM_ratio: 1.419505	ExpDataE-value: 51.236641
sptrembl|Q7AEN6|Q7AEN6 Putative outer membrane protein.	ExpDataBBTM_score: 0.718870	ExpDataBBTM_ratio: 8.292729	ExpDataE-value: 0.140760
sptrembl|Q7AER8|Q7AER8 Putative colonization factor.	ExpDataBBTM_score: -0.129720	ExpDataBBTM_ratio: -0.686885	ExpDataE-value: 204.164551
sptrembl|Q7AET1|Q7AET1 Putative outer membrane protein.	ExpDataBBTM_score: 0.896150	ExpDataBBTM_ratio: 10.710154	ExpDataE-value: 0.015640
sptrembl|Q7AET3|Q7AET3 Energy transducer TonB.	ExpDataBBTM_score: -0.696910	ExpDataBBTM_ratio: -3.121046	ExpDataE-value: 570.132751
sptrembl|Q7AET8|Q7AET8 Oligopeptide transport periplasmic binding protein.	ExpDataBBTM_score: -0.887180	ExpDataBBTM_ratio: -4.272374	ExpDataE-value: 703.588806
sptrembl|Q7AEV5|Q7AEV5 Putative ATP-binding protein of ABC transporter.	ExpDataBBTM_score: -0.240740	ExpDataBBTM_ratio: -1.199542	ExpDataE-value: 269.453735
sptrembl|Q7AEV6|Q7AEV6 Putative ABC transporter permease protein.	ExpDataBBTM_score: -0.733080	ExpDataBBTM_ratio: -3.300129	ExpDataE-value: 595.219299
sptrembl|Q7AEV9|Q7AEV9 Putative TonB dependent outer membrane receptor.	ExpDataBBTM_score: 0.984980	ExpDataBBTM_ratio: 10.804665	ExpDataE-value: 0.015640
sptrembl|Q7AEW8|Q7AEW8 Hypothetical protein ECs1672.	ExpDataBBTM_score: 0.684050	ExpDataBBTM_ratio: 7.607337	ExpDataE-value: 0.265880
sptrembl|Q7AEW9|Q7AEW9 Hypothetical protein ECs1671.	ExpDataBBTM_score: -0.326020	ExpDataBBTM_ratio: -1.558405	ExpDataE-value: 322.911255
sptrembl|Q7AEX3|Q7AEX3 Hypothetical protein ECs1662.	ExpDataBBTM_score: -0.277680	ExpDataBBTM_ratio: -1.352891	ExpDataE-value: 292.843353
sptrembl|Q7AEZ8|Q7AEZ8 Terminase large subunit.	ExpDataBBTM_score: -0.913740	ExpDataBBTM_ratio: -4.535788	ExpDataE-value: 722.286499
sptrembl|Q7AF02|Q7AF02 Bor protein.	ExpDataBBTM_score: -0.196990	ExpDataBBTM_ratio: -0.997655	ExpDataE-value: 244.030914
sptrembl|Q7AF03|Q7AF03 Putative endopeptidase.	ExpDataBBTM_score: -0.217000	ExpDataBBTM_ratio: -1.093417	ExpDataE-value: 255.205704
sptrembl|Q7AF16|Q7AF16 Sensor protein PhoQ.	ExpDataBBTM_score: -0.605310	ExpDataBBTM_ratio: -2.719270	ExpDataE-value: 506.759491
sptrembl|Q7AF63|Q7AF63 Hypothetical protein ECs1507.	ExpDataBBTM_score: -0.417250	ExpDataBBTM_ratio: -1.930800	ExpDataE-value: 381.639435
sptrembl|Q7AF65|Q7AF65 Hypothetical protein ECs1505.	ExpDataBBTM_score: -0.068520	ExpDataBBTM_ratio: -0.377985	ExpDataE-value: 170.233582
sptrembl|Q7AF70|Q7AF70 Spermidine/putrescine periplasmic transport protein.	ExpDataBBTM_score: -0.861980	ExpDataBBTM_ratio: -4.068434	ExpDataE-value: 685.798340
sptrembl|Q7AF76|Q7AF76 Hypothetical protein ECs1491.	ExpDataBBTM_score: -0.297980	ExpDataBBTM_ratio: -1.446303	ExpDataE-value: 304.776672
sptrembl|Q7AF78|Q7AF78 Hypothetical protein ECs1488.	ExpDataBBTM_score: 0.237460	ExpDataBBTM_ratio: 1.690460	ExpDataE-value: 41.993401
sptrembl|Q7AF81|Q7AF81 Hypothetical protein ECs1482.	ExpDataBBTM_score: -0.511580	ExpDataBBTM_ratio: -2.317319	ExpDataE-value: 443.785004
sptrembl|Q7AF82|Q7AF82 Outer membrane receptor for ferric iron uptake.	ExpDataBBTM_score: 0.994280	ExpDataBBTM_ratio: 10.814062	ExpDataE-value: 0.015640
sptrembl|Q7AF84|Q7AF84 Putative thymidylate kinase.	ExpDataBBTM_score: -0.739880	ExpDataBBTM_ratio: -3.331254	ExpDataE-value: 600.036438
sptrembl|Q7AF90|Q7AF90 Flagellar hook-filament junction protein 3 FlgL.	ExpDataBBTM_score: 0.826370	ExpDataBBTM_ratio: 10.629090	ExpDataE-value: 0.015640
sptrembl|Q7AF91|Q7AF91 Flagellar hook-filament junction protein 1 FlgK.	ExpDataBBTM_score: 0.494920	ExpDataBBTM_ratio: 4.589297	ExpDataE-value: 3.972560
sptrembl|Q7AF93|Q7AF93 Flagellar hook protein FlgE.	ExpDataBBTM_score: 0.767250	ExpDataBBTM_ratio: 9.456302	ExpDataE-value: 0.046920
sptrembl|Q7AF94|Q7AF94 Flagellar biosynthesis FlgD protein.	ExpDataBBTM_score: 0.263970	ExpDataBBTM_ratio: 1.934983	ExpDataE-value: 34.845921
sptrembl|Q7AF96|Q7AF96 Flagella basal body P-ring formation protein FlgA.	ExpDataBBTM_score: 0.243050	ExpDataBBTM_ratio: 1.743066	ExpDataE-value: 40.312099
sptrembl|Q7AF99|Q7AF99 Putative virulence factor.	ExpDataBBTM_score: -0.543290	ExpDataBBTM_ratio: -2.445740	ExpDataE-value: 465.164886
sptrembl|Q7AFA2|Q7AFA2 Hypothetical protein ECs1441.	ExpDataBBTM_score: -0.231590	ExpDataBBTM_ratio: -1.160663	ExpDataE-value: 263.721680
sptrembl|Q7AFA5|Q7AFA5 Hypothetical protein ECs1431.	ExpDataBBTM_score: -0.929800	ExpDataBBTM_ratio: -4.713375	ExpDataE-value: 733.688049
sptrembl|Q7AFA9|Q7AFA9 Hypothetical protein ECs1422.	ExpDataBBTM_score: -0.534450	ExpDataBBTM_ratio: -2.412048	ExpDataE-value: 459.088745
sptrembl|Q7AFB0|Q7AFB0 Putative curli production protein CsgC.	ExpDataBBTM_score: 0.273800	ExpDataBBTM_ratio: 2.021372	ExpDataE-value: 32.695419
sptrembl|Q7AFB2|Q7AFB2 Hypothetical protein ECs1413.	ExpDataBBTM_score: -0.484420	ExpDataBBTM_ratio: -2.214624	ExpDataE-value: 425.251587
sptrembl|Q7AFC4|Q7AFC4 Hypothetical protein ECs1399.	ExpDataBBTM_score: -0.736810	ExpDataBBTM_ratio: -3.327245	ExpDataE-value: 597.635681
sptrembl|Q7AFC7|Q7AFC7 AidA-I adhesin-like protein.	ExpDataBBTM_score: 0.732240	ExpDataBBTM_ratio: 8.636507	ExpDataE-value: 0.101660
sptrembl|Q7AFE6|Q7AFE6 Putative glucosyl-transferase.	ExpDataBBTM_score: -0.962760	ExpDataBBTM_ratio: -5.249755	ExpDataE-value: 756.850891
sptrembl|Q7AFJ7|Q7AFJ7 Hypothetical protein ECs1296.	ExpDataBBTM_score: 0.215810	ExpDataBBTM_ratio: 1.502566	ExpDataE-value: 48.311958
sptrembl|Q7AFJ8|Q7AFJ8 Hypothetical protein ECs1295.	ExpDataBBTM_score: -0.760240	ExpDataBBTM_ratio: -3.447114	ExpDataE-value: 614.057678
sptrembl|Q7AFK0|Q7AFK0 Hypothetical protein ECs1293.	ExpDataBBTM_score: -0.605310	ExpDataBBTM_ratio: -2.719270	ExpDataE-value: 506.759491
sptrembl|Q7AFK4|Q7AFK4 Putative 3-oxoacyl-[acyl-carrier-protein] synthase synthase.	ExpDataBBTM_score: -0.959460	ExpDataBBTM_ratio: -5.187427	ExpDataE-value: 754.512695
sptrembl|Q7AFK9|Q7AFK9 Hemolysin activator-related protein.	ExpDataBBTM_score: 0.947360	ExpDataBBTM_ratio: 10.765723	ExpDataE-value: 0.015640
sptrembl|Q7AFL0|Q7AFL0 Hemagglutinin/hemolysin-related protein.	ExpDataBBTM_score: 0.443100	ExpDataBBTM_ratio: 3.901553	ExpDataE-value: 7.147480
sptrembl|Q7AFL2|Q7AFL2 Putative major pilin protein.	ExpDataBBTM_score: -0.143790	ExpDataBBTM_ratio: -0.756572	ExpDataE-value: 211.867249
sptrembl|Q7AFL3|Q7AFL3 Putative chaperone protein.	ExpDataBBTM_score: -0.322130	ExpDataBBTM_ratio: -1.548940	ExpDataE-value: 319.869293
sptrembl|Q7AFL4|Q7AFL4 Putative outer membrane usher protein.	ExpDataBBTM_score: 0.892490	ExpDataBBTM_ratio: 10.706060	ExpDataE-value: 0.015640
sptrembl|Q7AFL5|Q7AFL5 Putative outer membrane protein.	ExpDataBBTM_score: 0.155050	ExpDataBBTM_ratio: 1.023899	ExpDataE-value: 67.963623
sptrembl|Q7AFL9|Q7AFL9 FidL-like protein.	ExpDataBBTM_score: -0.662540	ExpDataBBTM_ratio: -2.967320	ExpDataE-value: 546.203552
sptrembl|Q7AFM0|Q7AFM0 Rtn-like protein.	ExpDataBBTM_score: -0.923000	ExpDataBBTM_ratio: -4.652288	ExpDataE-value: 728.737976
sptrembl|Q7AFM2|Q7AFM2 Hypothetical protein ECs1269.	ExpDataBBTM_score: -0.931230	ExpDataBBTM_ratio: -4.741139	ExpDataE-value: 734.634277
sptrembl|Q7AFM3|Q7AFM3 Hypothetical protein ECs1268.	ExpDataBBTM_score: -0.797410	ExpDataBBTM_ratio: -3.654526	ExpDataE-value: 640.137390
sptrembl|Q7AFM4|Q7AFM4 Hypothetical protein ECs1265.	ExpDataBBTM_score: -0.850720	ExpDataBBTM_ratio: -4.005719	ExpDataE-value: 677.603027
sptrembl|Q7AFM5|Q7AFM5 Hypothetical protein ECs1264.	ExpDataBBTM_score: -0.662540	ExpDataBBTM_ratio: -2.967320	ExpDataE-value: 546.203552
sptrembl|Q7AFM8|Q7AFM8 Major sodium/proline symporter.	ExpDataBBTM_score: -0.868720	ExpDataBBTM_ratio: -4.125844	ExpDataE-value: 690.490356
sptrembl|Q7AFN1|Q7AFN1 Hypothetical protein ECs1256.	ExpDataBBTM_score: -0.941110	ExpDataBBTM_ratio: -4.861490	ExpDataE-value: 741.687866
sptrembl|Q7AFV4|Q7AFV4 Periplasmic glucose-1-phosphatase.	ExpDataBBTM_score: -0.805720	ExpDataBBTM_ratio: -3.688383	ExpDataE-value: 646.237000
sptrembl|Q7AFV9|Q7AFV9 Hypothetical protein ECs1143.	ExpDataBBTM_score: 0.087970	ExpDataBBTM_ratio: 0.546400	ExpDataE-value: 94.622002
sptrembl|Q7AFW0|Q7AFW0 Putative regulator.	ExpDataBBTM_score: -0.150450	ExpDataBBTM_ratio: -0.780856	ExpDataE-value: 217.075378
sptrembl|Q7AFW1|Q7AFW1 Hypothetical protein ECs1141.	ExpDataBBTM_score: 0.222740	ExpDataBBTM_ratio: 1.574120	ExpDataE-value: 45.520222
sptrembl|Q7AFW2|Q7AFW2 Hypothetical protein ECs1140.	ExpDataBBTM_score: 0.862120	ExpDataBBTM_ratio: 10.671441	ExpDataE-value: 0.015640
sptrembl|Q7AFW3|Q7AFW3 Phosphoanhydride phosphorylase.	ExpDataBBTM_score: -0.805720	ExpDataBBTM_ratio: -3.688383	ExpDataE-value: 646.237000
sptrembl|Q7AFX0|Q7AFX0 Hydrogenase-1 small subunit.	ExpDataBBTM_score: -0.868720	ExpDataBBTM_ratio: -4.125844	ExpDataE-value: 690.490356
sptrembl|Q7AFX4|Q7AFX4 Putative outer membrane protein.	ExpDataBBTM_score: 0.718870	ExpDataBBTM_ratio: 8.292729	ExpDataE-value: 0.140760
sptrembl|Q7AFX5|Q7AFX5 Putative copper/zinc-superoxide dismutase.	ExpDataBBTM_score: -0.451710	ExpDataBBTM_ratio: -2.083247	ExpDataE-value: 403.480713
sptrembl|Q7AFZ4|Q7AFZ4 Putative endolysin.	ExpDataBBTM_score: -0.712110	ExpDataBBTM_ratio: -3.206702	ExpDataE-value: 580.369080
sptrembl|Q7AFZ9|Q7AFZ9 Hypothetical membrane protein.	ExpDataBBTM_score: -0.322130	ExpDataBBTM_ratio: -1.548940	ExpDataE-value: 319.869293
sptrembl|Q7AG21|Q7AG21 Putative carrier/transport protein.	ExpDataBBTM_score: -0.696910	ExpDataBBTM_ratio: -3.121046	ExpDataE-value: 570.132751
sptrembl|Q7AG26|Q7AG26 Hypothetical protein ECs1045.	ExpDataBBTM_score: -0.365060	ExpDataBBTM_ratio: -1.723708	ExpDataE-value: 347.466064
sptrembl|Q7AG37|Q7AG37 Hypothetical protein ECs1028.	ExpDataBBTM_score: 0.494920	ExpDataBBTM_ratio: 4.589297	ExpDataE-value: 3.972560
sptrembl|Q7AG38|Q7AG38 Putative fimbrial-like protein.	ExpDataBBTM_score: 0.520360	ExpDataBBTM_ratio: 4.988792	ExpDataE-value: 2.791740
sptrembl|Q7AG40|Q7AG40 Homolog of Salmonella FimH protein.	ExpDataBBTM_score: -0.326020	ExpDataBBTM_ratio: -1.558405	ExpDataE-value: 322.911255
sptrembl|Q7AG42|Q7AG42 Hypothetical protein ECs1023.	ExpDataBBTM_score: 0.911470	ExpDataBBTM_ratio: 10.727104	ExpDataE-value: 0.015640
sptrembl|Q7AG43|Q7AG43 Putative chaperone.	ExpDataBBTM_score: -0.331490	ExpDataBBTM_ratio: -1.586035	ExpDataE-value: 325.961060
sptrembl|Q7AG44|Q7AG44 Putative fimbrial-like protein.	ExpDataBBTM_score: -0.115770	ExpDataBBTM_ratio: -0.617013	ExpDataE-value: 196.618271
sptrembl|Q7AG46|Q7AG46 Putative aliphatic sulfonates binding protein.	ExpDataBBTM_score: -0.747180	ExpDataBBTM_ratio: -3.385380	ExpDataE-value: 604.775391
sptrembl|Q7AG49|Q7AG49 Outer membrane protein 1a.	ExpDataBBTM_score: 0.874910	ExpDataBBTM_ratio: 10.686167	ExpDataE-value: 0.015640
sptrembl|Q7AG52|Q7AG52 Putative amidase.	ExpDataBBTM_score: 0.511810	ExpDataBBTM_ratio: 4.822921	ExpDataE-value: 3.245300
sptrembl|Q7AG56|Q7AG56 Putative heat shock protein.	ExpDataBBTM_score: 0.164460	ExpDataBBTM_ratio: 1.086123	ExpDataE-value: 65.523781
sptrembl|Q7AG65|Q7AG65 Anaerobic dimethyl sulfoxide reductase subunit A.	ExpDataBBTM_score: -0.997940	ExpDataBBTM_ratio: -7.384350	ExpDataE-value: 780.873901
sptrembl|Q7AG67|Q7AG67 ATP-binding component of cytochrome-related transport.	ExpDataBBTM_score: -0.507640	ExpDataBBTM_ratio: -2.310352	ExpDataE-value: 440.703918
sptrembl|Q7AG77|Q7AG77 Putative regulator.	ExpDataBBTM_score: -0.936530	ExpDataBBTM_ratio: -4.828663	ExpDataE-value: 738.270569
sptrembl|Q7AG80|Q7AG80 Putative enzyme.	ExpDataBBTM_score: -0.115770	ExpDataBBTM_ratio: -0.617013	ExpDataE-value: 196.618271
sptrembl|Q7AG81|Q7AG81 Arginine 3rd transport system periplasmic binding protein.	ExpDataBBTM_score: -0.822590	ExpDataBBTM_ratio: -3.803281	ExpDataE-value: 657.935730
sptrembl|Q7AG82|Q7AG82 Arginine 3rd transport system permease protein.	ExpDataBBTM_score: -0.885410	ExpDataBBTM_ratio: -4.270405	ExpDataE-value: 702.204712
sptrembl|Q7AG83|Q7AG83 Arginine 3rd transport system periplasmic binding protein.	ExpDataBBTM_score: -0.822590	ExpDataBBTM_ratio: -3.803281	ExpDataE-value: 657.935730
sptrembl|Q7AG87|Q7AG87 Permease of putrescine transport protein.	ExpDataBBTM_score: -0.833400	ExpDataBBTM_ratio: -3.888020	ExpDataE-value: 665.349060
sptrembl|Q7AG90|Q7AG90 Periplasmic putrescine-binding permease protein.	ExpDataBBTM_score: -0.861980	ExpDataBBTM_ratio: -4.068434	ExpDataE-value: 685.798340
sptrembl|Q7AG92|Q7AG92 Hypothetical protein ECs0930.	ExpDataBBTM_score: 0.263970	ExpDataBBTM_ratio: 1.934983	ExpDataE-value: 34.845921
sptrembl|Q7AG95|Q7AG95 Putative DEOR-type transcriptional regulator.	ExpDataBBTM_score: -0.779040	ExpDataBBTM_ratio: -3.539079	ExpDataE-value: 627.429932
sptrembl|Q7AG97|Q7AG97 Hypothetical protein ECs0923.	ExpDataBBTM_score: -0.012880	ExpDataBBTM_ratio: -0.073646	ExpDataE-value: 141.862625
sptrembl|Q7AG99|Q7AG99 D-alanyl-D-alanine carboxypeptidase penicillin-binding protein 6.	ExpDataBBTM_score: -0.879300	ExpDataBBTM_ratio: -4.213064	ExpDataE-value: 697.942810
sptrembl|Q7AGA1|Q7AGA1 Putative dehydrogenase.	ExpDataBBTM_score: -0.393180	ExpDataBBTM_ratio: -1.832149	ExpDataE-value: 366.062012
sptrembl|Q7AGA2|Q7AGA2 Hypothetical protein ECs0912.	ExpDataBBTM_score: -0.923000	ExpDataBBTM_ratio: -4.652288	ExpDataE-value: 728.737976
sptrembl|Q7AGA5|Q7AGA5 Putative transport protein.	ExpDataBBTM_score: -0.902080	ExpDataBBTM_ratio: -4.418031	ExpDataE-value: 714.036377
sptrembl|Q7AGB9|Q7AGB9 Putative transport protein.	ExpDataBBTM_score: -0.379840	ExpDataBBTM_ratio: -1.787472	ExpDataE-value: 356.748413
sptrembl|Q7AGC1|Q7AGC1 Putative outer membrane receptor for iron transport.	ExpDataBBTM_score: 0.995040	ExpDataBBTM_ratio: 10.814826	ExpDataE-value: 0.015640
sptrembl|Q7AGC3|Q7AGC3 Hypothetical protein ECs0880.	ExpDataBBTM_score: -0.060350	ExpDataBBTM_ratio: -0.335293	ExpDataE-value: 165.666702
sptrembl|Q7AGD0|Q7AGD0 Hypothetical protein ECs0866.	ExpDataBBTM_score: -0.708180	ExpDataBBTM_ratio: -3.179625	ExpDataE-value: 577.835449
sptrembl|Q7AGF2|Q7AGF2 Putative major tail protein.	ExpDataBBTM_score: -0.076770	ExpDataBBTM_ratio: -0.420513	ExpDataE-value: 174.878662
sptrembl|Q7AGG2|Q7AGG2 Putative endopeptidase.	ExpDataBBTM_score: -0.217000	ExpDataBBTM_ratio: -1.093417	ExpDataE-value: 255.205704
sptrembl|Q7AGG3|Q7AGG3 Endolysin.	ExpDataBBTM_score: -0.772880	ExpDataBBTM_ratio: -3.508732	ExpDataE-value: 623.042847
sptrembl|Q7AGG6|Q7AGG6 Putative outer membrane protein.	ExpDataBBTM_score: 0.167490	ExpDataBBTM_ratio: 1.122954	ExpDataE-value: 63.154320
sptrembl|Q7AGH2|Q7AGH2 Putative membrane protein.	ExpDataBBTM_score: -0.484420	ExpDataBBTM_ratio: -2.214624	ExpDataE-value: 425.251587
sptrembl|Q7AGH4|Q7AGH4 Putative pectinesterase.	ExpDataBBTM_score: 0.434160	ExpDataBBTM_ratio: 3.777125	ExpDataE-value: 7.952940
sptrembl|Q7AGH6|Q7AGH6 Putative membrane pump protein.	ExpDataBBTM_score: -0.822590	ExpDataBBTM_ratio: -3.803281	ExpDataE-value: 657.935730
sptrembl|Q7AGH7|Q7AGH7 Hypothetical protein ECs0797.	ExpDataBBTM_score: -0.902080	ExpDataBBTM_ratio: -4.418031	ExpDataE-value: 714.036377
sptrembl|Q7AGI0|Q7AGI0 Molybdate-binding periplasmic permease protein.	ExpDataBBTM_score: -0.736170	ExpDataBBTM_ratio: -3.304181	ExpDataE-value: 597.635681
sptrembl|Q7AGI5|Q7AGI5 Putative homeobox protein.	ExpDataBBTM_score: 0.553190	ExpDataBBTM_ratio: 5.411916	ExpDataE-value: 1.939360
sptrembl|Q7AGI7|Q7AGI7 Hypothetical protein ECs0777.	ExpDataBBTM_score: 0.268430	ExpDataBBTM_ratio: 1.967450	ExpDataE-value: 34.118660
sptrembl|Q7AGJ8|Q7AGJ8 Putative transport protein.	ExpDataBBTM_score: -0.766610	ExpDataBBTM_ratio: -3.477933	ExpDataE-value: 618.585449
sptrembl|Q7AGK6|Q7AGK6 Putative fimbrial-like protein.	ExpDataBBTM_score: -0.147110	ExpDataBBTM_ratio: -0.768751	ExpDataE-value: 214.463501
sptrembl|Q7AGK7|Q7AGK7 Putative outer membrane protein.	ExpDataBBTM_score: 0.888750	ExpDataBBTM_ratio: 10.701861	ExpDataE-value: 0.015640
sptrembl|Q7AGK8|Q7AGK8 Putative chaperone.	ExpDataBBTM_score: -0.814280	ExpDataBBTM_ratio: -3.745591	ExpDataE-value: 652.172302
sptrembl|Q7AGK9|Q7AGK9 Hypothetical protein ECs0741.	ExpDataBBTM_score: -0.850320	ExpDataBBTM_ratio: -3.980686	ExpDataE-value: 677.603027
sptrembl|Q7AGM5|Q7AGM5 Hypothetical protein ECs0713.	ExpDataBBTM_score: -0.226100	ExpDataBBTM_ratio: -1.132515	ExpDataE-value: 260.867371
sptrembl|Q7AGM7|Q7AGM7 Hypothetical protein ECs0711.	ExpDataBBTM_score: -0.175600	ExpDataBBTM_ratio: -0.906495	ExpDataE-value: 230.377213
sptrembl|Q7AGN0|Q7AGN0 Putative RNA.	ExpDataBBTM_score: 0.438380	ExpDataBBTM_ratio: 3.812883	ExpDataE-value: 7.741800
sptrembl|Q7AGN3|Q7AGN3 Putative periplasmic binding transport protein.	ExpDataBBTM_score: -0.910560	ExpDataBBTM_ratio: -4.505724	ExpDataE-value: 720.010864
sptrembl|Q7AGN8|Q7AGN8 Hypothetical protein ECs0685.	ExpDataBBTM_score: -0.814280	ExpDataBBTM_ratio: -3.745591	ExpDataE-value: 652.172302
sptrembl|Q7AGP2|Q7AGP2 Minor lipoprotein.	ExpDataBBTM_score: -0.729970	ExpDataBBTM_ratio: -3.296035	ExpDataE-value: 592.787292
sptrembl|Q7AHM7|Q7AHM7 Outer membrane receptor protein FhuA.	ExpDataBBTM_score: 0.991320	ExpDataBBTM_ratio: 10.811081	ExpDataE-value: 0.015640
sptrembl|Q7AHN3|Q7AHN3 Putative fimbrial-like protein.	ExpDataBBTM_score: 0.181480	ExpDataBBTM_ratio: 1.216880	ExpDataE-value: 59.713520
sptrembl|Q7AHN4|Q7AHN4 Probable pilin chaperone.	ExpDataBBTM_score: -0.806210	ExpDataBBTM_ratio: -3.712375	ExpDataE-value: 646.237000
sptrembl|Q7AHN5|Q7AHN5 Putative fimbrial protein.	ExpDataBBTM_score: -0.033800	ExpDataBBTM_ratio: -0.190472	ExpDataE-value: 152.403992
sptrembl|Q7AHN6|Q7AHN6 Putative fimbrial protein.	ExpDataBBTM_score: 0.040260	ExpDataBBTM_ratio: 0.238933	ExpDataE-value: 116.650940
sptrembl|Q7AHN7|Q7AHN7 Putative fimbrial protein.	ExpDataBBTM_score: 0.464950	ExpDataBBTM_ratio: 4.191457	ExpDataE-value: 5.583480
sptrembl|Q7AHN8|Q7AHN8 Putative fimbrial protein.	ExpDataBBTM_score: -0.175600	ExpDataBBTM_ratio: -0.906495	ExpDataE-value: 230.377213
sptrembl|Q7AHP0|Q7AHP0 Hypothetical protein ECs0134.	ExpDataBBTM_score: -0.931230	ExpDataBBTM_ratio: -4.741139	ExpDataE-value: 734.634277
sptrembl|Q7AHP5|Q7AHP5 Glucose dehydrogenase.	ExpDataBBTM_score: -0.972790	ExpDataBBTM_ratio: -5.520642	ExpDataE-value: 763.779419
sptrembl|Q7AHP8|Q7AHP8 Putative membrane protein.	ExpDataBBTM_score: 0.124590	ExpDataBBTM_ratio: 0.797954	ExpDataE-value: 79.795280
sptrembl|Q7AHR2|Q7AHR2 FruR leader peptide.	ExpDataBBTM_score: 0.052580	ExpDataBBTM_ratio: 0.314428	ExpDataE-value: 111.286415
sptrembl|Q7AHR8|Q7AHR8 Thiamin-binding periplasmic protein.	ExpDataBBTM_score: -0.719190	ExpDataBBTM_ratio: -3.237850	ExpDataE-value: 585.381714
sptrembl|Q7AHR9|Q7AHR9 Putative transport system permease protein.	ExpDataBBTM_score: -0.819680	ExpDataBBTM_ratio: -3.775632	ExpDataE-value: 656.027588
sptrembl|Q7AHT0|Q7AHT0 Flavoprotein.	ExpDataBBTM_score: -0.990910	ExpDataBBTM_ratio: -6.340772	ExpDataE-value: 776.260132
sptrembl|Q7AHT7|Q7AHT7 Putative fimbrial protein.	ExpDataBBTM_score: -0.049860	ExpDataBBTM_ratio: -0.276953	ExpDataE-value: 161.178024
sptrembl|Q7AHT8|Q7AHT8 Putative fimbrial chaperone.	ExpDataBBTM_score: -0.797410	ExpDataBBTM_ratio: -3.654526	ExpDataE-value: 640.137390
sptrembl|Q7AHT9|Q7AHT9 Putative outer membrane usher protein.	ExpDataBBTM_score: 0.878980	ExpDataBBTM_ratio: 10.690808	ExpDataE-value: 0.015640
sptrembl|Q7AHU0|Q7AHU0 Hypothetical protein ECs0021.	ExpDataBBTM_score: 0.705180	ExpDataBBTM_ratio: 8.072893	ExpDataE-value: 0.172040
sptrembl|Q7AHU2|Q7AHU2 Na+/H antiporter.	ExpDataBBTM_score: -0.760240	ExpDataBBTM_ratio: -3.447114	ExpDataE-value: 614.057678
sptrembl|Q7AHU3|Q7AHU3 Gef protein.	ExpDataBBTM_score: -0.202470	ExpDataBBTM_ratio: -1.025881	ExpDataE-value: 246.807007
sptrembl|Q7AHU5|Q7AHU5 Hypothetical protein ECs0013.	ExpDataBBTM_score: -0.422580	ExpDataBBTM_ratio: -1.958056	ExpDataE-value: 384.759644
sptrembl|Q7AHU6|Q7AHU6 Positive regulator for sigma 32 heat shock promoters.	ExpDataBBTM_score: 0.030200	ExpDataBBTM_ratio: 0.179219	ExpDataE-value: 120.318520
sptrembl|Q7AHU8|Q7AHU8 Hypothetical protein ECs0005.	ExpDataBBTM_score: 0.147090	ExpDataBBTM_ratio: 0.956659	ExpDataE-value: 71.756325
sptrembl|Q7AK26|Q7AK26 Shiga toxin 2 subunit B.	ExpDataBBTM_score: -0.025890	ExpDataBBTM_ratio: -0.146962	ExpDataE-value: 148.134262
sptrembl|Q7AK38|Q7AK38 Shiga toxin 1 subunit A (Shiga toxin I subunit A).	ExpDataBBTM_score: -0.494670	ExpDataBBTM_ratio: -2.269113	ExpDataE-value: 431.445068
sptrembl|Q7AK43|Q7AK43 Endolysin.	ExpDataBBTM_score: -0.733080	ExpDataBBTM_ratio: -3.300129	ExpDataE-value: 595.219299
sptrembl|Q7BSV0|Q7BSV0 Hemolysin transport protein.	ExpDataBBTM_score: -0.605310	ExpDataBBTM_ratio: -2.719270	ExpDataE-value: 506.759491
sptrembl|Q7BSV3|Q7BSV3 Type II secretion protein.	ExpDataBBTM_score: 0.222740	ExpDataBBTM_ratio: 1.574120	ExpDataE-value: 45.520222
sptrembl|Q7BSV5|Q7BSV5 Type II secretion protein.	ExpDataBBTM_score: 0.083090	ExpDataBBTM_ratio: 0.516063	ExpDataE-value: 96.201637
sptrembl|Q7BSV6|Q7BSV6 Type II secretion protein.	ExpDataBBTM_score: -0.277680	ExpDataBBTM_ratio: -1.352891	ExpDataE-value: 292.843353
sptrembl|Q7BSV7|Q7BSV7 Type II secretion protein.	ExpDataBBTM_score: -0.693590	ExpDataBBTM_ratio: -3.116482	ExpDataE-value: 567.536499
sptrembl|Q7BSW2|Q7BSW2 Hypothetical protein L7031.	ExpDataBBTM_score: 0.193560	ExpDataBBTM_ratio: 1.317660	ExpDataE-value: 55.349960
sptrembl|Q7BSW5|Q7BSW5 Putative exoprotein-precursor.	ExpDataBBTM_score: 0.955420	ExpDataBBTM_ratio: 10.774195	ExpDataE-value: 0.015640
sptrembl|Q7BSW7|Q7BSW7 Hypothetical protein L7018.	ExpDataBBTM_score: -0.365060	ExpDataBBTM_ratio: -1.723708	ExpDataE-value: 347.466064
sptrembl|Q7BSW8|Q7BSW8 EHEC-catalase/peroxidase.	ExpDataBBTM_score: -0.431890	ExpDataBBTM_ratio: -1.993484	ExpDataE-value: 391.000000
sptrembl|Q7BSX3|Q7BSX3 Hypothetical protein L7005.	ExpDataBBTM_score: -0.229750	ExpDataBBTM_ratio: -1.143397	ExpDataE-value: 263.721680
sptrembl|Q7BSX4|Q7BSX4 Hypothetical protein L7003.	ExpDataBBTM_score: -0.374440	ExpDataBBTM_ratio: -1.760072	ExpDataE-value: 353.651672
sptrembl|Q7DH26|Q7DH26 Shiga toxin 1 B subunit (Shiga toxin 1 subunit B) (Shiga toxin I subunit B).	ExpDataBBTM_score: -0.025890	ExpDataBBTM_ratio: -0.146962	ExpDataE-value: 148.134262
sptrembl|Q7DH78|Q7DH78 Shiga toxin type 2 variant B subunit.	ExpDataBBTM_score: -0.025890	ExpDataBBTM_ratio: -0.146962	ExpDataE-value: 148.134262
sptrembl|Q7DI68|Q7DI68 Shiga toxin 2 A-subunit (Shiga toxin 2 subunit A).	ExpDataBBTM_score: -0.222480	ExpDataBBTM_ratio: -1.121604	ExpDataE-value: 258.036530
sptrembl|Q7DJ60|Q7DJ60 Hypothetical protein H161 (Hypothetical protein ECs4480).	ExpDataBBTM_score: -0.107230	ExpDataBBTM_ratio: -0.575387	ExpDataE-value: 191.660370
sptrembl|Q7AEQ9|Q7AEQ9 Putative endolysin.	ExpDataBBTM_score: -0.733080	ExpDataBBTM_ratio: -3.300129	ExpDataE-value: 595.219299
sptrembl|Q7ADX2|Q7ADX2 Putative outer host membrane protein (Putative outer membrane protein).	ExpDataBBTM_score: 0.718870	ExpDataBBTM_ratio: 8.292729	ExpDataE-value: 0.140760
sptrembl|Q7ADW1|Q7ADW1 Putative endolysin.	ExpDataBBTM_score: -0.733080	ExpDataBBTM_ratio: -3.300129	ExpDataE-value: 595.219299
sptrembl|Q7AF45|Q7AF45 Putative terminase small subunit.	ExpDataBBTM_score: -0.047020	ExpDataBBTM_ratio: -0.263078	ExpDataE-value: 158.957138
sptrembl|Q8X291|Q8X291 Putative transport system permease protein.	ExpDataBBTM_score: 0.161300	ExpDataBBTM_ratio: 1.073312	ExpDataE-value: 65.523781
sptrembl|Q8X2A1|Q8X2A1 Putative membrane protein.	ExpDataBBTM_score: 0.718870	ExpDataBBTM_ratio: 8.292729	ExpDataE-value: 0.140760
sptrembl|Q8X2A4|Q8X2A4 Putative endopeptidase.	ExpDataBBTM_score: -0.217000	ExpDataBBTM_ratio: -1.093417	ExpDataE-value: 255.205704
sptrembl|Q8X2A6|Q8X2A6 Putative endopeptidase.	ExpDataBBTM_score: -0.217000	ExpDataBBTM_ratio: -1.093417	ExpDataE-value: 255.205704
sptrembl|Q8X2A8|Q8X2A8 Putative outer membrane protein.	ExpDataBBTM_score: 0.718870	ExpDataBBTM_ratio: 8.292729	ExpDataE-value: 0.140760
sptrembl|Q8X2C5|Q8X2C5 Hypothetical protein ECs2111.	ExpDataBBTM_score: 0.117980	ExpDataBBTM_ratio: 0.749861	ExpDataE-value: 82.618301
sptrembl|Q8X2C9|Q8X2C9 Hypothetical protein ECs2758.	ExpDataBBTM_score: -0.170160	ExpDataBBTM_ratio: -0.878082	ExpDataE-value: 227.687103
sptrembl|Q8X2D5|Q8X2D5 EspF-like protein.	ExpDataBBTM_score: -0.041800	ExpDataBBTM_ratio: -0.233864	ExpDataE-value: 156.751907
sptrembl|Q8X2D8|Q8X2D8 Probable outer membrane porin protein involved in fimbrial assembly.	ExpDataBBTM_score: 0.890630	ExpDataBBTM_ratio: 10.703975	ExpDataE-value: 0.015640
sptrembl|Q8X2G9|Q8X2G9 Putative BigA-like protein.	ExpDataBBTM_score: 0.490470	ExpDataBBTM_ratio: 4.494602	ExpDataE-value: 4.332280
sptrembl|Q8X2I2|Q8X2I2 Hypothetical protein ECs2630.	ExpDataBBTM_score: -0.292480	ExpDataBBTM_ratio: -1.418473	ExpDataE-value: 301.773804
sptrembl|Q8X2I8|Q8X2I8 Hypothetical protein ECs5292.	ExpDataBBTM_score: -0.240740	ExpDataBBTM_ratio: -1.199542	ExpDataE-value: 269.453735
sptrembl|Q8X2I9|Q8X2I9 Hypothetical protein ECs5291.	ExpDataBBTM_score: -0.018040	ExpDataBBTM_ratio: -0.103154	ExpDataE-value: 143.934921
sptrembl|Q8X2J4|Q8X2J4 Rhs core protein with extension.	ExpDataBBTM_score: 0.184310	ExpDataBBTM_ratio: 1.254646	ExpDataE-value: 57.500462
sptrembl|Q8X2M0|Q8X2M0 Hypothetical protein ECs1318.	ExpDataBBTM_score: 0.027810	ExpDataBBTM_ratio: 0.163805	ExpDataE-value: 122.187500
sptrembl|Q8X2N6|Q8X2N6 Hypothetical protein ECs3237.	ExpDataBBTM_score: 0.205410	ExpDataBBTM_ratio: 1.419505	ExpDataE-value: 51.236641
sptrembl|Q8X2Q5|Q8X2Q5 Putative outer membrane protein.	ExpDataBBTM_score: 0.007650	ExpDataBBTM_ratio: 0.044392	ExpDataE-value: 131.790466
sptrembl|Q8X2Q7|Q8X2Q7 Hypothetical protein ECs1218.	ExpDataBBTM_score: -0.292480	ExpDataBBTM_ratio: -1.418473	ExpDataE-value: 301.773804
sptrembl|Q8X2R1|Q8X2R1 Putative outer membrane channel protein.	ExpDataBBTM_score: 0.799520	ExpDataBBTM_ratio: 10.190607	ExpDataE-value: 0.023460
sptrembl|Q8X2T2|Q8X2T2 Putative lipoprotein.	ExpDataBBTM_score: 0.178260	ExpDataBBTM_ratio: 1.204313	ExpDataE-value: 59.713520
sptrembl|Q8X2T3|Q8X2T3 Type III secretion protein EprH.	ExpDataBBTM_score: -0.933810	ExpDataBBTM_ratio: -4.770844	ExpDataE-value: 736.479797
sptrembl|Q8X2T7|Q8X2T7 Hypothetical protein ECs1168.	ExpDataBBTM_score: -0.286990	ExpDataBBTM_ratio: -1.390727	ExpDataE-value: 298.794373
sptrembl|Q8X2U7|Q8X2U7 Putative terminase small subunit.	ExpDataBBTM_score: -0.658250	ExpDataBBTM_ratio: -2.940289	ExpDataE-value: 543.474365
sptrembl|Q8X2W0|Q8X2W0 Trehalase.	ExpDataBBTM_score: -0.874870	ExpDataBBTM_ratio: -4.157949	ExpDataE-value: 695.018127
sptrembl|Q8X2W7|Q8X2W7 Translational regulator.	ExpDataBBTM_score: -0.090380	ExpDataBBTM_ratio: -0.491699	ExpDataE-value: 181.963593
sptrembl|Q8X2X0|Q8X2X0 Hypothetical protein ECs4994.	ExpDataBBTM_score: 0.243050	ExpDataBBTM_ratio: 1.743066	ExpDataE-value: 40.312099
sptrembl|Q8X2Z6|Q8X2Z6 Hypothetical protein ECs1062.	ExpDataBBTM_score: -0.175600	ExpDataBBTM_ratio: -0.906495	ExpDataE-value: 230.377213
sptrembl|Q8X301|Q8X301 BfpA-like protein.	ExpDataBBTM_score: 0.178260	ExpDataBBTM_ratio: 1.204313	ExpDataE-value: 59.713520
sptrembl|Q8X310|Q8X310 Putative major head subunit.	ExpDataBBTM_score: -0.940040	ExpDataBBTM_ratio: -4.860362	ExpDataE-value: 740.851135
sptrembl|Q8X311|Q8X311 Putative protease protein.	ExpDataBBTM_score: -0.670250	ExpDataBBTM_ratio: -2.999141	ExpDataE-value: 551.622803
sptrembl|Q8X318|Q8X318 Lipoprotein Rz1.	ExpDataBBTM_score: 0.049840	ExpDataBBTM_ratio: 0.300269	ExpDataE-value: 111.286415
sptrembl|Q8X323|Q8X323 Putative endolysin.	ExpDataBBTM_score: -0.776250	ExpDataBBTM_ratio: -3.535596	ExpDataE-value: 625.248108
sptrembl|Q8X329|Q8X329 Hypothetical protein ECs4958.	ExpDataBBTM_score: -0.235250	ExpDataBBTM_ratio: -1.171458	ExpDataE-value: 266.583801
sptrembl|Q8X333|Q8X333 Hypothetical protein ECs4955.	ExpDataBBTM_score: -0.712110	ExpDataBBTM_ratio: -3.206702	ExpDataE-value: 580.369080
sptrembl|Q8X353|Q8X353 Hypothetical protein ECs1585.	ExpDataBBTM_score: -0.098780	ExpDataBBTM_ratio: -0.533693	ExpDataE-value: 186.780701
sptrembl|Q8X363|Q8X363 Hypothetical protein ECs2304.	ExpDataBBTM_score: -0.268400	ExpDataBBTM_ratio: -1.314884	ExpDataE-value: 286.931427
sptrembl|Q8X364|Q8X364 Hypothetical protein ECs2282.	ExpDataBBTM_score: 0.131130	ExpDataBBTM_ratio: 0.846297	ExpDataE-value: 77.042641
sptrembl|Q8X368|Q8X368 Putative chaperone.	ExpDataBBTM_score: -0.326020	ExpDataBBTM_ratio: -1.558405	ExpDataE-value: 322.911255
sptrembl|Q8X373|Q8X373 Hypothetical protein ECs2890.	ExpDataBBTM_score: -0.093450	ExpDataBBTM_ratio: -0.504807	ExpDataE-value: 184.364319
sptrembl|Q8X389|Q8X389 Hypothetical protein ECs2264.	ExpDataBBTM_score: -0.063260	ExpDataBBTM_ratio: -0.348936	ExpDataE-value: 167.942322
sptrembl|Q8X390|Q8X390 Hypothetical protein ECs2263.	ExpDataBBTM_score: -0.033800	ExpDataBBTM_ratio: -0.190472	ExpDataE-value: 152.403992
sptrembl|Q8X3C2|Q8X3C2 Hypothetical protein ECs2800.	ExpDataBBTM_score: -0.370480	ExpDataBBTM_ratio: -1.751277	ExpDataE-value: 350.554962
sptrembl|Q8X3C3|Q8X3C3 Hypothetical protein ECs2799.	ExpDataBBTM_score: -0.173600	ExpDataBBTM_ratio: -0.889828	ExpDataE-value: 230.377213
sptrembl|Q8X3C4|Q8X3C4 Hypothetical protein ECs2798.	ExpDataBBTM_score: -0.712110	ExpDataBBTM_ratio: -3.206702	ExpDataE-value: 580.369080
sptrembl|Q8X3D3|Q8X3D3 Hypothetical protein ECs0219.	ExpDataBBTM_score: 0.092850	ExpDataBBTM_ratio: 0.576755	ExpDataE-value: 93.057999
sptrembl|Q8X3E4|Q8X3E4 Putative lipoprotein Rz1.	ExpDataBBTM_score: -0.152520	ExpDataBBTM_ratio: -0.797272	ExpDataE-value: 217.075378
sptrembl|Q8X3E6|Q8X3E6 Hypothetical protein ECs0817.	ExpDataBBTM_score: -0.331490	ExpDataBBTM_ratio: -1.586035	ExpDataE-value: 325.961060
sptrembl|Q8X3G0|Q8X3G0 Hypothetical protein ECs1569.	ExpDataBBTM_score: -0.152520	ExpDataBBTM_ratio: -0.797272	ExpDataE-value: 217.075378
sptrembl|Q8X3H6|Q8X3H6 Putative lipoprotein Rz1.	ExpDataBBTM_score: -0.005130	ExpDataBBTM_ratio: -0.029550	ExpDataE-value: 137.772766
sptrembl|Q9EV15|Q9EV15 Outer membrane protein Lom.	ExpDataBBTM_score: 0.718870	ExpDataBBTM_ratio: 8.292729	ExpDataE-value: 0.140760
sptrembl|Q9EYF5|Q9EYF5 Hypothetical protein yehR (Hypothetical protein ECs2934).	ExpDataBBTM_score: 0.047580	ExpDataBBTM_ratio: 0.284513	ExpDataE-value: 113.053734
sptrembl|Q9KXA4|Q9KXA4 Hypothetical protein H0152 (Hypothetical protein ECs1244).	ExpDataBBTM_score: -0.756720	ExpDataBBTM_ratio: -3.420049	ExpDataE-value: 611.766418
sptrembl|Q9KXB2|Q9KXB2 Outer membrane Lom.	ExpDataBBTM_score: 0.718870	ExpDataBBTM_ratio: 8.292729	ExpDataE-value: 0.140760
sptrembl|Q9KXC4|Q9KXC4 Hypothetical protein H0132 (Hypothetical protein ECs1223).	ExpDataBBTM_score: -0.922750	ExpDataBBTM_ratio: -4.624555	ExpDataE-value: 728.737976
sptrembl|Q9KXD0|Q9KXD0 Bor protein.	ExpDataBBTM_score: -0.196990	ExpDataBBTM_ratio: -0.997655	ExpDataE-value: 244.030914
sptrembl|Q9KXD1|Q9KXD1 Putative lipoprotein Rz1.	ExpDataBBTM_score: 0.035230	ExpDataBBTM_ratio: 0.209078	ExpDataE-value: 118.473000
sptrembl|Q9KXD2|Q9KXD2 Endopeptidase.	ExpDataBBTM_score: -0.217000	ExpDataBBTM_ratio: -1.093417	ExpDataE-value: 255.205704
sptrembl|Q9KXD6|Q9KXD6 Hypothetical protein H0119 (Hypothetical protein H0031) (Hypothetical protein ECs1210) (Hypothetical protein ECs2971).	ExpDataBBTM_score: -0.049860	ExpDataBBTM_ratio: -0.276953	ExpDataE-value: 161.178024
sptrembl|Q9LAP1|Q9LAP1 Iha adhesin.	ExpDataBBTM_score: 0.992430	ExpDataBBTM_ratio: 10.812200	ExpDataE-value: 0.015640
sptrembl|Q9EYC9|Q9EYC9 Endopeptidase.	ExpDataBBTM_score: -0.217000	ExpDataBBTM_ratio: -1.093417	ExpDataE-value: 255.205704
sptrembl|Q8X5F1|Q8X5F1 Lipoprotein Rz1.	ExpDataBBTM_score: 0.035230	ExpDataBBTM_ratio: 0.209078	ExpDataE-value: 118.473000
